# Supplementary material for: Concomitant deletion of Ptpn6 and Ptpn11 in T cells fails to improve anticancer responses
Source: EMBO Rep. 2022 Oct 4;23(11):e55399. doi: 10.15252/embr.202255399 (PMC9638855; doi:10.15252/embr.202255399)
Supplement: Supplementary file 2 — Dataset EV1 [file EMBR-23-e55399-s004.xlsx]

## Sheet: full analysis
Protein IDs	Majority protein IDs	Protein names	Gene names	Fasta headers	Copy number BR1_WT	Copy number BR2_WT	Copy number BR3_WT	Copy number BR1_DKO	Copy number BR2_DKO	Copy number BR3_DKO			AV WT	STD		AV DKO	STD		RATIO DKO/WT	log2 ratio	p value
Q8C0M9	Q8C0M9	Isoaspartyl peptidase/L-asparaginase;Isoaspartyl peptidase/L-asparaginase alpha chain;Isoaspartyl peptidase/L-asparaginase beta chain	Asrgl1	sp|Q8C0M9|ASGL1_MOUSE Isoaspartyl peptidase/L-asparaginase OS=Mus musculus OX=10090 GN=Asrgl1 PE=1 SV=1	57641.8	62551.9	64230.7	27210.6	26942.7	29510.2			61474.8	3423.94		27887.8	1411.37		0.453647	-1.14036	#REF!
A6PWY4;A6PWY4-2;A6PWY4-3	A6PWY4;A6PWY4-2	WD repeat-containing protein 76	Wdr76	sp|A6PWY4|WDR76_MOUSE WD repeat-containing protein 76 OS=Mus musculus OX=10090 GN=Wdr76 PE=1 SV=1;sp|A6PWY4-2|WDR76_MOUSE Isoform 2 of WD repeat-containing protein 76 OS=Mus musculus OX=10090 GN=Wdr76	19358.2	19059.4	20334	12778.1	12145	12793			19583.8	666.6		12572	369.866		0.64196	-0.639445	#REF!
Q60952	Q60952	Centrosome-associated protein CEP250	Cep250	sp|Q60952|CP250_MOUSE Centrosome-associated protein CEP250 OS=Mus musculus OX=10090 GN=Cep250 PE=1 SV=4	5336.11	4881.8	4685.74	2651.13	2598.79	2302.64			4967.88	333.618		2517.52	187.92		0.506759	-0.980628	#REF!
Q9WV72	Q9WV72	Ankyrin repeat and SOCS box protein 3	Asb3	sp|Q9WV72|ASB3_MOUSE Ankyrin repeat and SOCS box protein 3 OS=Mus musculus OX=10090 GN=Asb3 PE=1 SV=2	3069.29	3407.38		708.15	551.015	653.595			3238.33	239.065		637.587	79.7812		0.196887	-2.34456	#REF!
Q8K3W3	Q8K3W3	Protein CASC3	Casc3	sp|Q8K3W3|CASC3_MOUSE Protein CASC3 OS=Mus musculus OX=10090 GN=Casc3 PE=1 SV=3	6098.35	5895.94	5952.91	3241.47	3021.97	2919.3			5982.4	104.381		3060.91	164.576		0.511653	-0.966762	#REF!
Q9CQL7	Q9CQL7	MORF4 family-associated protein 1	Mrfap1	sp|Q9CQL7|MOFA1_MOUSE MORF4 family-associated protein 1 OS=Mus musculus OX=10090 GN=Mrfap1 PE=1 SV=1	46161	62461.6	45981.2	14193	11595.7	13015.5			51534.6	9463.45		12934.7	1300.53		0.250991	-1.99429	#REF!
Q3UX10	Q3UX10	Tubulin alpha chain-like 3	Tubal3	sp|Q3UX10|TBAL3_MOUSE Tubulin alpha chain-like 3 OS=Mus musculus OX=10090 GN=Tubal3 PE=2 SV=2	5061.37	4858.75		2474.32	2260.39	2612.24			4960.06	143.27		2448.98	177.287		0.493741	-1.01817	#REF!
A2ABV5;A2ABV5-2;A2ABV5-4;A2ABV5-3	A2ABV5	Mediator of RNA polymerase II transcription subunit 14	Med14	sp|A2ABV5|MED14_MOUSE Mediator of RNA polymerase II transcription subunit 14 OS=Mus musculus OX=10090 GN=Med14 PE=1 SV=1	4258.54	5488.76	5024.2	2220.93	1891.8	1932.23			4923.83	621.218		2014.98	179.495		0.409231	-1.28901	#REF!
Q8VE47	Q8VE47	Ubiquitin-like modifier-activating enzyme 5	Uba5	sp|Q8VE47|UBA5_MOUSE Ubiquitin-like modifier-activating enzyme 5 OS=Mus musculus OX=10090 GN=Uba5 PE=1 SV=2	21580.2	24375.8	23838.4	12976	14985.3	13066.7			23264.8	1483.43		13676	1134.79		0.587839	-0.766507	#REF!
Q9CZB0	Q9CZB0	Succinate dehydrogenase cytochrome b560 subunit, mitochondrial	Sdhc	sp|Q9CZB0|C560_MOUSE Succinate dehydrogenase cytochrome b560 subunit, mitochondrial OS=Mus musculus OX=10090 GN=Sdhc PE=1 SV=1	28618.9	28061.3	24101.2	13788.8	13175.1	15844.8			26927.2	2463.15		14269.6	1398.28		0.529932	-0.916122	#REF!
P21981	P21981	Protein-glutamine gamma-glutamyltransferase 2	Tgm2	sp|P21981|TGM2_MOUSE Protein-glutamine gamma-glutamyltransferase 2 OS=Mus musculus OX=10090 GN=Tgm2 PE=1 SV=4	21796.4	20279.2	18677.3	6022.93	6933.1	5109.08			20251	1559.76		6021.7	912.01		0.297354	-1.74975	#REF!
Q64518;Q64518-3;Q64518-2	Q64518;Q64518-3;Q64518-2	Sarcoplasmic/endoplasmic reticulum calcium ATPase 3	Atp2a3	sp|Q64518|AT2A3_MOUSE Sarcoplasmic/endoplasmic reticulum calcium ATPase 3 OS=Mus musculus OX=10090 GN=Atp2a3 PE=1 SV=3;sp|Q64518-3|AT2A3_MOUSE Isoform SERCA3C of Sarcoplasmic/endoplasmic reticulum calcium ATPase 3 OS=Mus musculus OX=10090 GN=Atp2a3;sp|Q645	36108.8	32923.3	38285.1	20618.3	23831.4	21643			35772.4	2696.66		22030.9	1641.27		0.615863	-0.699319	#REF!
Q3UGC7;Q66JS6	Q3UGC7;Q66JS6	Eukaryotic translation initiation factor 3 subunit J-A;Eukaryotic translation initiation factor 3 subunit J-B	Eif3j1;Eif3j2	sp|Q3UGC7|EI3JA_MOUSE Eukaryotic translation initiation factor 3 subunit J-A OS=Mus musculus OX=10090 GN=Eif3j1 PE=2 SV=1;sp|Q66JS6|EI3JB_MOUSE Eukaryotic translation initiation factor 3 subunit J-B OS=Mus musculus OX=10090 GN=Eif3j2 PE=1 SV=1	426614	369502	388402	257096	237538	267827			394839	29095		254153	15357.4		0.643688	-0.635566	#REF!
Q9CQM5	Q9CQM5	Thioredoxin domain-containing protein 17	Txndc17	sp|Q9CQM5|TXD17_MOUSE Thioredoxin domain-containing protein 17 OS=Mus musculus OX=10090 GN=Txndc17 PE=1 SV=1	311149	401604	341376	178863	141538	161512			351376	46049.4		160638	18677.6		0.457167	-1.12921	#REF!
Q8BP27;Q8BP27-2;Q8BP27-3	Q8BP27;Q8BP27-2;Q8BP27-3	Swi5-dependent recombination DNA repair protein 1 homolog	Sfr1	sp|Q8BP27|SFR1_MOUSE Swi5-dependent recombination DNA repair protein 1 homolog OS=Mus musculus OX=10090 GN=Sfr1 PE=1 SV=2;sp|Q8BP27-2|SFR1_MOUSE Isoform 2 of Swi5-dependent recombination DNA repair protein 1 homolog OS=Mus musculus OX=10090 GN=Sfr1;sp|Q8BP	96390.7	73440.8	68557.3	30466.9	29211.8	23200.8			79462.9	14861.9		27626.5	3883.78		0.347665	-1.52423	#REF!
Q8VCI5;Q8VCI5-2	Q8VCI5;Q8VCI5-2	Peroxisomal biogenesis factor 19	Pex19	sp|Q8VCI5|PEX19_MOUSE Peroxisomal biogenesis factor 19 OS=Mus musculus OX=10090 GN=Pex19 PE=1 SV=1;sp|Q8VCI5-2|PEX19_MOUSE Isoform 2 of Peroxisomal biogenesis factor 19 OS=Mus musculus OX=10090 GN=Pex19	16737.2	18567.9	20001.4	7939.04	7510.91	7678.56			18435.5	1636.13		7709.5	215.738		0.418188	-1.25778	#REF!
Q9D6Y9	Q9D6Y9	1,4-alpha-glucan-branching enzyme	Gbe1	sp|Q9D6Y9|GLGB_MOUSE 1,4-alpha-glucan-branching enzyme OS=Mus musculus OX=10090 GN=Gbe1 PE=1 SV=1	2984.1	2722.81	3840.01	1032.24	1343.76	1033.18			3182.31	584.377		1136.4	179.586		0.357098	-1.48561	#REF!
P58044	P58044	Isopentenyl-diphosphate Delta-isomerase 1	Idi1	sp|P58044|IDI1_MOUSE Isopentenyl-diphosphate Delta-isomerase 1 OS=Mus musculus OX=10090 GN=Idi1 PE=1 SV=1	319446	323029	277970	197255	171326	199380			306815	25044.6		189320	15619.7		0.61705	-0.696542	#REF!
Q80W37	Q80W37	Snurportin-1	Snupn	sp|Q80W37|SPN1_MOUSE Snurportin-1 OS=Mus musculus OX=10090 GN=Snupn PE=2 SV=1	10150.8	8328.29	6473.64	2151.85	2211.39	2940.73			8317.57	1838.59		2434.66	439.283		0.292713	-1.77244	#REF!
P97379	P97379	Ras GTPase-activating protein-binding protein 2	G3bp2	sp|P97379|G3BP2_MOUSE Ras GTPase-activating protein-binding protein 2 OS=Mus musculus OX=10090 GN=G3bp2 PE=1 SV=2	119538	136186	113081	59919.1	56920.5	56249.8			122935	11921.1		57696.5	1953.84		0.469326	-1.09134	#REF!
O54790;O54791	O54790	Transcription factor MafG	Mafg	sp|O54790|MAFG_MOUSE Transcription factor MafG OS=Mus musculus OX=10090 GN=Mafg PE=1 SV=1	33001.1	27316.3	31807.5	16716	17600.8	15812			30708.3	2997.57		16709.6	894.388		0.544139	-0.877953	#REF!
O54956	O54956	DNA polymerase epsilon subunit 2	Pole2	sp|O54956|DPOE2_MOUSE DNA polymerase epsilon subunit 2 OS=Mus musculus OX=10090 GN=Pole2 PE=2 SV=2	2449.42	1501.67	2166.63	387.912	372.748	620.858			2039.24	486.55		460.506	139.076		0.225822	-2.14674	#REF!
Q99LT0	Q99LT0	Protein dpy-30 homolog	Dpy30	sp|Q99LT0|DPY30_MOUSE Protein dpy-30 homolog OS=Mus musculus OX=10090 GN=Dpy30 PE=1 SV=1	21384.2	20581.2	16764.2	4455.14	2580.91	3465.05			19576.6	2468.39		3500.37	937.613		0.178804	-2.48355	#REF!
Q9CWU2;Q80TN5-2;Q80TN5	Q9CWU2	Palmitoyltransferase ZDHHC13	Zdhhc13	sp|Q9CWU2|ZDH13_MOUSE Palmitoyltransferase ZDHHC13 OS=Mus musculus OX=10090 GN=Zdhhc13 PE=1 SV=2	1472.5	1170.35	1803.75	335.893		383.022			1482.2	316.812		359.457	33.3253		0.242516	-2.04385	#REF!
P97287;P97287-2	P97287;P97287-2	Induced myeloid leukemia cell differentiation protein Mcl-1 homolog	Mcl1	sp|P97287|MCL1_MOUSE Induced myeloid leukemia cell differentiation protein Mcl-1 homolog OS=Mus musculus OX=10090 GN=Mcl1 PE=1 SV=3;sp|P97287-2|MCL1_MOUSE Isoform 2 of Induced myeloid leukemia cell differentiation protein Mcl-1 homolog OS=Mus musculus OX=1	20164.1	16619.9	13812.5	5785.68	7595.57	5954.21			16865.5	3182.93		6445.15	999.85		0.38215	-1.38779	#REF!
Q9DBC0	Q9DBC0	Selenoprotein O	Selo	sp|Q9DBC0|SELO_MOUSE Protein adenylyltransferase SelO, mitochondrial OS=Mus musculus OX=10090 GN=Selenoo PE=1 SV=4	2249.52	1772.89	1350.59	430.392	412.284	621.489			1791	449.737		488.055	115.911		0.272504	-1.87565	#REF!
Q6ZQK0	Q6ZQK0	Condensin-2 complex subunit D3	Ncapd3	sp|Q6ZQK0|CNDD3_MOUSE Condensin-2 complex subunit D3 OS=Mus musculus OX=10090 GN=Ncapd3 PE=1 SV=3	6798.1	8396.71	9310.79	3568.85	3041.99	3508.88			8168.53	1271.79		3373.24	288.435		0.412955	-1.27594	#REF!
P68037	P68037	Ubiquitin-conjugating enzyme E2 L3	Ube2l3	sp|P68037|UB2L3_MOUSE Ubiquitin-conjugating enzyme E2 L3 OS=Mus musculus OX=10090 GN=Ube2l3 PE=1 SV=1	1.03837e+06	1.31041e+06	1.12433e+06	724312	600209	648541			1.1577e+06	139056		657687	62555.2		0.568097	-0.815791	#REF!
Q8K2V6;Q8K2V6-2	Q8K2V6;Q8K2V6-2	Importin-11	Ipo11	sp|Q8K2V6|IPO11_MOUSE Importin-11 OS=Mus musculus OX=10090 GN=Ipo11 PE=1 SV=1;sp|Q8K2V6-2|IPO11_MOUSE Isoform 2 of Importin-11 OS=Mus musculus OX=10090 GN=Ipo11	29361.3	30622.8	20690.8	11340.4	8223.16	9203.33			26891.6	5407.02		9588.95	1593.97		0.356578	-1.48771	#REF!
Q9CQ88	Q9CQ88	Tetraspanin-31	Tspan31	sp|Q9CQ88|TSN31_MOUSE Tetraspanin-31 OS=Mus musculus OX=10090 GN=Tspan31 PE=1 SV=1	30706.1	28691.3	23936.2	13362.1	16757.7	13354.8			27777.9	3476.16		14491.5	1962.53		0.521693	-0.938727	#REF!
P40336;P40336-2	P40336;P40336-2	Vacuolar protein sorting-associated protein 26A	Vps26a	sp|P40336|VP26A_MOUSE Vacuolar protein sorting-associated protein 26A OS=Mus musculus OX=10090 GN=Vps26a PE=1 SV=1;sp|P40336-2|VP26A_MOUSE Isoform 2 of Vacuolar protein sorting-associated protein 26A OS=Mus musculus OX=10090 GN=Vps26a	46945.3	35636.4	34791.4	18541.4	18643.5	15264.2			39124.4	6786.28		17483	1922.25		0.446858	-1.16211	#REF!
Q9ES28-8;Q9ES28-4;Q9ES28-2;Q9ES28-7;Q9ES28;Q9ES28-3;Q9ES28-6;Q9ES28-5	Q9ES28-8;Q9ES28-4;Q9ES28-2;Q9ES28-7;Q9ES28;Q9ES28-3;Q9ES28-6;Q9ES28-5	Rho guanine nucleotide exchange factor 7	Arhgef7	sp|Q9ES28-8|ARHG7_MOUSE Isoform H of Rho guanine nucleotide exchange factor 7 OS=Mus musculus OX=10090 GN=Arhgef7;sp|Q9ES28-4|ARHG7_MOUSE Isoform D of Rho guanine nucleotide exchange factor 7 OS=Mus musculus OX=10090 GN=Arhgef7;sp|Q9ES28-2|ARHG7_MOUSE Isof	17872.7	15134.6	21413.5	6904.94	9087.83	8037.9			18140.3	3147.98		8010.23	1091.71		0.441571	-1.17928	#REF!
P62774	P62774	Myotrophin	Mtpn	sp|P62774|MTPN_MOUSE Myotrophin OS=Mus musculus OX=10090 GN=Mtpn PE=1 SV=2	902610	669821	727726	429844	326955	365078			766719	121194		373959	52015.9		0.487739	-1.03582	#REF!
Q9QY93	Q9QY93	dCTP pyrophosphatase 1	Dctpp1	sp|Q9QY93|DCTP1_MOUSE dCTP pyrophosphatase 1 OS=Mus musculus OX=10090 GN=Dctpp1 PE=1 SV=1	34429.7	38060.4	29034.1	13942.7	13602.4	14883.7			33841.4	4541.83		14142.9	663.727		0.417918	-1.25871	#REF!
Q64213-2;Q64213-3;Q64213	Q64213-2;Q64213-3;Q64213	Splicing factor 1	Sf1	sp|Q64213-2|SF01_MOUSE Isoform CW17E of Splicing factor 1 OS=Mus musculus OX=10090 GN=Sf1;sp|Q64213-3|SF01_MOUSE Isoform 3 of Splicing factor 1 OS=Mus musculus OX=10090 GN=Sf1;sp|Q64213|SF01_MOUSE Splicing factor 1 OS=Mus musculus OX=10090 GN=Sf1 PE=1 SV=6	232955	256368	271126	170007	159392	167282			253483	19248.7		165560	5512.86		0.653141	-0.614533	#REF!
Q6A0D4;Q8CHX7-2;Q8CHX7	Q6A0D4	Raftlin	Rftn1	sp|Q6A0D4|RFTN1_MOUSE Raftlin OS=Mus musculus OX=10090 GN=Rftn1 PE=1 SV=4	24308.4	18919.8	25953	11433.2	10035.2	9499.48			23060.4	3678.93		10322.6	998.36		0.447635	-1.15961	#REF!
Q60932-2;Q60932	Q60932-2;Q60932	Voltage-dependent anion-selective channel protein 1	Vdac1	sp|Q60932-2|VDAC1_MOUSE Isoform Mt-VDAC1 of Voltage-dependent anion-selective channel protein 1 OS=Mus musculus OX=10090 GN=Vdac1;sp|Q60932|VDAC1_MOUSE Voltage-dependent anion-selective channel protein 1 OS=Mus musculus OX=10090 GN=Vdac1 PE=1 SV=3	1.01707e+06	832794	775461	426753	429988	535397			875109	126241		464046	61812.9		0.530272	-0.915194	#REF!
O35714-4;O35714-3;O35714;O35714-2	O35714-4;O35714-3;O35714;O35714-2	Tumor necrosis factor receptor superfamily member 18	Tnfrsf18	sp|O35714-4|TNR18_MOUSE Isoform D of Tumor necrosis factor receptor superfamily member 18 OS=Mus musculus OX=10090 GN=Tnfrsf18;sp|O35714-3|TNR18_MOUSE Isoform C of Tumor necrosis factor receptor superfamily member 18 OS=Mus musculus OX=10090 GN=Tnfrsf18;sp	13892.4	18753	14574.7	6322.69	7115.42				15740	2631.48		6719.06	560.544		0.426877	-1.22811	#REF!
O88559;O88559-2	O88559;O88559-2	Menin	Men1	sp|O88559|MEN1_MOUSE Menin OS=Mus musculus OX=10090 GN=Men1 PE=1 SV=2;sp|O88559-2|MEN1_MOUSE Isoform 2 of Menin OS=Mus musculus OX=10090 GN=Men1	6863.16	6859.54	5592.04	3454.34	2489.69	2486.05			6438.25	732.838		2810.03	557.997		0.436458	-1.19608	#REF!
Q8K119;E9Q8A5;D3YX04;D3Z611;D3Z0R7	Q8K119;E9Q8A5		Pms1	tr|Q8K119|Q8K119_MOUSE PMS1 homolog 1, mismatch repair system component OS=Mus musculus OX=10090 GN=Pms1 PE=1 SV=1;tr|E9Q8A5|E9Q8A5_MOUSE PMS1 homolog 1, mismatch repair system component (Fragment) OS=Mus musculus OX=10090 GN=Pms1 PE=1 SV=1	4658.78	2771.03	2589.56	245.299	605.659	492.928			3339.79	1145.88		447.962	184.34		0.134129	-2.89831	#REF!
Q9QZD4	Q9QZD4	DNA repair endonuclease XPF	Ercc4	sp|Q9QZD4|XPF_MOUSE DNA repair endonuclease XPF OS=Mus musculus OX=10090 GN=Ercc4 PE=1 SV=3	2743.67	1730.41	2199.53	781.284	551.666	909.933			2224.54	507.093		747.627	181.489		0.336082	-1.57311	#REF!
Q9CQ36	Q9CQ36	DNA polymerase epsilon subunit 4	Pole4	sp|Q9CQ36|DPOE4_MOUSE DNA polymerase epsilon subunit 4 OS=Mus musculus OX=10090 GN=Pole4 PE=1 SV=1	74435.1	103807	70368.6	34897.1	27537.8	40134.5			82870.3	18245.5		34189.8	6328.05		0.41257	-1.27729	#REF!
Q9Z1G4-3;Q9Z1G4-2;Q9Z1G4	Q9Z1G4-3;Q9Z1G4-2;Q9Z1G4	V-type proton ATPase 116 kDa subunit a isoform 1	Atp6v0a1	sp|Q9Z1G4-3|VPP1_MOUSE Isoform A1-III of V-type proton ATPase 116 kDa subunit a1 OS=Mus musculus OX=10090 GN=Atp6v0a1;sp|Q9Z1G4-2|VPP1_MOUSE Isoform A1-I of V-type proton ATPase 116 kDa subunit a1 OS=Mus musculus OX=10090 GN=Atp6v0a1;sp|Q9Z1G4|VPP1_MOUSE V	2213.8	1737.48	1546.69	291.54	509.248	520.708			1832.66	343.588		440.499	129.129		0.240361	-2.05673	#REF!
Q62432-2;Q62432	Q62432-2;Q62432	Mothers against decapentaplegic homolog 2	Smad2	sp|Q62432-2|SMAD2_MOUSE Isoform Short of Mothers against decapentaplegic homolog 2 OS=Mus musculus OX=10090 GN=Smad2;sp|Q62432|SMAD2_MOUSE Mothers against decapentaplegic homolog 2 OS=Mus musculus OX=10090 GN=Smad2 PE=1 SV=2	35252.3	33310.9	29119.5	22937.4	20249.5	21437.5			32560.9	3134.43		21541.5	1346.93		0.661574	-0.596026	#REF!
P21619;P21619-2	P21619;P21619-2	Lamin-B2	Lmnb2	sp|P21619|LMNB2_MOUSE Lamin-B2 OS=Mus musculus OX=10090 GN=Lmnb2 PE=1 SV=2;sp|P21619-2|LMNB2_MOUSE Isoform B3 of Lamin-B2 OS=Mus musculus OX=10090 GN=Lmnb2	50081.6	60602.6	51817.1	33809.3	34187.9	39293.2			54167.1	5640.44		35763.5	3062.72		0.660243	-0.598931	#REF!
Q9WVA2;Q4FZG7	Q9WVA2	Mitochondrial import inner membrane translocase subunit Tim8 A	Timm8a1	sp|Q9WVA2|TIM8A_MOUSE Mitochondrial import inner membrane translocase subunit Tim8 A OS=Mus musculus OX=10090 GN=Timm8a1 PE=1 SV=1	54995	47940.7	79024.7	11540.2	18166.2	8437.55			60653.5	16296.2		12714.7	4969.55		0.209628	-2.2541	#REF!
Q61749;Q61749-2	Q61749;Q61749-2	Translation initiation factor eIF-2B subunit delta	Eif2b4	sp|Q61749|EI2BD_MOUSE Translation initiation factor eIF-2B subunit delta OS=Mus musculus OX=10090 GN=Eif2b4 PE=1 SV=2;sp|Q61749-2|EI2BD_MOUSE Isoform 2 of Translation initiation factor eIF-2B subunit delta OS=Mus musculus OX=10090 GN=Eif2b4	71568.1	73537.6	81833.1	52875	47958.8	42326.1			75646.3	5447.69		47719.9	5278.48		0.63083	-0.664677	#REF!
Q9EQQ9-3;Q9EQQ9;Q9EQQ9-2	Q9EQQ9-3;Q9EQQ9	Protein O-GlcNAcase	Mgea5	sp|Q9EQQ9-3|OGA_MOUSE Isoform 3 of Protein O-GlcNAcase OS=Mus musculus OX=10090 GN=Oga;sp|Q9EQQ9|OGA_MOUSE Protein O-GlcNAcase OS=Mus musculus OX=10090 GN=Oga PE=1 SV=2	30589.1	31101.1	25372	20537	17202.3	16952.2			29020.7	3170.26		18230.5	2001.43		0.628189	-0.67073	#REF!
P24527	P24527	Leukotriene A-4 hydrolase	Lta4h	sp|P24527|LKHA4_MOUSE Leukotriene A-4 hydrolase OS=Mus musculus OX=10090 GN=Lta4h PE=1 SV=4	371342	376068	369937	235705	200783	215809			372449	3212.21		217432	17517.8		0.583791	-0.776477	#REF!
A2A5R2	A2A5R2	Brefeldin A-inhibited guanine nucleotide-exchange protein 2	Arfgef2	sp|A2A5R2|BIG2_MOUSE Brefeldin A-inhibited guanine nucleotide-exchange protein 2 OS=Mus musculus OX=10090 GN=Arfgef2 PE=1 SV=1	5923.9	4486.66	6041.07	3200.68	2289.69	2379.19			5483.88	865.601		2623.19	502.123		0.478346	-1.06387	#REF!
D3YXK2	D3YXK2	Scaffold attachment factor B1	Safb	sp|D3YXK2|SAFB1_MOUSE Scaffold attachment factor B1 OS=Mus musculus OX=10090 GN=Safb PE=1 SV=2	44502.6	61038.8	48490	29869.3	28074.2	22700			51343.8	8629.58		26881.2	3730.54		0.523552	-0.933595	#REF!
P60469-2;P60469	P60469-2;P60469	Liprin-alpha-3	Ppfia3	sp|P60469-2|LIPA3_MOUSE Isoform 2 of Liprin-alpha-3 OS=Mus musculus OX=10090 GN=Ppfia3;sp|P60469|LIPA3_MOUSE Liprin-alpha-3 OS=Mus musculus OX=10090 GN=Ppfia3 PE=1 SV=2	1702.26	1141	1290.15	475.806	471.789	541.668			1377.8	290.714		496.421	39.2364		0.360299	-1.47273	#REF!
Q9CT10	Q9CT10	Ran-binding protein 3	Ranbp3	sp|Q9CT10|RANB3_MOUSE Ran-binding protein 3 OS=Mus musculus OX=10090 GN=Ranbp3 PE=1 SV=2	143340	133275	126227	85933.6	66040.3	74462.2			134280	8600.67		75478.7	9985.51		0.562098	-0.831106	#REF!
Q9QYS9-8;Q9QYS9-4;Q9QYS9-3;Q9QYS9-6;Q9QYS9-2;Q9QYS9;Q9QYS9-7;Q9QYS9-5	Q9QYS9-8;Q9QYS9-4;Q9QYS9-3;Q9QYS9-6;Q9QYS9-2;Q9QYS9;Q9QYS9-7;Q9QYS9-5	Protein quaking	Qki	sp|Q9QYS9-8|QKI_MOUSE Isoform 8 of Protein quaking OS=Mus musculus OX=10090 GN=Qki;sp|Q9QYS9-4|QKI_MOUSE Isoform 4 of Protein quaking OS=Mus musculus OX=10090 GN=Qki;sp|Q9QYS9-3|QKI_MOUSE Isoform 3 of Protein quaking OS=Mus musculus OX=10090 GN=Qki;sp|Q9QY	18987.9	24046.6	20924.9	12519.9	12996.9	14566.7			21319.8	2552.38		13361.2	1070.92		0.626704	-0.674144	#REF!
Q3UHD6-2;Q3UHD6	Q3UHD6-2;Q3UHD6	Sorting nexin-27	Snx27	sp|Q3UHD6-2|SNX27_MOUSE Isoform 2 of Sorting nexin-27 OS=Mus musculus OX=10090 GN=Snx27;sp|Q3UHD6|SNX27_MOUSE Sorting nexin-27 OS=Mus musculus OX=10090 GN=Snx27 PE=1 SV=2	7708.01	9832.48	9190.99	5396.09	3791.56	4281.7			8910.49	1089.66		4489.79	822.256		0.503876	-0.988858	#REF!
Q91Y74	Q91Y74	CMP-N-acetylneuraminate-beta-galactosamide-alpha-2,3-sialyltransferase 4	St3gal4	sp|Q91Y74|SIA4C_MOUSE CMP-N-acetylneuraminate-beta-galactosamide-alpha-2,3-sialyltransferase 4 OS=Mus musculus OX=10090 GN=St3gal4 PE=1 SV=1	2885.17	3151.61	1754.16		437.194	595.021			2596.98	741.964		516.107	111.601		0.198734	-2.33109	#REF!
P40237	P40237	CD82 antigen	Cd82	sp|P40237|CD82_MOUSE CD82 antigen OS=Mus musculus OX=10090 GN=Cd82 PE=1 SV=1	89691.4	75528.1	72405.2	26885.4	32166.5	41256.4			79208.2	9211.97		33436.1	7269.15		0.422129	-1.24424	#REF!
Q62187	Q62187	Transcription termination factor 1	Ttf1	sp|Q62187|TTF1_MOUSE Transcription termination factor 1 OS=Mus musculus OX=10090 GN=Ttf1 PE=1 SV=2	1367.11	1071.11	1258.22	652.52		729.417			1232.14	149.712		690.968	54.3743		0.560785	-0.83448	#REF!
Q8BJQ2	Q8BJQ2	Ubiquitin carboxyl-terminal hydrolase 1	Usp1	sp|Q8BJQ2|UBP1_MOUSE Ubiquitin carboxyl-terminal hydrolase 1 OS=Mus musculus OX=10090 GN=Usp1 PE=1 SV=1	2976.8	1046.41	2338.3	201.124	217.611	432.968			2120.5	983.449		283.901	129.359		0.133884	-2.90095	#REF!
Q8BHK6;Q8BHK6-4;Q8BHK6-2;Q8BHK6-3	Q8BHK6;Q8BHK6-4;Q8BHK6-2;Q8BHK6-3	SLAM family member 7	Slamf7	sp|Q8BHK6|SLAF7_MOUSE SLAM family member 7 OS=Mus musculus OX=10090 GN=Slamf7 PE=1 SV=2;sp|Q8BHK6-4|SLAF7_MOUSE Isoform 4 of SLAM family member 7 OS=Mus musculus OX=10090 GN=Slamf7;sp|Q8BHK6-2|SLAF7_MOUSE Isoform 2 of SLAM family member 7 OS=Mus musculus O	46823.4	35490.1	41650.6	17142.6	21829.3	24686.5			41321.4	5673.79		21219.5	3808.76		0.513523	-0.961499	#REF!
Q9JJL8	Q9JJL8	Serine--tRNA ligase, mitochondrial	Sars2	sp|Q9JJL8|SYSM_MOUSE Serine--tRNA ligase, mitochondrial OS=Mus musculus OX=10090 GN=Sars2 PE=1 SV=2	11872.1	11243.7	14564	7287.83	8583.26	7070.16			12560	1763.79		7647.08	818.024		0.608846	-0.71585	#REF!
Q9D1M7	Q9D1M7	Peptidyl-prolyl cis-trans isomerase FKBP11	Fkbp11	sp|Q9D1M7|FKB11_MOUSE Peptidyl-prolyl cis-trans isomerase FKBP11 OS=Mus musculus OX=10090 GN=Fkbp11 PE=1 SV=1	10518.3	9795.63	13714.7	3268.69	2151.13	4158.59			11342.9	2085.57		3192.8	1005.88		0.281481	-1.82889	#REF!
Q6PGB6-2;Q6PGB6;Q6PGB6-4;Q6PGB6-3;Q6PGB6-5	Q6PGB6-2;Q6PGB6;Q6PGB6-4;Q6PGB6-3;Q6PGB6-5	N-alpha-acetyltransferase 50	Naa50	sp|Q6PGB6-2|NAA50_MOUSE Isoform 2 of N-alpha-acetyltransferase 50 OS=Mus musculus OX=10090 GN=Naa50;sp|Q6PGB6|NAA50_MOUSE N-alpha-acetyltransferase 50 OS=Mus musculus OX=10090 GN=Naa50 PE=1 SV=1;sp|Q6PGB6-4|NAA50_MOUSE Isoform 4 of N-alpha-acetyltransferas	427701	410006	422895	256949	221525	268173			420201	9150.12		248882	24347.8		0.592293	-0.755616	#REF!
O54692	O54692	Centromere/kinetochore protein zw10 homolog	Zw10	sp|O54692|ZW10_MOUSE Centromere/kinetochore protein zw10 homolog OS=Mus musculus OX=10090 GN=Zw10 PE=1 SV=3	32233.5	24836.7	30800.6	9981.22	15816.7	12845.2			29290.3	3922.86		12881	2917.88		0.439772	-1.18517	#REF!
Q0VGY8;Q0VGY8-2	Q0VGY8;Q0VGY8-2	Protein TANC1	Tanc1	sp|Q0VGY8|TANC1_MOUSE Protein TANC1 OS=Mus musculus OX=10090 GN=Tanc1 PE=1 SV=2;sp|Q0VGY8-2|TANC1_MOUSE Isoform 2 of Protein TANC1 OS=Mus musculus OX=10090 GN=Tanc1	2431.45	2881	4345.77	906.343	1463.96	930.164			3219.41	1001.02		1100.15	315.286		0.341726	-1.54909	#REF!
Q9JI90;Q9JI90-2	Q9JI90	E3 ubiquitin-protein ligase RNF14	Rnf14	sp|Q9JI90|RNF14_MOUSE E3 ubiquitin-protein ligase RNF14 OS=Mus musculus OX=10090 GN=Rnf14 PE=1 SV=2	2218.74	3937.75	3463.27	841.761	1047.82				3206.58	887.786		944.79	145.705		0.294641	-1.76297	#REF!
Q9Z108	Q9Z108	Double-stranded RNA-binding protein Staufen homolog 1	Stau1	sp|Q9Z108|STAU1_MOUSE Double-stranded RNA-binding protein Staufen homolog 1 OS=Mus musculus OX=10090 GN=Stau1 PE=1 SV=1	8273.51	5675.86	5881.03	3299.55	2659.76	3120.39			6610.13	1444.17		3026.57	330.054		0.457868	-1.127	#REF!
Q9D154;Q8VHP7	Q9D154	Leukocyte elastase inhibitor A	Serpinb1a	sp|Q9D154|ILEUA_MOUSE Leukocyte elastase inhibitor A OS=Mus musculus OX=10090 GN=Serpinb1a PE=1 SV=1	8645.37	3871.13	7525.04	1337.33	1011.79				6680.51	2496.65		1174.56	230.189		0.175818	-2.50784	#REF!
Q9CX86	Q9CX86	Heterogeneous nuclear ribonucleoprotein A0	Hnrnpa0	sp|Q9CX86|ROA0_MOUSE Heterogeneous nuclear ribonucleoprotein A0 OS=Mus musculus OX=10090 GN=Hnrnpa0 PE=1 SV=1	977412	852541	692626	423198	326592	489460			840860	142752		413083	81903.8		0.491263	-1.02543	#REF!
Q3UV70	Q3UV70	[Pyruvate dehydrogenase [acetyl-transferring]]-phosphatase 1, mitochondrial	Pdp1	sp|Q3UV70|PDP1_MOUSE [Pyruvate dehydrogenase [acetyl-transferring]]-phosphatase 1, mitochondrial OS=Mus musculus OX=10090 GN=Pdp1 PE=1 SV=1	1017.98	1278.04	1544.75	403.285	399.014				1280.26	263.395		401.15	3.01997		0.313335	-1.67422	#REF!
Q8BQ30;Q8BQ30-2	Q8BQ30;Q8BQ30-2	Phostensin	Ppp1r18	sp|Q8BQ30|PPR18_MOUSE Phostensin OS=Mus musculus OX=10090 GN=Ppp1r18 PE=1 SV=1;sp|Q8BQ30-2|PPR18_MOUSE Isoform 2 of Phostensin OS=Mus musculus OX=10090 GN=Ppp1r18	44765.5	41508.4	54480.5	32038.7	23729.2	26334.2			46918.2	6748.67		27367.4	4250		0.5833	-0.777691	#REF!
Q3UVL4;Q3UVL4-2;Q3UVL4-3	Q3UVL4;Q3UVL4-2	Vacuolar protein sorting-associated protein 51 homolog	Vps51	sp|Q3UVL4|VPS51_MOUSE Vacuolar protein sorting-associated protein 51 homolog OS=Mus musculus OX=10090 GN=Vps51 PE=1 SV=2;sp|Q3UVL4-2|VPS51_MOUSE Isoform 2 of Vacuolar protein sorting-associated protein 51 homolog OS=Mus musculus OX=10090 GN=Vps51	10603.1	7762.68	10532.6	5051.61	4587.03	5633.44			9632.78	1619.94		5090.69	524.302		0.528476	-0.920091	#REF!
Q8BZ36-2;Q8BZ36	Q8BZ36-2;Q8BZ36	RAD50-interacting protein 1	Rint1	sp|Q8BZ36-2|RINT1_MOUSE Isoform 2 of RAD50-interacting protein 1 OS=Mus musculus OX=10090 GN=Rint1;sp|Q8BZ36|RINT1_MOUSE RAD50-interacting protein 1 OS=Mus musculus OX=10090 GN=Rint1 PE=1 SV=2	3917.63	6597.4	4522.52	1442.53		1825.67			5012.52	1405.48		1634.1	270.918		0.326004	-1.61704	#REF!
Q9QXX4	Q9QXX4	Calcium-binding mitochondrial carrier protein Aralar2	Slc25a13	sp|Q9QXX4|CMC2_MOUSE Calcium-binding mitochondrial carrier protein Aralar2 OS=Mus musculus OX=10090 GN=Slc25a13 PE=1 SV=1	23703.7	19405.5	14196.7	4188.42	7531.49	7264.08			19102	4760.75		6328	1857.75		0.331274	-1.5939	#REF!
Q9CWY8	Q9CWY8	Ribonuclease H2 subunit A	Rnaseh2a	sp|Q9CWY8|RNH2A_MOUSE Ribonuclease H2 subunit A OS=Mus musculus OX=10090 GN=Rnaseh2a PE=1 SV=2	53370.8	70120.4	50793.6	29180.7	18106.1	26924.1			58094.9	10493.8		24737	5852.29		0.425803	-1.23174	#REF!
Q8VE97	Q8VE97	Serine/arginine-rich splicing factor 4	Srsf4	sp|Q8VE97|SRSF4_MOUSE Serine/arginine-rich splicing factor 4 OS=Mus musculus OX=10090 GN=Srsf4 PE=2 SV=1	28466.2	36108.7	20452.7	10532.3	13175	8625.12			28342.5	7828.74		10777.5	2284.84		0.380258	-1.39495	#REF!
Q9QZL0	Q9QZL0	Receptor-interacting serine/threonine-protein kinase 3	Ripk3	sp|Q9QZL0|RIPK3_MOUSE Receptor-interacting serine/threonine-protein kinase 3 OS=Mus musculus OX=10090 GN=Ripk3 PE=1 SV=2	84644	102440	121377	55768.2	44220.8	33513.5			102820	18369.5		44500.8	11130		0.432802	-1.20822	#REF!
Q8BI72	Q8BI72	CDKN2A-interacting protein	Cdkn2aip	sp|Q8BI72|CARF_MOUSE CDKN2A-interacting protein OS=Mus musculus OX=10090 GN=Cdkn2aip PE=1 SV=1	29761.4	26898.8	23401.8	10932	6822.72	6014.1			26687.3	3185.09		7922.95	2637.11		0.296881	-1.75205	#REF!
Q3UQ44	Q3UQ44	Ras GTPase-activating-like protein IQGAP2	Iqgap2	sp|Q3UQ44|IQGA2_MOUSE Ras GTPase-activating-like protein IQGAP2 OS=Mus musculus OX=10090 GN=Iqgap2 PE=1 SV=2	48062.2	25422.2	37964.9	11890.4	8133.61	15465			37149.8	11342		11829.7	3666.08		0.318432	-1.65094	#REF!
Q3U1F9	Q3U1F9	Phosphoprotein associated with glycosphingolipid-enriched microdomains 1	Pag1	sp|Q3U1F9|PHAG1_MOUSE Phosphoprotein associated with glycosphingolipid-enriched microdomains 1 OS=Mus musculus OX=10090 GN=Pag1 PE=1 SV=2	32925.2	25967.7	33352.4	17395.1	16123.8	17521.3			30748.4	4145.76		17013.4	773.007		0.55331	-0.85384	#REF!
Q91WF7	Q91WF7	Polyphosphoinositide phosphatase	Fig4	sp|Q91WF7|FIG4_MOUSE Polyphosphoinositide phosphatase OS=Mus musculus OX=10090 GN=Fig4 PE=1 SV=1	490.967		547.264	205.068		217.587			519.116	39.8078		211.327	8.85287		0.407091	-1.29658	#REF!
O70469	O70469	Docking protein 2	Dok2	sp|O70469|DOK2_MOUSE Docking protein 2 OS=Mus musculus OX=10090 GN=Dok2 PE=1 SV=1	93180.5	85332.2	83290.2	65446.1	51954.9	56329.7			87267.7	5221.48		57910.2	6883.1		0.663593	-0.591629	#REF!
Q8BTV2;Q8BTV2-2;Q8BTV2-3	Q8BTV2;Q8BTV2-2	Cleavage and polyadenylation specificity factor subunit 7	Cpsf7	sp|Q8BTV2|CPSF7_MOUSE Cleavage and polyadenylation specificity factor subunit 7 OS=Mus musculus OX=10090 GN=Cpsf7 PE=1 SV=2;sp|Q8BTV2-2|CPSF7_MOUSE Isoform 2 of Cleavage and polyadenylation specificity factor subunit 7 OS=Mus musculus OX=10090 GN=Cpsf7	14108.7	18199.7	17037.4	10324.1	7971.99	10740.5			16448.6	2108.12		9678.88	1492.8		0.588432	-0.765052	#REF!
P25119	P25119	Tumor necrosis factor receptor superfamily member 1B	Tnfrsf1b	sp|P25119|TNR1B_MOUSE Tumor necrosis factor receptor superfamily member 1B OS=Mus musculus OX=10090 GN=Tnfrsf1b PE=2 SV=1	8949.8	5768.07	10712.3	3224.56	1389.11	1954.98			8476.71	2505.82		2189.55	939.935		0.258302	-1.95287	#REF!
Q78T81	Q78T81	Protein FAM102A	Fam102a	sp|Q78T81|F102A_MOUSE Protein FAM102A OS=Mus musculus OX=10090 GN=Fam102a PE=1 SV=1	5887.74	2883.41	9801.88	456.059	854.216	742.041			6191.01	3469.19		684.105	205.304		0.1105	-3.17788	#REF!
Q922H2	Q922H2	[Pyruvate dehydrogenase (acetyl-transferring)] kinase isozyme 3, mitochondrial	Pdk3	sp|Q922H2|PDK3_MOUSE [Pyruvate dehydrogenase (acetyl-transferring)] kinase isozyme 3, mitochondrial OS=Mus musculus OX=10090 GN=Pdk3 PE=1 SV=1	35878.2	26557	34796.6	16267.2	15813.2	10305.2			32410.6	5098.16		14128.5	3318.85		0.435924	-1.19785	#REF!
Q9R1C6	Q9R1C6	Diacylglycerol kinase epsilon	Dgke	sp|Q9R1C6|DGKE_MOUSE Diacylglycerol kinase epsilon OS=Mus musculus OX=10090 GN=Dgke PE=1 SV=1	2473.71	1464.47	1852.5	934.574	650.296	853.176			1930.22	509.089		812.682	146.401		0.42103	-1.248	#REF!
Q8R5A6;Q8R5A6-2	Q8R5A6;Q8R5A6-2	TBC1 domain family member 22A	Tbc1d22a	sp|Q8R5A6|TB22A_MOUSE TBC1 domain family member 22A OS=Mus musculus OX=10090 GN=Tbc1d22a PE=1 SV=3;sp|Q8R5A6-2|TB22A_MOUSE Isoform 2 of TBC1 domain family member 22A OS=Mus musculus OX=10090 GN=Tbc1d22a	5448.36	6407.92	5553.06	2419.79	2508.74	3491.08			5803.12	526.387		2806.54	594.5		0.483626	-1.04804	#REF!
Q9D7M1	Q9D7M1	Glucose-induced degradation protein 8 homolog	Gid8	sp|Q9D7M1|GID8_MOUSE Glucose-induced degradation protein 8 homolog OS=Mus musculus OX=10090 GN=Gid8 PE=1 SV=1	56694.4	48193.3	41273.3	31007.5	23571.1	30364.4			48720.3	7724.06		28314.3	4120.29		0.581161	-0.782991	#REF!
Q9JIS8	Q9JIS8	Solute carrier family 12 member 4	Slc12a4	sp|Q9JIS8|S12A4_MOUSE Solute carrier family 12 member 4 OS=Mus musculus OX=10090 GN=Slc12a4 PE=1 SV=2	5021.56	4635.5	2683.41	1750.34	1055.81	1248.33			4113.49	1253.44		1351.5	358.575		0.328552	-1.60581	#REF!
Q5RL79	Q5RL79	Keratinocyte-associated protein 2	Krtcap2	sp|Q5RL79|KTAP2_MOUSE Keratinocyte-associated protein 2 OS=Mus musculus OX=10090 GN=Krtcap2 PE=1 SV=2	74106.4	123916	120869	50033.6	28882.6	40286.2			106297	27919.5		39734.1	10586.3		0.373803	-1.41965	#REF!
Q69ZB8-2;Q69ZB8	Q69ZB8-2;Q69ZB8	Zinc finger CCHC domain-containing protein 2	Zcchc2	sp|Q69ZB8-2|ZCHC2_MOUSE Isoform 2 of Zinc finger CCHC domain-containing protein 2 OS=Mus musculus OX=10090 GN=Zcchc2;sp|Q69ZB8|ZCHC2_MOUSE Zinc finger CCHC domain-containing protein 2 OS=Mus musculus OX=10090 GN=Zcchc2 PE=2 SV=3	605.031	1272.74	736.07	223.315	165.13	198.748			871.279	353.791		195.731	29.2097		0.224648	-2.15426	#REF!
P58069	P58069	Ras GTPase-activating protein 2	Rasa2	sp|P58069|RASA2_MOUSE Ras GTPase-activating protein 2 OS=Mus musculus OX=10090 GN=Rasa2 PE=1 SV=2	14547.5	8099.93	11570.3	4209.77	3424.67	4600.12			11405.9	3226.92		4078.19	598.672		0.35755	-1.48378	#REF!
Q9DBL1	Q9DBL1	Short/branched chain specific acyl-CoA dehydrogenase, mitochondrial	Acadsb	sp|Q9DBL1|ACDSB_MOUSE Short/branched chain specific acyl-CoA dehydrogenase, mitochondrial OS=Mus musculus OX=10090 GN=Acadsb PE=1 SV=1	17114.8	11577	25510.5	6788.71	3939.34	3083.53			18067.4	7015.43		4603.86	1939.92		0.254816	-1.97247	#REF!
P81069;P81069-2	P81069;P81069-2	GA-binding protein subunit beta-2	Gabpb2	sp|P81069|GABP2_MOUSE GA-binding protein subunit beta-2 OS=Mus musculus OX=10090 GN=Gabpb2 PE=1 SV=2;sp|P81069-2|GABP2_MOUSE Isoform 2 of GA-binding protein subunit beta-2 OS=Mus musculus OX=10090 GN=Gabpb2	21389.9	14738.7	11635	6895.72	3645.37	3352.33			15921.2	4983.8		4631.14	1966.65		0.290878	-1.78151	#REF!
Q91WM3	Q91WM3	U3 small nucleolar RNA-interacting protein 2	Rrp9	sp|Q91WM3|U3IP2_MOUSE U3 small nucleolar RNA-interacting protein 2 OS=Mus musculus OX=10090 GN=Rrp9 PE=1 SV=1	91084	120250	98321.7	67255.2	54476	70373.3			103219	15187.3		64034.8	8423.74		0.62038	-0.688776	#REF!
Q7TPH6-2;Q7TPH6	Q7TPH6-2;Q7TPH6	E3 ubiquitin-protein ligase MYCBP2	Mycbp2	sp|Q7TPH6-2|MYCB2_MOUSE Isoform 2 of E3 ubiquitin-protein ligase MYCBP2 OS=Mus musculus OX=10090 GN=Mycbp2;sp|Q7TPH6|MYCB2_MOUSE E3 ubiquitin-protein ligase MYCBP2 OS=Mus musculus OX=10090 GN=Mycbp2 PE=1 SV=3	4701.77	4171.76	3611.15	2551.94	2372.39	3062.58			4161.56	545.382		2662.3	358.085		0.639736	-0.644451	#REF!
Q8VDP4	Q8VDP4	Cell cycle and apoptosis regulator protein 2	Ccar2	sp|Q8VDP4|CCAR2_MOUSE Cell cycle and apoptosis regulator protein 2 OS=Mus musculus OX=10090 GN=Ccar2 PE=1 SV=2	71261.7	67035.9	53231.2	32004.9	34135.2	32526.1			63842.9	9429.81		32888.7	1110.49		0.515151	-0.956933	#REF!
P61027	P61027	Ras-related protein Rab-10	Rab10	sp|P61027|RAB10_MOUSE Ras-related protein Rab-10 OS=Mus musculus OX=10090 GN=Rab10 PE=1 SV=1	811716	819206	630482	455439	365984	287589			753801	106863		369671	83986		0.490409	-1.02794	#REF!
Q8BMD8	Q8BMD8	Calcium-binding mitochondrial carrier protein SCaMC-1	Slc25a24	sp|Q8BMD8|SCMC1_MOUSE Calcium-binding mitochondrial carrier protein SCaMC-1 OS=Mus musculus OX=10090 GN=Slc25a24 PE=1 SV=1	33949.3	23241.8	26747.4	13151	15369.1	17714.3			27979.5	5459.03		15411.5	2281.92		0.550813	-0.860367	#REF!
Q9D735	Q9D735	Uncharacterized protein C19orf43 homolog	TRIR	sp|Q9D735|TRIR_MOUSE Telomerase RNA component interacting RNase OS=Mus musculus OX=10090 GN=Trir PE=1 SV=1	150380	129730	123701	98236.2	72939.3	85185.1			134603	13991.1		85453.5	12650.6		0.634854	-0.655504	#REF!
Q923K4	Q923K4	tRNA modification GTPase GTPBP3, mitochondrial	Gtpbp3	sp|Q923K4|GTPB3_MOUSE tRNA modification GTPase GTPBP3, mitochondrial OS=Mus musculus OX=10090 GN=Gtpbp3 PE=2 SV=1	610.266	581.708	460.114		288.687	332.283			550.696	79.7353		310.485	30.8267		0.563804	-0.826733	#REF!
Q9JJZ4	Q9JJZ4	Ubiquitin-conjugating enzyme E2 J1	Ube2j1	sp|Q9JJZ4|UB2J1_MOUSE Ubiquitin-conjugating enzyme E2 J1 OS=Mus musculus OX=10090 GN=Ube2j1 PE=1 SV=2	19662	17808.7	23037.8	8151.29	9957.34	12636.9			20169.5	2651.23		10248.5	2256.91		0.508119	-0.976763	#REF!
Q6PAJ1	Q6PAJ1	Breakpoint cluster region protein	Bcr	sp|Q6PAJ1|BCR_MOUSE Breakpoint cluster region protein OS=Mus musculus OX=10090 GN=Bcr PE=1 SV=3	7999.68	5788.32	11234	2175.35	3235.91	3546.78			8340.66	2738.8		2986.01	719.058		0.358007	-1.48194	#REF!
Q149F1	Q149F1	RNA pseudouridylate synthase domain-containing protein 2	Rpusd2	sp|Q149F1|RUSD2_MOUSE RNA pseudouridylate synthase domain-containing protein 2 OS=Mus musculus OX=10090 GN=Rpusd2 PE=1 SV=2	6731.87	9987.64	10470	4669.75	2470.85	2731.42			9063.18	2033.33		3290.67	1201.4		0.363082	-1.46163	#REF!
Q8BIH0-2;Q8BIH0;Q8BIH0-3	Q8BIH0-2;Q8BIH0	Histone deacetylase complex subunit SAP130	Sap130	sp|Q8BIH0-2|SP130_MOUSE Isoform 2 of Histone deacetylase complex subunit SAP130 OS=Mus musculus OX=10090 GN=Sap130;sp|Q8BIH0|SP130_MOUSE Histone deacetylase complex subunit SAP130 OS=Mus musculus OX=10090 GN=Sap130 PE=1 SV=2	6137.62	4681.21	6269.47	2586.11	3730.22	3299.16			5696.1	881.389		3205.16	577.822		0.562695	-0.829576	#REF!
Q8BH58	Q8BH58	TIP41-like protein	Tiprl	sp|Q8BH58|TIPRL_MOUSE TIP41-like protein OS=Mus musculus OX=10090 GN=Tiprl PE=1 SV=1	119515	82620.6	89995.2	58829.9	57727	43684.6			97377	19523.6		53413.8	8443.82		0.548526	-0.866367	#REF!
Q8BUR3-2;Q8BUR3;Q61660;Q499D0;Q60987;Q8K3Q3;Q61575	Q8BUR3-2;Q8BUR3	Forkhead box protein J3	Foxj3	sp|Q8BUR3-2|FOXJ3_MOUSE Isoform 2 of Forkhead box protein J3 OS=Mus musculus OX=10090 GN=Foxj3;sp|Q8BUR3|FOXJ3_MOUSE Forkhead box protein J3 OS=Mus musculus OX=10090 GN=Foxj3 PE=1 SV=1		3048.4	2839.98	429.897	517.558				2944.19	147.375		473.728	61.9855		0.160902	-2.63574	#REF!
O35280;O35280-2	O35280;O35280-2	Serine/threonine-protein kinase Chk1	Chek1	sp|O35280|CHK1_MOUSE Serine/threonine-protein kinase Chk1 OS=Mus musculus OX=10090 GN=Chek1 PE=1 SV=2;sp|O35280-2|CHK1_MOUSE Isoform 2 of Serine/threonine-protein kinase Chk1 OS=Mus musculus OX=10090 GN=Chek1	10173.3	9175.18	13528.1	6905.77	5859.55	4968.41			10958.9	2280.28		5911.24	969.714		0.539403	-0.890564	#REF!
Q9EQU5;Q9EQU5-3	Q9EQU5;Q9EQU5-3	Protein SET	Set	sp|Q9EQU5|SET_MOUSE Protein SET OS=Mus musculus OX=10090 GN=Set PE=1 SV=1;sp|Q9EQU5-3|SET_MOUSE Isoform 3 of Protein SET OS=Mus musculus OX=10090 GN=Set	1.59394e+06	1.33472e+06	1.13013e+06	715007	767111	854973			1.35293e+06	232441		779031	70740.2		0.575809	-0.796339	#REF!
Q91VJ1	Q91VJ1	Interferon-inducible protein AIM2	Aim2	sp|Q91VJ1|AIM2_MOUSE Interferon-inducible protein AIM2 OS=Mus musculus OX=10090 GN=Aim2 PE=1 SV=2	24812.5	26840.8	39318.6	11120.4	10327.3	11188.4			30323.9	7855.36		10878.7	478.718		0.35875	-1.47895	#REF!
Q8CI51;Q8CI51-2;Q8CI51-3	Q8CI51	PDZ and LIM domain protein 5	Pdlim5	sp|Q8CI51|PDLI5_MOUSE PDZ and LIM domain protein 5 OS=Mus musculus OX=10090 GN=Pdlim5 PE=1 SV=4	18711.1	13864.1	15486.3	11641.9	8990.99	9373.07			16020.5	2467.25		10002	1432.99		0.624324	-0.679632	#REF!
P26231	P26231	Catenin alpha-1	Ctnna1	sp|P26231|CTNA1_MOUSE Catenin alpha-1 OS=Mus musculus OX=10090 GN=Ctnna1 PE=1 SV=1	24967.3	20210	18053.8	14585.4	10499.3	12203.2			21077	3537.34		12429.3	2052.43		0.589708	-0.761927	#REF!
P08882	P08882	Granzyme C	Gzmc	sp|P08882|GRAC_MOUSE Granzyme C OS=Mus musculus OX=10090 GN=Gzmc PE=1 SV=1	633452	695679	856309	413073	438722	525430			728480	114992		459075	58878.9		0.630182	-0.666159	#REF!
Q8BYC6	Q8BYC6	Serine/threonine-protein kinase TAO3	Taok3	sp|Q8BYC6|TAOK3_MOUSE Serine/threonine-protein kinase TAO3 OS=Mus musculus OX=10090 GN=Taok3 PE=1 SV=2	32539.7	26022.4	22342.2	17062.3	13195.8	16016.3			26968.1	5164.1		15424.8	1999.99		0.571965	-0.806002	#REF!
Q8BMQ2;Q8BMQ2-2;Q8BMQ2-3	Q8BMQ2;Q8BMQ2-2	General transcription factor 3C polypeptide 4	Gtf3c4	sp|Q8BMQ2|TF3C4_MOUSE General transcription factor 3C polypeptide 4 OS=Mus musculus OX=10090 GN=Gtf3c4 PE=1 SV=2;sp|Q8BMQ2-2|TF3C4_MOUSE Isoform 2 of General transcription factor 3C polypeptide 4 OS=Mus musculus OX=10090 GN=Gtf3c4	6014.7	5061.04	3880.51	2874.17	1629.38	2061.6			4985.42	1069.1		2188.38	632.006		0.438957	-1.18785	#REF!
P68181-4	P68181-4	cAMP-dependent protein kinase catalytic subunit beta	Prkacb	sp|P68181-4|KAPCB_MOUSE Isoform 4 of cAMP-dependent protein kinase catalytic subunit beta OS=Mus musculus OX=10090 GN=Prkacb	162299	153911	106733	79021.9	72869.4	60837.5			140981	29954.8		70909.6	9249.27		0.502973	-0.991448	#REF!
Q99J83	Q99J83	Autophagy protein 5	Atg5	sp|Q99J83|ATG5_MOUSE Autophagy protein 5 OS=Mus musculus OX=10090 GN=Atg5 PE=1 SV=1	31837	19829.3	15863.4	10690	6084.02	5426.41			22509.9	8317.37		7400.13	2867.99		0.32875	-1.60494	#REF!
Q3UHB1	Q3UHB1	5-nucleotidase domain-containing protein 3	Nt5dc3	sp|Q3UHB1|NT5D3_MOUSE 5-nucleotidase domain-containing protein 3 OS=Mus musculus OX=10090 GN=Nt5dc3 PE=1 SV=1	5260.7	3864.67	5768.46	2561.56	1986.22	1331.68			4964.61	985.826		1959.82	615.367		0.394759	-1.34096	#REF!
P18608	P18608	Non-histone chromosomal protein HMG-14	Hmgn1	sp|P18608|HMGN1_MOUSE Non-histone chromosomal protein HMG-14 OS=Mus musculus OX=10090 GN=Hmgn1 PE=1 SV=2	36115.2	41339.7	37906.1	17817	21549.1	25469.2			38453.7	2654.96		21611.8	3826.52		0.562021	-0.831305	#REF!
Q8K194;Q8K194-2	Q8K194;Q8K194-2	U4/U6.U5 small nuclear ribonucleoprotein 27 kDa protein	Snrnp27	sp|Q8K194|SNR27_MOUSE U4/U6.U5 small nuclear ribonucleoprotein 27 kDa protein OS=Mus musculus OX=10090 GN=Snrnp27 PE=1 SV=1;sp|Q8K194-2|SNR27_MOUSE Isoform 2 of U4/U6.U5 small nuclear ribonucleoprotein 27 kDa protein OS=Mus musculus OX=10090 GN=Snrnp27	21774.2	28854	23426.7	7357.03	11081.4	5346.61			24685	3703.82		7928.34	2909.76		0.321181	-1.63854	#REF!
P51859	P51859	Hepatoma-derived growth factor	Hdgf	sp|P51859|HDGF_MOUSE Hepatoma-derived growth factor OS=Mus musculus OX=10090 GN=Hdgf PE=1 SV=2	377282	458534	379466	301156	245447	217462			405094	46293.3		254689	42605.5		0.628715	-0.669521	#REF!
P48760-2;P48760-5;P48760-4;P48760;P48760-3	P48760-2;P48760-5;P48760-4;P48760;P48760-3	Folylpolyglutamate synthase, mitochondrial	Fpgs	sp|P48760-2|FOLC_MOUSE Isoform 2 of Folylpolyglutamate synthase, mitochondrial OS=Mus musculus OX=10090 GN=Fpgs;sp|P48760-5|FOLC_MOUSE Isoform 5 of Folylpolyglutamate synthase, mitochondrial OS=Mus musculus OX=10090 GN=Fpgs;sp|P48760-4|FOLC_MOUSE Isoform 4	3175.6	6072.35	3061.4	859.708	1823.14	1046.85			4103.12	1706.36		1243.23	510.856		0.302997	-1.72262	#REF!
P48678;P48678-2;P48678-3	P48678;P48678-2;P48678-3	Prelamin-A/C;Lamin-A/C	Lmna	sp|P48678|LMNA_MOUSE Prelamin-A/C OS=Mus musculus OX=10090 GN=Lmna PE=1 SV=2;sp|P48678-2|LMNA_MOUSE Isoform C of Prelamin-A/C OS=Mus musculus OX=10090 GN=Lmna;sp|P48678-3|LMNA_MOUSE Isoform C2 of Prelamin-A/C OS=Mus musculus OX=10090 GN=Lmna	260020	307122	334952	160361	137457	206642			300698	37876.6		168153	35244.9		0.55921	-0.838537	#REF!
Q3ULL6;F6Q8N5	Q3ULL6		Upf3b	tr|Q3ULL6|Q3ULL6_MOUSE UPF3 regulator of nonsense transcripts homolog B (yeast) OS=Mus musculus OX=10090 GN=Upf3b PE=1 SV=1	9102.75	7613.85	5791.93	3636.55	3180.47	3723.8			7502.84	1658.2		3513.61	291.782		0.468303	-1.09448	#REF!
P43275	P43275	Histone H1.1	Hist1h1a	sp|P43275|H11_MOUSE Histone H1.1 OS=Mus musculus OX=10090 GN=H1-1 PE=1 SV=2	4.61084e+06	5.4688e+06	4.03386e+06	2.73526e+06	3.18486e+06	3.03763e+06			4.7045e+06	722040		2.98592e+06	229220		0.634693	-0.65587	#REF!
Q8C9V1-2;Q8C9V1;Q8C9V1-3;Q8C9V1-4	Q8C9V1-2;Q8C9V1;Q8C9V1-3	Carabin	Tbc1d10c	sp|Q8C9V1-2|TB10C_MOUSE Isoform 2 of Carabin OS=Mus musculus OX=10090 GN=Tbc1d10c;sp|Q8C9V1|TB10C_MOUSE Carabin OS=Mus musculus OX=10090 GN=Tbc1d10c PE=1 SV=1;sp|Q8C9V1-3|TB10C_MOUSE Isoform 3 of Carabin OS=Mus musculus OX=10090 GN=Tbc1d10c	83431.9	136004	98409.6	44157.9	45910.6	65050			105949	27084.9		51706.2	11589.3		0.488031	-1.03496	#REF!
Q76N33;Q76N33-2	Q76N33	AMSH-like protease	Stambpl1	sp|Q76N33|STALP_MOUSE AMSH-like protease OS=Mus musculus OX=10090 GN=Stambpl1 PE=1 SV=1	5147.56	6394.76	4890.71	2729.44	1888.41	3163.64			5477.68	804.534		2593.83	648.343		0.473527	-1.07848	#REF!
P97304	P97304	DNA-directed RNA polymerases I and III subunit RPAC2	Polr1d	sp|P97304|RPAC2_MOUSE DNA-directed RNA polymerases I and III subunit RPAC2 OS=Mus musculus OX=10090 GN=Polr1d PE=1 SV=1	44158.3	31826.8	52866.2	15556.9	10239.6	21452.2			42950.5	10571.6		15749.5	5608.78		0.366691	-1.44736	#REF!
P97493	P97493	Thioredoxin, mitochondrial	Txn2	sp|P97493|THIOM_MOUSE Thioredoxin, mitochondrial OS=Mus musculus OX=10090 GN=Txn2 PE=1 SV=1	66738.2		63267.4	42485.7	48186.1	37017.8			65002.8	2454.21		42563.2	5584.52		0.65479	-0.610896	#REF!
Q9CQT5	Q9CQT5	Proteasome maturation protein	Pomp	sp|Q9CQT5|POMP_MOUSE Proteasome maturation protein OS=Mus musculus OX=10090 GN=Pomp PE=1 SV=1	4363.84	5844.14	7327.95	2232.46	2406.75				5845.31	1482.06		2319.61	123.242		0.396833	-1.3334	#REF!
Q9D7X8	Q9D7X8	Gamma-glutamylcyclotransferase	Ggct	sp|Q9D7X8|GGCT_MOUSE Gamma-glutamylcyclotransferase OS=Mus musculus OX=10090 GN=Ggct PE=1 SV=1	56208.9	39745.8	53667.7	25408.4	33749.7	29475			49874.1	8862.92		29544.4	4171.1		0.592379	-0.755407	#REF!
Q80UY2;Q80UY2-2	Q80UY2;Q80UY2-2	E3 ubiquitin-protein ligase KCMF1	Kcmf1	sp|Q80UY2|KCMF1_MOUSE E3 ubiquitin-protein ligase KCMF1 OS=Mus musculus OX=10090 GN=Kcmf1 PE=1 SV=1;sp|Q80UY2-2|KCMF1_MOUSE Isoform 2 of E3 ubiquitin-protein ligase KCMF1 OS=Mus musculus OX=10090 GN=Kcmf1	13932	9654.55	7085.31	4889.07	3998.94	2986.98			10224	3458.69		3958.33	951.695		0.387162	-1.36899	#REF!
P52431	P52431	DNA polymerase delta catalytic subunit	Pold1	sp|P52431|DPOD1_MOUSE DNA polymerase delta catalytic subunit OS=Mus musculus OX=10090 GN=Pold1 PE=1 SV=2	81326.5	68489.9	58003.5	44882.9	38868.2	40781.7			69273.3	11681.2		41510.9	3072.92		0.599235	-0.738807	#REF!
Q3TVP5;Q3TVP5-2	Q3TVP5;Q3TVP5-2	Inactive ubiquitin thioesterase FAM105A	Fam105a	sp|Q3TVP5|OTULL_MOUSE Inactive ubiquitin thioesterase OTULINL OS=Mus musculus OX=10090 GN=Otulinl PE=1 SV=1;sp|Q3TVP5-2|OTULL_MOUSE Isoform 2 of Inactive ubiquitin thioesterase OTULINL OS=Mus musculus OX=10090 GN=Otulinl	7785.28	4592.67	4221.78	2052.4	2662.92	1788.57			5533.24	1959.12		2167.96	448.484		0.391807	-1.35178	#REF!
P53996	P53996	Cellular nucleic acid-binding protein	Cnbp	sp|P53996|CNBP_MOUSE Cellular nucleic acid-binding protein OS=Mus musculus OX=10090 GN=Cnbp PE=1 SV=2	571858	609668	410220	356104	268053	251286			530582	105937		291814	56304.1		0.54999	-0.862524	#REF!
Q6PIJ4	Q6PIJ4	Nuclear factor related to kappa-B-binding protein	Nfrkb	sp|Q6PIJ4|NFRKB_MOUSE Nuclear factor related to kappa-B-binding protein OS=Mus musculus OX=10090 GN=Nfrkb PE=1 SV=1	3271.39	2816.09	2636.1	1571.22	865.943	1042.44			2907.86	327.433		1159.87	367.011		0.398874	-1.326	#REF!
Q8R2R3	Q8R2R3	Alpha- and gamma-adaptin-binding protein p34	Aagab	sp|Q8R2R3|AAGAB_MOUSE Alpha- and gamma-adaptin-binding protein p34 OS=Mus musculus OX=10090 GN=Aagab PE=1 SV=2	8815.23	7872.44	11560.9		4235.71	5179.74			9416.19	1916.26		4707.72	667.527		0.49996	-1.00011	#REF!
Q62018;Q62018-3;Q62018-2	Q62018;Q62018-3;Q62018-2	RNA polymerase-associated protein CTR9 homolog	Ctr9	sp|Q62018|CTR9_MOUSE RNA polymerase-associated protein CTR9 homolog OS=Mus musculus OX=10090 GN=Ctr9 PE=1 SV=2;sp|Q62018-3|CTR9_MOUSE Isoform 3 of RNA polymerase-associated protein CTR9 homolog OS=Mus musculus OX=10090 GN=Ctr9;sp|Q62018-2|CTR9_MOUSE Isofor	12168.3	13039.2	9493.78	8096.69	6470.14	7437.82			11567.1	1847.6		7334.88	818.143		0.634116	-0.65718	#REF!
Q6P9N1;Q6P9N1-2;Q6P9N1-3	Q6P9N1;Q6P9N1-2;Q6P9N1-3	Hyccin	Fam126a	sp|Q6P9N1|HYCCI_MOUSE Hyccin OS=Mus musculus OX=10090 GN=Fam126a PE=1 SV=3;sp|Q6P9N1-2|HYCCI_MOUSE Isoform 2 of Hyccin OS=Mus musculus OX=10090 GN=Fam126a;sp|Q6P9N1-3|HYCCI_MOUSE Isoform 3 of Hyccin OS=Mus musculus OX=10090 GN=Fam126a	14343.9	6397.99	14932.4	1935.95		1848.9			11891.4	4766.57		1892.43	61.553		0.159142	-2.65161	#REF!
Q8VBV3	Q8VBV3	Exosome complex component RRP4	Exosc2	sp|Q8VBV3|EXOS2_MOUSE Exosome complex component RRP4 OS=Mus musculus OX=10090 GN=Exosc2 PE=1 SV=1	65940	51036.6	64461.6	45312.7	34332.4	32430.8			60479.4	8211.02		37358.6	6953.74		0.617708	-0.695003	#REF!
Q9R0B9	Q9R0B9	Procollagen-lysine,2-oxoglutarate 5-dioxygenase 2	Plod2	sp|Q9R0B9|PLOD2_MOUSE Procollagen-lysine,2-oxoglutarate 5-dioxygenase 2 OS=Mus musculus OX=10090 GN=Plod2 PE=1 SV=2	8001.25	3847.68	3473.63	1972.21	781.219	1238.63			5107.52	2513.01		1330.68	600.807		0.260534	-1.94045	#REF!
O88708;CON__Q2YDI2	O88708	Origin recognition complex subunit 4	Orc4	sp|O88708|ORC4_MOUSE Origin recognition complex subunit 4 OS=Mus musculus OX=10090 GN=Orc4 PE=1 SV=2	25635.6	14582.1	14909.2	8151.27	9024.14	5778.35			18375.7	6289.45		7651.25	1679.68		0.41638	-1.26403	#REF!
O09117-2	O09117-2	Synaptophysin-like protein 1	Sypl1	sp|O09117-2|SYPL1_MOUSE Isoform 2 of Synaptophysin-like protein 1 OS=Mus musculus OX=10090 GN=Sypl1	9578.46	21189.4	21216.3		895.131	1784.1			17328.1	6711.36		1339.62	628.598		0.0773091	-3.69322	#REF!
F7C528;E9Q614;B1AR17;F6V4V3	F7C528;E9Q614;B1AR17		Chd3	tr|F7C528|F7C528_MOUSE Chromodomain helicase DNA-binding protein 3 (Fragment) OS=Mus musculus OX=10090 GN=Chd3 PE=1 SV=1;tr|E9Q614|E9Q614_MOUSE Chromodomain helicase DNA-binding protein 3 OS=Mus musculus OX=10090 GN=Chd3 PE=1 SV=1;tr|B1AR17|B1AR17_MOUSE Ch	965.804	776.163	400.373	122.981	128.476				714.113	287.777		125.728	3.88582		0.176062	-2.50584	#REF!
Q8CBE3	Q8CBE3	WD repeat-containing protein 37	Wdr37	sp|Q8CBE3|WDR37_MOUSE WD repeat-containing protein 37 OS=Mus musculus OX=10090 GN=Wdr37 PE=1 SV=1	11271.8	14639.8	14011	2121.16	5139.89	2605.98			13307.5	1790.83		3289.01	1621.13		0.247154	-2.01652	#REF!
P58021	P58021	Transmembrane 9 superfamily member 2	Tm9sf2	sp|P58021|TM9S2_MOUSE Transmembrane 9 superfamily member 2 OS=Mus musculus OX=10090 GN=Tm9sf2 PE=1 SV=1	40624.8	31495.5	21515.7	11649.9	16830	11004.6			31212	9557.72		13161.5	3193.39		0.421681	-1.24578	#REF!
P70403;P53564-2	P70403;P53564-2	Protein CASP;Homeobox protein cut-like 1	Cux1	sp|P70403|CASP_MOUSE Protein CASP OS=Mus musculus OX=10090 GN=Cux1 PE=1 SV=2;sp|P53564-2|CUX1_MOUSE Isoform 2 of Homeobox protein cut-like 1 OS=Mus musculus OX=10090 GN=Cux1	1892.15	3444.33	3434.12	1155.85	552.221	1148.75			2923.53	893.217		952.275	346.475		0.325727	-1.61826	#REF!
Q9CXK9;Q9CXK9-2	Q9CXK9	RNA-binding protein 33	Rbm33	sp|Q9CXK9|RBM33_MOUSE RNA-binding protein 33 OS=Mus musculus OX=10090 GN=Rbm33 PE=1 SV=2	3364.14	3624.11	3182.07	1902.14	1449.19	2154.53			3390.11	222.159		1835.29	357.39		0.541365	-0.885326	#REF!
Q99KW3-4;Q99KW3;Q99KW3-1;Q99KW3-2	Q99KW3-4;Q99KW3;Q99KW3-1;Q99KW3-2	TRIO and F-actin-binding protein	Triobp	sp|Q99KW3-4|TARA_MOUSE Isoform 4 of TRIO and F-actin-binding protein OS=Mus musculus OX=10090 GN=Triobp;sp|Q99KW3|TARA_MOUSE TRIO and F-actin-binding protein OS=Mus musculus OX=10090 GN=Triobp PE=1 SV=3;sp|Q99KW3-1|TARA_MOUSE Isoform 1 of TRIO and F-actin-	1401.54	1831.28	2302.21	785.019	965.806	1094.67			1845.01	450.493		948.5	155.551		0.514089	-0.959909	#REF!
Q8BLF1	Q8BLF1	Neutral cholesterol ester hydrolase 1	Nceh1	sp|Q8BLF1|NCEH1_MOUSE Neutral cholesterol ester hydrolase 1 OS=Mus musculus OX=10090 GN=Nceh1 PE=1 SV=1	14712.1	11396.6	15339.5	9746.31	8394.22	8451.99			13816.1	2118.65		8864.17	764.501		0.641583	-0.640292	#REF!
Q06649	Q06649	SH3 domain-binding protein 2	Sh3bp2	sp|Q06649|3BP2_MOUSE SH3 domain-binding protein 2 OS=Mus musculus OX=10090 GN=Sh3bp2 PE=1 SV=1	4772.71	7976.08	7152.12	4018.51	2664.79	2951.5			6633.64	1663.44		3211.6	713.355		0.484139	-1.04651	#REF!
Q9CY24	Q9CY24	Transmembrane protein 179B	Tmem179b	sp|Q9CY24|T179B_MOUSE Transmembrane protein 179B OS=Mus musculus OX=10090 GN=Tmem179b PE=1 SV=1	3756.36	3044.72		2106.44	1483.73	1598.04			3400.54	503.202		1729.4	331.489		0.508566	-0.975493	#REF!
Q91VJ5	Q91VJ5	Polyglutamine-binding protein 1	Pqbp1	sp|Q91VJ5|PQBP1_MOUSE Polyglutamine-binding protein 1 OS=Mus musculus OX=10090 GN=Pqbp1 PE=1 SV=1	58881.9	44312.1	64925.3	30564.5	15140.2	16748.2			56039.8	10596.4		20817.6	8479.26		0.37148	-1.42864	#REF!
O08585	O08585	Clathrin light chain A	Clta	sp|O08585|CLCA_MOUSE Clathrin light chain A OS=Mus musculus OX=10090 GN=Clta PE=1 SV=2	264798	338378	261275	202847	163416	132307			288150	43533.8		166190	35352		0.576747	-0.79399	#REF!
Q99N87	Q99N87	28S ribosomal protein S5, mitochondrial	Mrps5	sp|Q99N87|RT05_MOUSE 28S ribosomal protein S5, mitochondrial OS=Mus musculus OX=10090 GN=Mrps5 PE=1 SV=1	44197.1	29777.4	24174	13658.8	11806.7	18014.4			32716.2	10330		14493.3	3186.86		0.443002	-1.17461	#REF!
Q99PG2;Q99PG2-2	Q99PG2;Q99PG2-2	Opioid growth factor receptor	Ogfr	sp|Q99PG2|OGFR_MOUSE Opioid growth factor receptor OS=Mus musculus OX=10090 GN=Ogfr PE=1 SV=1;sp|Q99PG2-2|OGFR_MOUSE Isoform 2 of Opioid growth factor receptor OS=Mus musculus OX=10090 GN=Ogfr	74731.6	68485.5	59080.1	42951.6	28191.8	40241			67432.4	7878.72		37128.1	7856.86		0.550598	-0.86093	#REF!
P17183	P17183	Gamma-enolase	Eno2	sp|P17183|ENOG_MOUSE Gamma-enolase OS=Mus musculus OX=10090 GN=Eno2 PE=1 SV=2	93499.8	60139.8	83148.2	37934.9	41096.7	50924.7			78929.3	17075.5		43318.7	6774.01		0.54883	-0.865569	#REF!
Q64324	Q64324	Syntaxin-binding protein 2	Stxbp2	sp|Q64324|STXB2_MOUSE Syntaxin-binding protein 2 OS=Mus musculus OX=10090 GN=Stxbp2 PE=1 SV=1	75055.3	58460.5	60088.3	43957.7	41130.3	41048.4			64534.7	9147.39		42045.5	1656.5		0.651517	-0.618125	#REF!
Q8BFZ9	Q8BFZ9	Erlin-2	Erlin2	sp|Q8BFZ9|ERLN2_MOUSE Erlin-2 OS=Mus musculus OX=10090 GN=Erlin2 PE=1 SV=1	29724.1	27368.2	26639.1	16435.7	10090.3	11330.6			27910.4	1612.39		12618.9	3363.17		0.45212	-1.14522	#REF!
O70591	O70591	Prefoldin subunit 2	Pfdn2	sp|O70591|PFD2_MOUSE Prefoldin subunit 2 OS=Mus musculus OX=10090 GN=Pfdn2 PE=1 SV=2	470299	470146	248315	170005	151866	115247			396253	128118		145706	27894.2		0.367709	-1.44336	#REF!
O35657	O35657	Sialidase-1	Neu1	sp|O35657|NEUR1_MOUSE Sialidase-1 OS=Mus musculus OX=10090 GN=Neu1 PE=1 SV=1	6534.3		5505.04	3120.56	3188.36	3903.86			6019.67	727.8		3404.26	433.995		0.565523	-0.822343	#REF!
P41234;P41233	P41234	ATP-binding cassette sub-family A member 2	Abca2	sp|P41234|ABCA2_MOUSE ATP-binding cassette sub-family A member 2 OS=Mus musculus OX=10090 GN=Abca2 PE=1 SV=4	400.272	206.513	169.445	82.7873	58.1154	64.7049			258.743	123.96		68.5359	12.7743		0.26488	-1.91659	#REF!
Q9QXS1-3	Q9QXS1-3	Plectin	Plec	sp|Q9QXS1-3|PLEC_MOUSE Isoform PLEC-1A of Plectin OS=Mus musculus OX=10090 GN=Plec	229537	204543	216636	150046	111417	145565			216905	12498.8		135676	21128.1		0.62551	-0.676895	#REF!
P08228	P08228	Superoxide dismutase [Cu-Zn]	Sod1	sp|P08228|SODC_MOUSE Superoxide dismutase [Cu-Zn] OS=Mus musculus OX=10090 GN=Sod1 PE=1 SV=2	3.44041e+06	3.27946e+06	3.33154e+06	2.33892e+06	1.89416e+06	2.39844e+06			3.35047e+06	82128.9		2.21051e+06	275576		0.659759	-0.599988	#REF!
Q9EQ61	Q9EQ61	Pescadillo homolog	Pes1	sp|Q9EQ61|PESC_MOUSE Pescadillo homolog OS=Mus musculus OX=10090 GN=Pes1 PE=1 SV=1	142901	149204	100189	65771.5	81577.5	69933.1			130765	26666.2		72427.4	8192.91		0.553874	-0.85237	#REF!
Q64727	Q64727	Vinculin	Vcl	sp|Q64727|VINC_MOUSE Vinculin OS=Mus musculus OX=10090 GN=Vcl PE=1 SV=4	20164.9	13349.2	7764.13	4001.45	2062.73	923.983			13759.4	6210.55		2329.39	1555.96		0.169294	-2.5624	#REF!
Q921K9;Q921K9-2;Q9CXE2-2	Q921K9;Q921K9-2;Q9CXE2-2	B-cell CLL/lymphoma 7 protein family member B;B-cell CLL/lymphoma 7 protein family member A	Bcl7b;Bcl7a	sp|Q921K9|BCL7B_MOUSE B-cell CLL/lymphoma 7 protein family member B OS=Mus musculus OX=10090 GN=Bcl7b PE=1 SV=1;sp|Q921K9-2|BCL7B_MOUSE Isoform 2 of B-cell CLL/lymphoma 7 protein family member B OS=Mus musculus OX=10090 GN=Bcl7b;sp|Q9CXE2-2|BCL7A_MOUSE Iso	16574.2	13526.8	10172.6	5439.42	7563.74	3721.7			13424.6	3202.02		5574.95	1924.6		0.41528	-1.26784	#REF!
Q62447	Q62447	Cyclin-C	Ccnc	sp|Q62447|CCNC_MOUSE Cyclin-C OS=Mus musculus OX=10090 GN=Ccnc PE=2 SV=4		6786.64	5205.84	2596.33	2455.12	1277.85			5996.24	1117.79		2109.77	723.914		0.351848	-1.50698	#REF!
P47226;P47226-2	P47226;P47226-2	Testin	Tes	sp|P47226|TES_MOUSE Testin OS=Mus musculus OX=10090 GN=Tes PE=1 SV=1;sp|P47226-2|TES_MOUSE Isoform TES1 of Testin OS=Mus musculus OX=10090 GN=Tes	293652	217594	221964	167024	147282	147013			244404	42706.1		153773	11476.4		0.629176	-0.668463	#REF!
E9Q5C9;E9Q5C9-2	E9Q5C9;E9Q5C9-2		Nolc1	sp|E9Q5C9|NOLC1_MOUSE Nucleolar and coiled-body phosphoprotein 1 OS=Mus musculus OX=10090 GN=Nolc1 PE=1 SV=1;sp|E9Q5C9-2|NOLC1_MOUSE Isoform 2 of Nucleolar and coiled-body phosphoprotein 1 OS=Mus musculus OX=10090 GN=Nolc1	311316	339556	245569	205783	173295	197784			298814	48224.4		192288	16927.2		0.643503	-0.635981	#REF!
Q8BIJ6	Q8BIJ6	Isoleucine--tRNA ligase, mitochondrial	Iars2	sp|Q8BIJ6|SYIM_MOUSE Isoleucine--tRNA ligase, mitochondrial OS=Mus musculus OX=10090 GN=Iars2 PE=1 SV=1	40897.8	32036.6	39067.5	25333.5	18006.6	25328.2			37334	4678.02		22889.5	4228.66		0.6131	-0.705806	#REF!
P47955	P47955	60S acidic ribosomal protein P1	Rplp1	sp|P47955|RLA1_MOUSE 60S acidic ribosomal protein P1 OS=Mus musculus OX=10090 GN=Rplp1 PE=1 SV=1	1.872e+06	3.36336e+06	1.22717e+06	372551	391918	353526			2.15418e+06	1.09569e+06		372665	19196.6		0.172996	-2.53119	#REF!
P08884	P08884	Granzyme E	Gzme	sp|P08884|GRAE_MOUSE Granzyme E OS=Mus musculus OX=10090 GN=Gzme PE=1 SV=1	150674	178295	224011	96257.3	122407	113237			184327	37038.5		110634	13267.8		0.600204	-0.736476	#REF!
Q61733	Q61733	28S ribosomal protein S31, mitochondrial	Mrps31	sp|Q61733|RT31_MOUSE 28S ribosomal protein S31, mitochondrial OS=Mus musculus OX=10090 GN=Mrps31 PE=1 SV=1	19949	17595.3	15256.8	10021.6	8974.03	13235.8			17600.4	2346.12		10743.8	2220.8		0.610431	-0.712099	#REF!
Q8JZM0	Q8JZM0	Dimethyladenosine transferase 1, mitochondrial	Tfb1m	sp|Q8JZM0|TFB1M_MOUSE Dimethyladenosine transferase 1, mitochondrial OS=Mus musculus OX=10090 GN=Tfb1m PE=1 SV=1	11268.5	9746.33	8189.68	7210.99	6478.39	5832.67			9734.83	1539.44		6507.35	689.617		0.66846	-0.581086	#REF!
Q9D4H9-2;Q9D4H9-3;Q9D4H9	Q9D4H9-2;Q9D4H9-3;Q9D4H9	PHD finger protein 14	Phf14	sp|Q9D4H9-2|PHF14_MOUSE Isoform 2 of PHD finger protein 14 OS=Mus musculus OX=10090 GN=Phf14;sp|Q9D4H9-3|PHF14_MOUSE Isoform 3 of PHD finger protein 14 OS=Mus musculus OX=10090 GN=Phf14;sp|Q9D4H9|PHF14_MOUSE PHD finger protein 14 OS=Mus musculus OX=10090 G	1973.59	3966.83	2823.08	1266.41	935.378	1218.08			2921.17	1000.23		1139.96	178.809		0.390239	-1.35757	#REF!
Q8BGZ4;Q8BGZ4-2	Q8BGZ4;Q8BGZ4-2	Cell division cycle protein 23 homolog	Cdc23	sp|Q8BGZ4|CDC23_MOUSE Cell division cycle protein 23 homolog OS=Mus musculus OX=10090 GN=Cdc23 PE=1 SV=2;sp|Q8BGZ4-2|CDC23_MOUSE Isoform 2 of Cell division cycle protein 23 homolog OS=Mus musculus OX=10090 GN=Cdc23	22430.5	19274.5	27646.5	15789.5	11641.3	15506.3			23117.2	4228.03		14312.4	2317.52		0.619124	-0.691701	#REF!
Q8BH07	Q8BH07	ADP-ribosylation factor-like protein 6-interacting protein 6	Arl6ip6	sp|Q8BH07|AR6P6_MOUSE ADP-ribosylation factor-like protein 6-interacting protein 6 OS=Mus musculus OX=10090 GN=Arl6ip6 PE=1 SV=1	11879	10510.1	13953.9	8141.06	5900.82	8444.01			12114.3	1733.93		7495.29	1389.14		0.618713	-0.692658	#REF!
P12400	P12400	Protein CTLA-2-beta	Ctla2b	sp|P12400|CTL2B_MOUSE Protein CTLA-2-beta OS=Mus musculus OX=10090 GN=Ctla2b PE=4 SV=2	7546.9	7790	10362.5	2991.75	4104.19	1791.82			8566.46	1560.15		2962.59	1156.46		0.345836	-1.53184	#REF!
P47754	P47754	F-actin-capping protein subunit alpha-2	Capza2	sp|P47754|CAZA2_MOUSE F-actin-capping protein subunit alpha-2 OS=Mus musculus OX=10090 GN=Capza2 PE=1 SV=3	777319	1.17897e+06	927020	518931	508100	683901			961102	202980		570311	98521		0.593393	-0.752941	#REF!
B1AR13	B1AR13	CDGSH iron-sulfur domain-containing protein 3, mitochondrial	Cisd3	sp|B1AR13|CISD3_MOUSE CDGSH iron-sulfur domain-containing protein 3, mitochondrial OS=Mus musculus OX=10090 GN=Cisd3 PE=1 SV=1	42152.9	17788.4	22058.8	11324.2	9111.18	6005.12			27333.4	13010.5		8813.51	2672.02		0.322445	-1.63288	#REF!
Q9DC37	Q9DC37	Major facilitator superfamily domain-containing protein 1	Mfsd1	sp|Q9DC37|MFSD1_MOUSE Major facilitator superfamily domain-containing protein 1 OS=Mus musculus OX=10090 GN=Mfsd1 PE=1 SV=1		3048.19	2899.68	1750.52	1385.27	2019.79			2973.93	105.016		1718.53	318.465		0.577864	-0.791198	#REF!
Q9CZX5	Q9CZX5	PIN2/TERF1-interacting telomerase inhibitor 1	Pinx1	sp|Q9CZX5|PINX1_MOUSE PIN2/TERF1-interacting telomerase inhibitor 1 OS=Mus musculus OX=10090 GN=Pinx1 PE=1 SV=2	12011.9	12576.1	12038.2	5876.97	5179.52	3269.43			12208.7	318.409		4775.31	1349.95		0.391139	-1.35425	#REF!
Q8K4L3-3;Q8K4L3	Q8K4L3-3;Q8K4L3	Supervillin	Svil	sp|Q8K4L3-3|SVIL_MOUSE Isoform 2 of Supervillin OS=Mus musculus OX=10090 GN=Svil;sp|Q8K4L3|SVIL_MOUSE Supervillin OS=Mus musculus OX=10090 GN=Svil PE=1 SV=1	4819.16	5142.92	3634.34	2690.23	3375.02	2554.18			4532.14	794.19		2873.14	439.929		0.633948	-0.657563	#REF!
Q91VK1	Q91VK1	Basic leucine zipper and W2 domain-containing protein 2	Bzw2	sp|Q91VK1|BZW2_MOUSE Basic leucine zipper and W2 domain-containing protein 2 OS=Mus musculus OX=10090 GN=Bzw2 PE=1 SV=1	159496	154102	132680	98042.9	103576	71408.9			148759	14184		91009.2	17198.4		0.611789	-0.708894	#REF!
Q8R570;Q8R570-2	Q8R570;Q8R570-2	Synaptosomal-associated protein 47	Snap47	sp|Q8R570|SNP47_MOUSE Synaptosomal-associated protein 47 OS=Mus musculus OX=10090 GN=Snap47 PE=1 SV=1;sp|Q8R570-2|SNP47_MOUSE Isoform 2 of Synaptosomal-associated protein 47 OS=Mus musculus OX=10090 GN=Snap47	7001.65	3436.42	4145.2	1620.45	1669.68	2156.45			4861.09	1887.35		1815.53	296.276		0.373482	-1.42089	#REF!
Q6P3Z3-2;Q6P3Z3	Q6P3Z3-2;Q6P3Z3	THAP domain-containing protein 4	Thap4	sp|Q6P3Z3-2|THAP4_MOUSE Isoform 2 of Peroxynitrite isomerase THAP4 OS=Mus musculus OX=10090 GN=Thap4;sp|Q6P3Z3|THAP4_MOUSE Peroxynitrite isomerase THAP4 OS=Mus musculus OX=10090 GN=Thap4 PE=1 SV=1	1070.18	927.248		243.294	244.374				998.714	101.069		243.834	0.76404		0.244148	-2.03417	#REF!
P10820	P10820	Perforin-1	Prf1	sp|P10820|PERF_MOUSE Perforin-1 OS=Mus musculus OX=10090 GN=Prf1 PE=1 SV=2	285820	333836	462869	188411	161787	239672			360842	91561.9		196623	39586.5		0.544901	-0.875933	#REF!
Q8BNW9	Q8BNW9	Kelch repeat and BTB domain-containing protein 11	Kbtbd11	sp|Q8BNW9|KBTBB_MOUSE Kelch repeat and BTB domain-containing protein 11 OS=Mus musculus OX=10090 GN=Kbtbd11 PE=1 SV=3	32516	36896.6	47186.7	27708.7	20958.4	24971.9			38866.4	7531.08		24546.4	3395.19		0.631557	-0.663015	#REF!
Q921J4	Q921J4	Ubiquitin-conjugating enzyme E2 S	Ube2s	sp|Q921J4|UBE2S_MOUSE Ubiquitin-conjugating enzyme E2 S OS=Mus musculus OX=10090 GN=Ube2s PE=1 SV=1	79045.5	60983.8	48618.2	37572.1	28792.9	38051.4			62882.5	15302.3		34805.5	5212.52		0.5535	-0.853345	#REF!
Q6TEK5	Q6TEK5	Vitamin K epoxide reductase complex subunit 1-like protein 1	Vkorc1l1	sp|Q6TEK5|VKORL_MOUSE Vitamin K epoxide reductase complex subunit 1-like protein 1 OS=Mus musculus OX=10090 GN=Vkorc1l1 PE=1 SV=1	5076.68	11052.6	8981.36	2392.98	2141.29	4414.42			8370.22	3034.49		2982.9	1246.11		0.35637	-1.48855	#REF!
Q9D9Z5	Q9D9Z5	DET1- and DDB1-associated protein 1	Dda1	sp|Q9D9Z5|DDA1_MOUSE DET1- and DDB1-associated protein 1 OS=Mus musculus OX=10090 GN=Dda1 PE=1 SV=1	88762.7	77063.8	64537.3	35076.2	16332.6	13785			76787.9	12115.1		21731.3	11627.1		0.283004	-1.82111	#REF!
Q9D6K9;Q9D6K9-2	Q9D6K9;Q9D6K9-2	Ceramide synthase 5	Cers5	sp|Q9D6K9|CERS5_MOUSE Ceramide synthase 5 OS=Mus musculus OX=10090 GN=Cers5 PE=1 SV=1;sp|Q9D6K9-2|CERS5_MOUSE Isoform 2 of Ceramide synthase 5 OS=Mus musculus OX=10090 GN=Cers5	30828.5	26848.6	16962	14666.9	7824.31	7114.82			24879.7	7139.85		9868.67	4170.49		0.396656	-1.33404	#REF!
Q64521	Q64521	Glycerol-3-phosphate dehydrogenase, mitochondrial	Gpd2	sp|Q64521|GPDM_MOUSE Glycerol-3-phosphate dehydrogenase, mitochondrial OS=Mus musculus OX=10090 GN=Gpd2 PE=1 SV=2	180228	136282	151645	100364	100674	99962.7			156052	22301.7		100334	356.572		0.642952	-0.637218	#REF!
O55028	O55028	[3-methyl-2-oxobutanoate dehydrogenase [lipoamide]] kinase, mitochondrial	Bckdk	sp|O55028|BCKD_MOUSE [3-methyl-2-oxobutanoate dehydrogenase [lipoamide]] kinase, mitochondrial OS=Mus musculus OX=10090 GN=Bckdk PE=1 SV=1	11604	18157.6		983.593	1859.37				14880.8	4634.1		1421.48	619.268		0.0955243	-3.38799	#REF!
Q8CJ53-4;Q8CJ53-3;Q8CJ53-2;Q8CJ53	Q8CJ53-4;Q8CJ53-3;Q8CJ53-2;Q8CJ53	Cdc42-interacting protein 4	Trip10	sp|Q8CJ53-4|CIP4_MOUSE Isoform 4 of Cdc42-interacting protein 4 OS=Mus musculus OX=10090 GN=Trip10;sp|Q8CJ53-3|CIP4_MOUSE Isoform 3 of Cdc42-interacting protein 4 OS=Mus musculus OX=10090 GN=Trip10;sp|Q8CJ53-2|CIP4_MOUSE Isoform 2 of Cdc42-interacting prot	8905.15	5340.03	2875.41	1784.47	1603.83	845.135			5706.87	3031.56		1411.14	498.43		0.247271	-2.01583	#REF!
Q9WUU8-3;Q9WUU8;Q9WUU8-2;REV__Q9R182	Q9WUU8-3;Q9WUU8;Q9WUU8-2	TNFAIP3-interacting protein 1	Tnip1	sp|Q9WUU8-3|TNIP1_MOUSE Isoform 3 of TNFAIP3-interacting protein 1 OS=Mus musculus OX=10090 GN=Tnip1;sp|Q9WUU8|TNIP1_MOUSE TNFAIP3-interacting protein 1 OS=Mus musculus OX=10090 GN=Tnip1 PE=1 SV=1;sp|Q9WUU8-2|TNIP1_MOUSE Isoform 2 of TNFAIP3-interacting pr	22761.5	12171.2	18710	7636.89	6731.65	10437.3			17880.9	5343.64		8268.62	1931.92		0.462427	-1.1127	#REF!
Q9D7N3	Q9D7N3	28S ribosomal protein S9, mitochondrial	Mrps9	sp|Q9D7N3|RT09_MOUSE 28S ribosomal protein S9, mitochondrial OS=Mus musculus OX=10090 GN=Mrps9 PE=1 SV=3	49503.8	37384.7	37343.5	22266.6	27718.3	31051.7			41410.7	7008.87		27012.2	4434.89		0.652301	-0.61639	#REF!
Q8BKN5-2;Q8BKN5-3;Q8BKN5	Q8BKN5-2;Q8BKN5-3;Q8BKN5	Gamma-tubulin complex component 5	Tubgcp5	sp|Q8BKN5-2|GCP5_MOUSE Isoform 2 of Gamma-tubulin complex component 5 OS=Mus musculus OX=10090 GN=Tubgcp5;sp|Q8BKN5-3|GCP5_MOUSE Isoform 3 of Gamma-tubulin complex component 5 OS=Mus musculus OX=10090 GN=Tubgcp5;sp|Q8BKN5|GCP5_MOUSE Gamma-tubulin complex c	1792.42		1055.64	329.913	190.249	420.588			1424.03	520.983		313.583	116.035		0.220208	-2.18306	#REF!
P62830	P62830	60S ribosomal protein L23	Rpl23	sp|P62830|RL23_MOUSE 60S ribosomal protein L23 OS=Mus musculus OX=10090 GN=Rpl23 PE=1 SV=1	3.71162e+06	3.81917e+06	4.91354e+06	2.00925e+06	1.74683e+06	2.94054e+06			4.14811e+06	665062		2.23221e+06	627312		0.538126	-0.893984	#REF!
Q8K1A6	Q8K1A6	Coiled-coil and C2 domain-containing protein 1A	Cc2d1a	sp|Q8K1A6|C2D1A_MOUSE Coiled-coil and C2 domain-containing protein 1A OS=Mus musculus OX=10090 GN=Cc2d1a PE=1 SV=2	2732.11	2492.56	1506.09	1087.37	1248.05	725.988			2243.58	649.825		1020.47	267.382		0.454839	-1.13657	#REF!
Q9D8Z2	Q9D8Z2	TP53-regulated inhibitor of apoptosis 1	Triap1	sp|Q9D8Z2|TRIA1_MOUSE TP53-regulated inhibitor of apoptosis 1 OS=Mus musculus OX=10090 GN=Triap1 PE=1 SV=1	16752	17478.5	27758.5	9121.67	11981	9844.13			20663	6155.66		10315.6	1486.82		0.49923	-1.00222	#REF!
Q6P6L0;Q6P6L0-3	Q6P6L0;Q6P6L0-3	Filamin A-interacting protein 1-like	Filip1l	sp|Q6P6L0|FIL1L_MOUSE Filamin A-interacting protein 1-like OS=Mus musculus OX=10090 GN=Filip1l PE=1 SV=2;sp|Q6P6L0-3|FIL1L_MOUSE Isoform 3 of Filamin A-interacting protein 1-like OS=Mus musculus OX=10090 GN=Filip1l	2220.94	1025.36	1042.9	463.124	414.128	147.144			1429.74	685.261		341.465	170.061		0.238831	-2.06594	#REF!
Q91VN1	Q91VN1	Zinc finger protein 24	Znf24	sp|Q91VN1|ZNF24_MOUSE Zinc finger protein 24 OS=Mus musculus OX=10090 GN=Znf24 PE=1 SV=1	13318.4	5183.6	4107.23	2622.9	924.38	1295.95			7536.41	5036.19		1614.41	892.918		0.214214	-2.22287	#REF!
Q8K2Y9-2;Q8K2Y9	Q8K2Y9-2;Q8K2Y9	Cerebral cavernous malformations protein 2 homolog	Ccm2	sp|Q8K2Y9-2|CCM2_MOUSE Isoform 2 of Cerebral cavernous malformations protein 2 homolog OS=Mus musculus OX=10090 GN=Ccm2;sp|Q8K2Y9|CCM2_MOUSE Cerebral cavernous malformations protein 2 homolog OS=Mus musculus OX=10090 GN=Ccm2 PE=1 SV=1	7831.63	2876.89	4062.27	977.093	730.4	2140.09			4923.59	2587.23		1282.53	752.846		0.260486	-1.94072	#REF!
O88693	O88693	Ceramide glucosyltransferase	Ugcg	sp|O88693|CEGT_MOUSE Ceramide glucosyltransferase OS=Mus musculus OX=10090 GN=Ugcg PE=1 SV=1	42376.8	33046.3	69778.2	21750.1	22935.9	12955.2			48400.5	19092.4		19213.7	5452.38		0.396975	-1.33288	#REF!
Q8VCW8	Q8VCW8	Acyl-CoA synthetase family member 2, mitochondrial	Acsf2	sp|Q8VCW8|ACSF2_MOUSE Medium-chain acyl-CoA ligase ACSF2, mitochondrial OS=Mus musculus OX=10090 GN=Acsf2 PE=1 SV=1	7586.82	8274.77	13968.8	5228.17	4698.2	3562.7			9943.45	3502.95		4496.36	850.883		0.452193	-1.14499	#REF!
Q58A65-2;Q58A65;Q58A65-5;Q58A65-6;Q58A65-3;Q58A65-4	Q58A65-2;Q58A65;Q58A65-5;Q58A65-6;Q58A65-3;Q58A65-4	C-Jun-amino-terminal kinase-interacting protein 4	Spag9	sp|Q58A65-2|JIP4_MOUSE Isoform 2 of C-Jun-amino-terminal kinase-interacting protein 4 OS=Mus musculus OX=10090 GN=Spag9;sp|Q58A65|JIP4_MOUSE C-Jun-amino-terminal kinase-interacting protein 4 OS=Mus musculus OX=10090 GN=Spag9 PE=1 SV=2;sp|Q58A65-5|JIP4_MOUS	19838.6	26436.3	14017	11506.2	5309.92	7711.34			20097.3	6213.72		8175.83	3124.15		0.406812	-1.29756	#REF!
Q8BH15;Q8BH15-2;Q8BH15-4;Q8BH15-3;Q8BH15-5;Q8BH15-6	Q8BH15;Q8BH15-2;Q8BH15-4;Q8BH15-3;Q8BH15-5	CCR4-NOT transcription complex subunit 10	Cnot10	sp|Q8BH15|CNO10_MOUSE CCR4-NOT transcription complex subunit 10 OS=Mus musculus OX=10090 GN=Cnot10 PE=1 SV=1;sp|Q8BH15-2|CNO10_MOUSE Isoform 2 of CCR4-NOT transcription complex subunit 10 OS=Mus musculus OX=10090 GN=Cnot10;sp|Q8BH15-4|CNO10_MOUSE Isoform 4	19380.6	20225.1	16282.6	12273.1	8521.69	12708.6			18629.4	2075.83		11167.8	2301.92		0.599472	-0.738237	#REF!
Q60837	Q60837	Interleukin-12 receptor subunit beta-1	Il12rb1	sp|Q60837|I12R1_MOUSE Interleukin-12 receptor subunit beta-1 OS=Mus musculus OX=10090 GN=Il12rb1 PE=1 SV=2	15333.2	15545.6	11087.7	10128	6807.13	8625			13988.8	2514.71		8520.06	1662.94		0.609063	-0.715337	#REF!
P13011;Q99PL7;Q6T707	P13011;Q99PL7	Acyl-CoA desaturase 2	Scd2;Scd3	sp|P13011|SCD2_MOUSE Stearoyl-CoA desaturase 2 OS=Mus musculus OX=10090 GN=Scd2 PE=1 SV=2;sp|Q99PL7|SCD3_MOUSE Acyl-CoA desaturase 3 OS=Mus musculus OX=10090 GN=Scd3 PE=1 SV=1	93606.3	122780	90464	49728.8	37590.1	21169.2			102283	17820.1		36162.7	14333.2		0.353554	-1.5	#REF!
Q922H4	Q922H4	Mannose-1-phosphate guanyltransferase alpha	Gmppa	sp|Q922H4|GMPPA_MOUSE Mannose-1-phosphate guanyltransferase alpha OS=Mus musculus OX=10090 GN=Gmppa PE=1 SV=1	47502.1	56496	76845	39393.6	24396.5	33646.2			60281	15033.2		32478.8	7566.42		0.538789	-0.892208	#REF!
P55041	P55041	GTP-binding protein GEM	Gem	sp|P55041|GEM_MOUSE GTP-binding protein GEM OS=Mus musculus OX=10090 GN=Gem PE=1 SV=2	44426.6	29895.6	30232.1	3966.56	12867.1	8703.3			34851.4	8294.05		8512.33	4453.36		0.244246	-2.03359	#REF!
Q9JJ94	Q9JJ94	Sjoegren syndrome nuclear autoantigen 1 homolog	Ssna1	sp|Q9JJ94|SSNA1_MOUSE Sjoegren syndrome nuclear autoantigen 1 homolog OS=Mus musculus OX=10090 GN=Ssna1 PE=1 SV=1	94522.9	72630.2	53560.6	44628.7	22068.4	21615.9			73571.2	20497.4		29437.7	13157.8		0.400125	-1.32148	#REF!
Q8BGS7-2;Q8BGS7	Q8BGS7-2;Q8BGS7	Choline/ethanolaminephosphotransferase 1	Cept1	sp|Q8BGS7-2|CEPT1_MOUSE Isoform 2 of Choline/ethanolaminephosphotransferase 1 OS=Mus musculus OX=10090 GN=Cept1;sp|Q8BGS7|CEPT1_MOUSE Choline/ethanolaminephosphotransferase 1 OS=Mus musculus OX=10090 GN=Cept1 PE=1 SV=1	23003.6	14855.6	9459.03	5665.76	3994.87	6358.57			15772.8	6818.73		5339.73	1215.11		0.338541	-1.5626	#REF!
Q8VI36;Q8VI36-2	Q8VI36;Q8VI36-2	Paxillin	Pxn	sp|Q8VI36|PAXI_MOUSE Paxillin OS=Mus musculus OX=10090 GN=Pxn PE=1 SV=1;sp|Q8VI36-2|PAXI_MOUSE Isoform Alpha of Paxillin OS=Mus musculus OX=10090 GN=Pxn	228233	176269	116318	88930.6	68115.5	67108.6			173607	56005.2		74718.2	12318.5		0.430388	-1.21629	#REF!
Q9Z2M7	Q9Z2M7	Phosphomannomutase 2	Pmm2	sp|Q9Z2M7|PMM2_MOUSE Phosphomannomutase 2 OS=Mus musculus OX=10090 GN=Pmm2 PE=1 SV=1	155440	110470	107627	79469.8	48523.3	74328.6			124512	26821.7		67440.6	16583.3		0.541639	-0.884597	#REF!
Q9D9Z1	Q9D9Z1	Small kinetochore-associated protein	Knstrn	sp|Q9D9Z1|SKAP_MOUSE Small kinetochore-associated protein OS=Mus musculus OX=10090 GN=Knstrn PE=2 SV=2	14090.4	13660.8	28184.1	2711.55	7691.11	2013.37			18645.1	8263.84		4138.68	3096.24		0.221972	-2.17155	#REF!
Q9D620;G3XA57;G3XA57-2	Q9D620	Rab11 family-interacting protein 1	Rab11fip1	sp|Q9D620|RFIP1_MOUSE Rab11 family-interacting protein 1 OS=Mus musculus OX=10090 GN=Rab11fip1 PE=1 SV=2	25000.1	35948.9	32702.7	5418.58	860.844	2878.16			31217.2	5623.52		3052.53	2283.86		0.0977833	-3.35427	#REF!
P11031	P11031	Activated RNA polymerase II transcriptional coactivator p15	Sub1	sp|P11031|TCP4_MOUSE Activated RNA polymerase II transcriptional coactivator p15 OS=Mus musculus OX=10090 GN=Sub1 PE=1 SV=3	2.31281e+06	4.00473e+06	3.02023e+06	1.5322e+06	2.04075e+06	1.29761e+06			3.11259e+06	849733		1.62352e+06	379892		0.521598	-0.93899	#REF!
Q91XV3	Q91XV3	Brain acid soluble protein 1	Basp1	sp|Q91XV3|BASP1_MOUSE Brain acid soluble protein 1 OS=Mus musculus OX=10090 GN=Basp1 PE=1 SV=3	162545	195279	112784	85754.2	94565.8	65224.3			156869	41539		81848.1	15055.7		0.521759	-0.938543	#REF!
Q8BKZ9	Q8BKZ9	Pyruvate dehydrogenase protein X component, mitochondrial	Pdhx	sp|Q8BKZ9|ODPX_MOUSE Pyruvate dehydrogenase protein X component, mitochondrial OS=Mus musculus OX=10090 GN=Pdhx PE=1 SV=1	11510.6	6972.62	10697.1	4605.63	2827.88	1591.84			9726.78	2419.61		3008.45	1514.99		0.309295	-1.69294	#REF!
P63168	P63168	Dynein light chain 1, cytoplasmic	Dynll1	sp|P63168|DYL1_MOUSE Dynein light chain 1, cytoplasmic OS=Mus musculus OX=10090 GN=Dynll1 PE=1 SV=1	818252	743204	564808	499878	347208	285868			708755	130186		377651	110205		0.532838	-0.908231	#REF!
Q499X9	Q499X9	Methionine--tRNA ligase, mitochondrial	Mars2	sp|Q499X9|SYMM_MOUSE Methionine--tRNA ligase, mitochondrial OS=Mus musculus OX=10090 GN=Mars2 PE=1 SV=2	2474.3	2154.93	1810.57	893.731	317.109	327.408			2146.6	331.941		512.749	329.98		0.238866	-2.06573	#REF!
P31938	P31938	Dual specificity mitogen-activated protein kinase kinase 1	Map2k1	sp|P31938|MP2K1_MOUSE Dual specificity mitogen-activated protein kinase kinase 1 OS=Mus musculus OX=10090 GN=Map2k1 PE=1 SV=2	121718	85927.9	96214.4	75769.4	47691.2	53472.9			101287	18426.3		58977.9	14826.5		0.582286	-0.7802	#REF!
Q8BNU0;Q8BNU0-2	Q8BNU0	Armadillo repeat-containing protein 6	Armc6	sp|Q8BNU0|ARMC6_MOUSE Armadillo repeat-containing protein 6 OS=Mus musculus OX=10090 GN=Armc6 PE=1 SV=1	27985.3	44013.9	30065.6	17010.2	16665.8	16288.5			34021.6	8715.87		16654.8	360.98		0.489537	-1.03051	#REF!
Q9QUG2;Q9QUG2-2	Q9QUG2;Q9QUG2-2	DNA polymerase kappa	Polk	sp|Q9QUG2|POLK_MOUSE DNA polymerase kappa OS=Mus musculus OX=10090 GN=Polk PE=1 SV=1;sp|Q9QUG2-2|POLK_MOUSE Isoform 2 of DNA polymerase kappa OS=Mus musculus OX=10090 GN=Polk	2697.97	3889.48	4676.95	2028.79	1744.15	1693.68			3754.8	996.341		1822.21	180.678		0.4853	-1.04305	#REF!
Q9Z2X8	Q9Z2X8	Kelch-like ECH-associated protein 1	Keap1	sp|Q9Z2X8|KEAP1_MOUSE Kelch-like ECH-associated protein 1 OS=Mus musculus OX=10090 GN=Keap1 PE=1 SV=1	29314.9	20548.7	25419.2	16733.7	11945.6	17539			25094.3	4392.13		15406.1	3023.84		0.613929	-0.703856	#REF!
Q8R2E9	Q8R2E9	ERO1-like protein beta	Ero1lb	sp|Q8R2E9|ERO1B_MOUSE ERO1-like protein beta OS=Mus musculus OX=10090 GN=Ero1b PE=1 SV=1	12650.1	9022.52	10390.7	7325.64	4023.78	5091.21			10687.8	1831.94		5480.21	1684.95		0.512755	-0.963658	#REF!
Q69ZQ2	Q69ZQ2	Pre-mRNA-splicing factor ISY1 homolog	Isy1	sp|Q69ZQ2|ISY1_MOUSE Pre-mRNA-splicing factor ISY1 homolog OS=Mus musculus OX=10090 GN=Isy1 PE=1 SV=2	39213.9	36147.8	23371.4	19089.5	17869.7	14323.5			32911	8402.59		17094.2	2475.83		0.519408	-0.94506	#REF!
Q99JX3;Q99JX3-2	Q99JX3;Q99JX3-2	Golgi reassembly-stacking protein 2	Gorasp2	sp|Q99JX3|GORS2_MOUSE Golgi reassembly-stacking protein 2 OS=Mus musculus OX=10090 GN=Gorasp2 PE=1 SV=3;sp|Q99JX3-2|GORS2_MOUSE Isoform 2 of Golgi reassembly-stacking protein 2 OS=Mus musculus OX=10090 GN=Gorasp2	105128	81768.9	76190.7	54943.6	33122.8	52916.2			87696	15352.4		46994.2	12055.7		0.535876	-0.900029	#REF!
Q3TXU5	Q3TXU5	Deoxyhypusine synthase	Dhps	sp|Q3TXU5|DHYS_MOUSE Deoxyhypusine synthase OS=Mus musculus OX=10090 GN=Dhps PE=1 SV=2	19867.5	13405.5	21228.9	8751.34	8698.16	8901.57			18167.3	4179.65		8783.69	105.493		0.483489	-1.04844	#REF!
O55098	O55098	Serine/threonine-protein kinase 10	Stk10	sp|O55098|STK10_MOUSE Serine/threonine-protein kinase 10 OS=Mus musculus OX=10090 GN=Stk10 PE=1 SV=2	30535.8	41714.8	40117.7	28454.6	19589.4	24176.8			37456.1	6046.14		24073.6	4433.52		0.642715	-0.63775	#REF!
Q64697	Q64697	Protein tyrosine phosphatase receptor type C-associated protein	Ptprcap	sp|Q64697|PTCA_MOUSE Protein tyrosine phosphatase receptor type C-associated protein OS=Mus musculus OX=10090 GN=Ptprcap PE=1 SV=1	655429	380691	342921	255760	153534	207627			459680	170572		205640	51142.1		0.447355	-1.16051	#REF!
Q3UMF0-4;Q3UMF0-2;Q3UMF0-3;Q3UMF0	Q3UMF0-4;Q3UMF0-2;Q3UMF0-3;Q3UMF0	Cordon-bleu protein-like 1	Cobll1	sp|Q3UMF0-4|COBL1_MOUSE Isoform 4 of Cordon-bleu protein-like 1 OS=Mus musculus OX=10090 GN=Cobll1;sp|Q3UMF0-2|COBL1_MOUSE Isoform 2 of Cordon-bleu protein-like 1 OS=Mus musculus OX=10090 GN=Cobll1;sp|Q3UMF0-3|COBL1_MOUSE Isoform 3 of Cordon-bleu protein-l	8327.36	8012.9	5331.46	3462.21	5015.97	3806.24			7223.91	1646.43		4094.81	816.087		0.566841	-0.818984	#REF!
Q8VD65	Q8VD65	Phosphoinositide 3-kinase regulatory subunit 4	Pik3r4	sp|Q8VD65|PI3R4_MOUSE Phosphoinositide 3-kinase regulatory subunit 4 OS=Mus musculus OX=10090 GN=Pik3r4 PE=1 SV=3	9221.96	5943.8	5486.9	3710.23	2473.34	1474.08			6884.22	2037.39		2552.55	1120.18		0.370783	-1.43135	#REF!
Q9ERZ0	Q9ERZ0	Hemogen	Hemgn	sp|Q9ERZ0|HEMGN_MOUSE Hemogen OS=Mus musculus OX=10090 GN=Hemgn PE=1 SV=1	36671.5	26868.5	42230.6	17576.9	23346.2	12572.5			35256.9	7778.11		17831.9	5391.38		0.50577	-0.983446	#REF!
Q80UW8	Q80UW8	DNA-directed RNA polymerases I, II, and III subunit RPABC1	Polr2e	sp|Q80UW8|RPAB1_MOUSE DNA-directed RNA polymerases I, II, and III subunit RPABC1 OS=Mus musculus OX=10090 GN=Polr2e PE=1 SV=1	202901	249899	207525	117630	101034	163017			220108	25902.7		127227	32086.9		0.578021	-0.790807	#REF!
A2ANY6;J3QMC5	A2ANY6;J3QMC5		Mdn1	tr|A2ANY6|A2ANY6_MOUSE Midasin OS=Mus musculus OX=10090 GN=Mdn1 PE=1 SV=1;tr|J3QMC5|J3QMC5_MOUSE Midasin OS=Mus musculus OX=10090 GN=Mdn1 PE=1 SV=1	10391.9	8430.02	8157.39	6902.73	4793.53	6186.19			8993.1	1219.02		5960.82	1072.51		0.662821	-0.593308	#REF!
Q99N85	Q99N85	28S ribosomal protein S18a, mitochondrial	Mrps18a	sp|Q99N85|RT18A_MOUSE 28S ribosomal protein S18a, mitochondrial OS=Mus musculus OX=10090 GN=Mrps18a PE=2 SV=1	22126.8	26746	24919.1	12696.4	5461.98	7721.32			24597.3	2326.35		8626.57	3701.19		0.350713	-1.51164	#REF!
Q8CFX1	Q8CFX1	GDH/6PGL endoplasmic bifunctional protein;Glucose 1-dehydrogenase;6-phosphogluconolactonase	H6pd	sp|Q8CFX1|G6PE_MOUSE GDH/6PGL endoplasmic bifunctional protein OS=Mus musculus OX=10090 GN=H6pd PE=1 SV=2	8877.7	5897.06	9052.99	4733.79	2180.04	2131.35			7942.58	1773.64		3015.06	1488.66		0.379607	-1.39742	#REF!
Q8BH61	Q8BH61	Coagulation factor XIII A chain	F13a1	sp|Q8BH61|F13A_MOUSE Coagulation factor XIII A chain OS=Mus musculus OX=10090 GN=F13a1 PE=1 SV=3		14175.6	10315.9	4726.47	3755.2				12245.7	2729.17		4240.84	686.79		0.346311	-1.52986	#REF!
O35955	O35955	Proteasome subunit beta type-10	Psmb10	sp|O35955|PSB10_MOUSE Proteasome subunit beta type-10 OS=Mus musculus OX=10090 GN=Psmb10 PE=1 SV=1	341139	446135	371391	283666	198745	273830			386222	54046.2		252080	46450.8		0.652683	-0.615545	#REF!
Q9JHS4	Q9JHS4	ATP-dependent Clp protease ATP-binding subunit clpX-like, mitochondrial	Clpx	sp|Q9JHS4|CLPX_MOUSE ATP-dependent Clp protease ATP-binding subunit clpX-like, mitochondrial OS=Mus musculus OX=10090 GN=Clpx PE=1 SV=2	43601.4	57335.8	42892.7	34006	19699.5	26212.6			47943.3	8141.88		26639.4	7162.79		0.555643	-0.847769	#REF!
Q07813	Q07813	Apoptosis regulator BAX	Bax	sp|Q07813|BAX_MOUSE Apoptosis regulator BAX OS=Mus musculus OX=10090 GN=Bax PE=1 SV=1	671687	631319	412367	328542	268748	300561			571791	139532		299284	29917.6		0.523414	-0.933975	#REF!
B1AY13;B1AY13-2	B1AY13	Ubiquitin carboxyl-terminal hydrolase 24	Usp24	sp|B1AY13|UBP24_MOUSE Ubiquitin carboxyl-terminal hydrolase 24 OS=Mus musculus OX=10090 GN=Usp24 PE=1 SV=1	6958.99	5179.45	6921.15	4962.04	3355.21	3385.05			6353.2	1016.67		3900.77	919.207		0.613985	-0.703725	#REF!
Q62158	Q62158	Zinc finger protein RFP	Trim27	sp|Q62158|TRI27_MOUSE Zinc finger protein RFP OS=Mus musculus OX=10090 GN=Trim27 PE=1 SV=2	5184.36		3639.1	2058.6	1090.77	2034.65			4411.73	1092.66		1728	551.993		0.391684	-1.35224	#REF!
Q9JJ06	Q9JJ06	Glycoprotein-N-acetylgalactosamine 3-beta-galactosyltransferase 1	C1galt1	sp|Q9JJ06|C1GLT_MOUSE Glycoprotein-N-acetylgalactosamine 3-beta-galactosyltransferase 1 OS=Mus musculus OX=10090 GN=C1galt1 PE=1 SV=1	2848.08	883.63	3644.99	461.808		275.608			2458.9	1421.22		368.708	131.663		0.149948	-2.73746	#REF!
Q60604;Q60604-2	Q60604;Q60604-2	Adseverin	Scin	sp|Q60604|ADSV_MOUSE Adseverin OS=Mus musculus OX=10090 GN=Scin PE=1 SV=3;sp|Q60604-2|ADSV_MOUSE Isoform 2 of Adseverin OS=Mus musculus OX=10090 GN=Scin	3966.26	3178.31	4317.97	2958.54	1897.13	2126.61			3820.85	583.577		2327.43	558.476		0.609139	-0.715157	#REF!
Q80U56	Q80U56	Late secretory pathway protein AVL9 homolog	Avl9	sp|Q80U56|AVL9_MOUSE Late secretory pathway protein AVL9 homolog OS=Mus musculus OX=10090 GN=Avl9 PE=1 SV=2	4003.27	2922.8	2193.03	1339.41	1398.94	1902.43			3039.7	910.765		1546.93	309.313		0.508908	-0.974522	#REF!
P28667	P28667	MARCKS-related protein	Marcksl1	sp|P28667|MRP_MOUSE MARCKS-related protein OS=Mus musculus OX=10090 GN=Marcksl1 PE=1 SV=2	3865.75	3828.69	2742.95	1144.24	1578.89				3479.13	637.825		1361.56	307.342		0.391351	-1.35346	#REF!
Q3UCV8	Q3UCV8	Ubiquitin thioesterase otulin	Otulin	sp|Q3UCV8|OTUL_MOUSE Ubiquitin thioesterase otulin OS=Mus musculus OX=10090 GN=Otulin PE=1 SV=1	23004	11702.7	32120.3	8492.67	3752.61	8007.09			22275.7	10228.3		6750.79	2607.83		0.303057	-1.72234	#REF!
P09450	P09450	Transcription factor jun-B	Junb	sp|P09450|JUNB_MOUSE Transcription factor jun-B OS=Mus musculus OX=10090 GN=Junb PE=1 SV=1	16810.2	14434.9	8354.74	7172.94	4834.09	5228.98			13199.9	4360.89		5745.33	1252.01		0.435255	-1.20007	#REF!
Q76KJ5	Q76KJ5	DNA-directed RNA polymerase I subunit RPA34	Cd3eap	sp|Q76KJ5|RPA34_MOUSE DNA-directed RNA polymerase I subunit RPA34 OS=Mus musculus OX=10090 GN=Polr1g PE=1 SV=2	44790.1	42251.2	39596	12831.9	22341.4	9920.38			42212.4	2597.31		15031.2	6496.01		0.356085	-1.48971	#REF!
Q9CRC8	Q9CRC8	Leucine-rich repeat-containing protein 40	Lrrc40	sp|Q9CRC8|LRC40_MOUSE Leucine-rich repeat-containing protein 40 OS=Mus musculus OX=10090 GN=Lrrc40 PE=1 SV=2	46638.1	38131.3	43727.3	33883.7	24641.3	22759.2			42832.2	4323.44		27094.8	5954.26		0.632579	-0.660683	#REF!
Q9CQ74	Q9CQ74	Leptin receptor overlapping transcript-like 1	Leprotl1	sp|Q9CQ74|LERL1_MOUSE Leptin receptor overlapping transcript-like 1 OS=Mus musculus OX=10090 GN=Leprotl1 PE=2 SV=1	25602.6	28539.7	19525.5	16169	13033.9	18076.4			24555.9	4597.31		15759.8	2546.06		0.64179	-0.639827	#REF!
A2AJK6;A2AJK6-3;Q8BYH8-2;Q8BYH8	A2AJK6;A2AJK6-3	Chromodomain-helicase-DNA-binding protein 7	Chd7	sp|A2AJK6|CHD7_MOUSE Chromodomain-helicase-DNA-binding protein 7 OS=Mus musculus OX=10090 GN=Chd7 PE=1 SV=1;sp|A2AJK6-3|CHD7_MOUSE Isoform 3 of Chromodomain-helicase-DNA-binding protein 7 OS=Mus musculus OX=10090 GN=Chd7	5090.64	2679.49	3329.93	1509.65	1628.12	2204.29			3700.02	1247.45		1780.69	371.603		0.481264	-1.0551	#REF!
E9Q616;A0A494BBD5;G5E8K8	E9Q616		Ahnak	tr|E9Q616|E9Q616_MOUSE AHNAK nucleoprotein (desmoyokin) OS=Mus musculus OX=10090 GN=Ahnak PE=1 SV=1	280340	216151	310305	206477	164198	164244			268932	48102.5		178306	24396.4		0.663015	-0.592888	#REF!
Q9D0W5	Q9D0W5	Peptidyl-prolyl cis-trans isomerase-like 1	Ppil1	sp|Q9D0W5|PPIL1_MOUSE Peptidyl-prolyl cis-trans isomerase-like 1 OS=Mus musculus OX=10090 GN=Ppil1 PE=1 SV=1	438216	461610	301558	284041	222851	174673			400461	86447.5		227188	54813.1		0.567317	-0.817774	#REF!
Q8R3P6;Q8R3P6-2	Q8R3P6	von Willebrand factor A domain-containing protein 9	Vwa9	sp|Q8R3P6|INT14_MOUSE Integrator complex subunit 14 OS=Mus musculus OX=10090 GN=Ints14 PE=1 SV=1	5097.82	6368.07	11269.1	2154.62	3081.2	3838.38			7578.33	3258.8		3024.73	843.3		0.399129	-1.32507	#REF!
Q9ET26	Q9ET26	E3 ubiquitin-protein ligase RNF114	Rnf114	sp|Q9ET26|RN114_MOUSE E3 ubiquitin-protein ligase RNF114 OS=Mus musculus OX=10090 GN=Rnf114 PE=1 SV=2	152914	110226	121620	95062.1	69302.2	91758.9			128253	22103.3		85374.4	14016.6		0.665671	-0.587119	#REF!
Q8VEA4	Q8VEA4	Mitochondrial intermembrane space import and assembly protein 40	Chchd4	sp|Q8VEA4|MIA40_MOUSE Mitochondrial intermembrane space import and assembly protein 40 OS=Mus musculus OX=10090 GN=Chchd4 PE=1 SV=1	71042.2	75785.8	51094.3	30090.8	48982.6	30781.5			65974.1	13102.7		36618.3	10713.3		0.555041	-0.849334	#REF!
Q7TNE3	Q7TNE3	Sperm-associated antigen 7	Spag7	sp|Q7TNE3|SPAG7_MOUSE Sperm-associated antigen 7 OS=Mus musculus OX=10090 GN=Spag7 PE=1 SV=1	111061	87699.9	66713.8	47218.5	58097.3	44795.9			88491.4	22184		50037.2	7084.57		0.565447	-0.822536	#REF!
Q8CHP8	Q8CHP8	Phosphoglycolate phosphatase	Pgp	sp|Q8CHP8|PGP_MOUSE Glycerol-3-phosphate phosphatase OS=Mus musculus OX=10090 GN=Pgp PE=1 SV=1	90702	89089.8	107089	71678	56257.7	45103.8			95626.8	9958.85		57679.8	13344.1		0.603177	-0.729347	#REF!
P22366;P22366-2	P22366;P22366-2	Myeloid differentiation primary response protein MyD88	Myd88	sp|P22366|MYD88_MOUSE Myeloid differentiation primary response protein MyD88 OS=Mus musculus OX=10090 GN=Myd88 PE=1 SV=3;sp|P22366-2|MYD88_MOUSE Isoform 2 of Myeloid differentiation primary response protein MyD88 OS=Mus musculus OX=10090 GN=Myd88	40359.3	33965.7	31511.9	23034.9	16213.4	11911.9			35278.9	4567.56		17053.4	5608.87		0.483387	-1.04875	#REF!
Q80ZJ1	Q80ZJ1	Ras-related protein Rap-2a	Rap2a	sp|Q80ZJ1|RAP2A_MOUSE Ras-related protein Rap-2a OS=Mus musculus OX=10090 GN=Rap2a PE=1 SV=2	3658.54	8217.34	4884.21	1756.22		1791.22			5586.7	2359.19		1773.72	24.751		0.31749	-1.65522	#REF!
Q8C547;Q8C547-2;Q8C547-3;Q8C547-4	Q8C547;Q8C547-2	HEAT repeat-containing protein 5B	Heatr5b	sp|Q8C547|HTR5B_MOUSE HEAT repeat-containing protein 5B OS=Mus musculus OX=10090 GN=Heatr5b PE=1 SV=3;sp|Q8C547-2|HTR5B_MOUSE Isoform 2 of HEAT repeat-containing protein 5B OS=Mus musculus OX=10090 GN=Heatr5b	10565.3	8476.34	6512.91	5049.34	2490.4	4287.25			8518.18	2026.52		3942.33	1313.88		0.462814	-1.1115	#REF!
Q8BTU1;Q8BTU1-2	Q8BTU1;Q8BTU1-2	Cilia- and flagella-associated protein 20	Cfap20	sp|Q8BTU1|CFA20_MOUSE Cilia- and flagella-associated protein 20 OS=Mus musculus OX=10090 GN=Cfap20 PE=1 SV=1;sp|Q8BTU1-2|CFA20_MOUSE Isoform 2 of Cilia- and flagella-associated protein 20 OS=Mus musculus OX=10090 GN=Cfap20	40800.6	29994.9	44900.1	29203	20567.9	22144			38565.2	7699.92		23971.7	4598.52		0.621587	-0.685971	#REF!
Q8C3Y4	Q8C3Y4	Kinetochore-associated protein 1	Kntc1	sp|Q8C3Y4|KNTC1_MOUSE Kinetochore-associated protein 1 OS=Mus musculus OX=10090 GN=Kntc1 PE=1 SV=2	12694.5	9360.93	8795	6370.99	4438.15	7191.12			10283.5	2107.11		6000.09	1413.47		0.583468	-0.777274	#REF!
Q9CQH3	Q9CQH3	NADH dehydrogenase [ubiquinone] 1 beta subcomplex subunit 5, mitochondrial	Ndufb5	sp|Q9CQH3|NDUB5_MOUSE NADH dehydrogenase [ubiquinone] 1 beta subcomplex subunit 5, mitochondrial OS=Mus musculus OX=10090 GN=Ndufb5 PE=1 SV=1	49874.5	38539.5	47428.1	32733.7	18588.1	22055.6			45280.7	5964.81		24459.1	7372.73		0.540167	-0.888524	#REF!
Q8K3X4	Q8K3X4	Interferon regulatory factor 2-binding protein-like	Irf2bpl	sp|Q8K3X4|I2BPL_MOUSE Probable E3 ubiquitin-protein ligase IRF2BPL OS=Mus musculus OX=10090 GN=Irf2bpl PE=1 SV=1	20216.8	21765.8	8084.81	4834.49	3293.95	6514.08			16689.1	7491.71		4880.84	1610.57		0.292456	-1.77371	#REF!
P62843	P62843	40S ribosomal protein S15	Rps15	sp|P62843|RS15_MOUSE 40S ribosomal protein S15 OS=Mus musculus OX=10090 GN=Rps15 PE=1 SV=2	2.00944e+06	1.49633e+06	1.17196e+06	932856	899364	722948			1.55925e+06	422270		851723	112772		0.54624	-0.872393	#REF!
Q8K4L0	Q8K4L0	ATP-dependent RNA helicase DDX54	Ddx54	sp|Q8K4L0|DDX54_MOUSE ATP-dependent RNA helicase DDX54 OS=Mus musculus OX=10090 GN=Ddx54 PE=1 SV=1	39380.9	44261.3	32924.1	30430.7	19327.2	21911.6			38855.4	5686.83		23889.8	5810.06		0.614839	-0.701719	#REF!
Q80WR5	Q80WR5	UPF0688 protein C1orf174 homolog	UPF0688	sp|Q80WR5|CA174_MOUSE UPF0688 protein C1orf174 homolog OS=Mus musculus OX=10090 PE=1 SV=1	23911.1	25674.9	18197.6	15195.8	10927.8	7766.41			22594.5	3908.65		11296.7	3728.41		0.499973	-1.00008	#REF!
Q8BMJ3	Q8BMJ3	Eukaryotic translation initiation factor 1A, X-chromosomal	Eif1ax	sp|Q8BMJ3|IF1AX_MOUSE Eukaryotic translation initiation factor 1A, X-chromosomal OS=Mus musculus OX=10090 GN=Eif1ax PE=2 SV=3	484674	691505	636818	438201	253789	251101			604332	107174		314364	107255		0.520183	-0.942908	#REF!
Q61168	Q61168	Lysosomal-associated transmembrane protein 5	Laptm5	sp|Q61168|LAPM5_MOUSE Lysosomal-associated transmembrane protein 5 OS=Mus musculus OX=10090 GN=Laptm5 PE=1 SV=1	52450.5	52456.1	33835.8	31622.1	17510.9	23805.4			46247.5	10748.8		24312.8	7069.26		0.525711	-0.927657	#REF!
Q8BG60-2;Q8BG60	Q8BG60-2;Q8BG60	Thioredoxin-interacting protein	Txnip	sp|Q8BG60-2|TXNIP_MOUSE Isoform 2 of Thioredoxin-interacting protein OS=Mus musculus OX=10090 GN=Txnip;sp|Q8BG60|TXNIP_MOUSE Thioredoxin-interacting protein OS=Mus musculus OX=10090 GN=Txnip PE=1 SV=1	12344.2	6604.66	16904.1	942.717	2597.88	4257.12			11951	5160.96		2599.24	1657.2		0.217491	-2.20097	#REF!
Q8CDG3;Q8CDG3-2	Q8CDG3;Q8CDG3-2	Deubiquitinating protein VCIP135	Vcpip1	sp|Q8CDG3|VCIP1_MOUSE Deubiquitinating protein VCIP135 OS=Mus musculus OX=10090 GN=Vcpip1 PE=1 SV=1;sp|Q8CDG3-2|VCIP1_MOUSE Isoform 2 of Deubiquitinating protein VCIP135 OS=Mus musculus OX=10090 GN=Vcpip1	25543.2	14292.6	20506.4	13103.9	6478.75	8746.01			20114.1	5635.54		9442.87	3367.08		0.469466	-1.09091	#REF!
Q9EQJ0;Q9EQJ0-2	Q9EQJ0	Two pore calcium channel protein 1	Tpcn1	sp|Q9EQJ0|TPC1_MOUSE Two pore calcium channel protein 1 OS=Mus musculus OX=10090 GN=Tpcn1 PE=1 SV=1	1439.53	1782.31	2141.57	818.491		586.375			1787.81	351.053		702.433	164.131		0.392902	-1.34776	#REF!
Q8BR65	Q8BR65	Sin3 histone deacetylase corepressor complex component SDS3	Suds3	sp|Q8BR65|SDS3_MOUSE Sin3 histone deacetylase corepressor complex component SDS3 OS=Mus musculus OX=10090 GN=Suds3 PE=1 SV=1	8253.95	8900.4	5852.37	5643.99	3869.51	4533.56			7668.91	1606.03		4682.35	896.552		0.610564	-0.711786	#REF!
Q64511	Q64511	DNA topoisomerase 2-beta	Top2b	sp|Q64511|TOP2B_MOUSE DNA topoisomerase 2-beta OS=Mus musculus OX=10090 GN=Top2b PE=1 SV=2	56073.9	51479.7	57635.2	42606.1	28935.9	34667.2			55062.9	3199.88		35403.1	6864.72		0.642957	-0.637206	#REF!
Q6ZPZ3;Q6ZPZ3-2	Q6ZPZ3;Q6ZPZ3-2	Zinc finger CCCH domain-containing protein 4	Zc3h4	sp|Q6ZPZ3|ZC3H4_MOUSE Zinc finger CCCH domain-containing protein 4 OS=Mus musculus OX=10090 GN=Zc3h4 PE=1 SV=2;sp|Q6ZPZ3-2|ZC3H4_MOUSE Isoform 2 of Zinc finger CCCH domain-containing protein 4 OS=Mus musculus OX=10090 GN=Zc3h4	16540.6	14101.2	10194	8550.87	8874.1	5822.31			13611.9	3201.49		7749.09	1676.45		0.569287	-0.812772	#REF!
Q99LZ3	Q99LZ3	DNA replication complex GINS protein SLD5;DNA replication complex GINS protein SLD5, N-terminally processed	Gins4	sp|Q99LZ3|SLD5_MOUSE DNA replication complex GINS protein SLD5 OS=Mus musculus OX=10090 GN=Gins4 PE=1 SV=1	21652.8	23053.1	24166.8	13054.9	6696.59	10604.4			22957.6	1259.71		10118.6	3206.87		0.440754	-1.18196	#REF!
Q8R2P1;O35709	Q8R2P1	Kelch-like protein 25	Klhl25	sp|Q8R2P1|KLH25_MOUSE Kelch-like protein 25 OS=Mus musculus OX=10090 GN=Klhl25 PE=2 SV=1	14989.5	12197.5	9035.02	8238.12	5024.63	6843.52			12074	2979.18		6702.09	1611.4		0.555083	-0.849224	#REF!
Q9D4F8	Q9D4F8	Gamma-tubulin complex component 4	Tubgcp4	sp|Q9D4F8|GCP4_MOUSE Gamma-tubulin complex component 4 OS=Mus musculus OX=10090 GN=Tubgcp4 PE=1 SV=2	3761.93	1476.58	1339.03	523.448	438.369	647.109			2192.51	1360.89		536.309	104.963		0.244609	-2.03145	#REF!
Q3UH60;Q3UH60-2;A0A1Y7VMZ0;B7ZMZ7;B2RQ71;E9PWR4	Q3UH60;Q3UH60-2	Disco-interacting protein 2 homolog B	Dip2b	sp|Q3UH60|DIP2B_MOUSE Disco-interacting protein 2 homolog B OS=Mus musculus OX=10090 GN=Dip2b PE=1 SV=1;sp|Q3UH60-2|DIP2B_MOUSE Isoform 2 of Disco-interacting protein 2 homolog B OS=Mus musculus OX=10090 GN=Dip2b	6448.49	4046.26	4439.11	3461.72	1844.37	1863.79			4977.95	1288.58		2389.96	928.221		0.480109	-1.05857	#REF!
Q7TT18;Q7TT18-2	Q7TT18	Activating transcription factor 7-interacting protein 1	Atf7ip	sp|Q7TT18|MCAF1_MOUSE Activating transcription factor 7-interacting protein 1 OS=Mus musculus OX=10090 GN=Atf7ip PE=1 SV=1	8277.03	5726.45	7598.93	3288.88	4726.19	5087.81			7200.8	1321.08		4367.63	951.562		0.606547	-0.721308	#REF!
Q9JM05	Q9JM05	E3 SUMO-protein ligase PIAS4	Pias4	sp|Q9JM05|PIAS4_MOUSE E3 SUMO-protein ligase PIAS4 OS=Mus musculus OX=10090 GN=Pias4 PE=1 SV=2	6007.8	4520.46	2315.46	1024.24	1839.85	1529.86			4281.24	1857.76		1464.65	411.698		0.342109	-1.54747	#REF!
Q9CZ91	Q9CZ91	Serum response factor-binding protein 1	Srfbp1	sp|Q9CZ91|SRFB1_MOUSE Serum response factor-binding protein 1 OS=Mus musculus OX=10090 GN=Srfbp1 PE=1 SV=1	12140	14585.5	10066.5	9663.12	6669.38	6432.46			12264	2262.04		7588.32	1800.73		0.618748	-0.692576	#REF!
Q8BUV3	Q8BUV3	Gephyrin;Molybdopterin adenylyltransferase;Molybdopterin molybdenumtransferase	Gphn	sp|Q8BUV3|GEPH_MOUSE Gephyrin OS=Mus musculus OX=10090 GN=Gphn PE=1 SV=2	15335.6	11341.8	12867.7	6791.42	5035.54	9263.19			13181.7	2015.34		7030.05	2123.9		0.533318	-0.906931	#REF!
Q3TUH1;Q3TUH1-2	Q3TUH1	Phosphatidate cytidylyltransferase, mitochondrial	Tamm41	sp|Q3TUH1|TAM41_MOUSE Phosphatidate cytidylyltransferase, mitochondrial OS=Mus musculus OX=10090 GN=Tamm41 PE=1 SV=2	16077.7	14283.8	21173.2	7415.39	2206.43	2210.46			17178.2	3574.11		3944.09	3006.24		0.229598	-2.12282	#REF!
Q4QY64;Q4QY64-2	Q4QY64;Q4QY64-2	ATPase family AAA domain-containing protein 5	Atad5	sp|Q4QY64|ATAD5_MOUSE ATPase family AAA domain-containing protein 5 OS=Mus musculus OX=10090 GN=Atad5 PE=1 SV=1;sp|Q4QY64-2|ATAD5_MOUSE Isoform 2 of ATPase family AAA domain-containing protein 5 OS=Mus musculus OX=10090 GN=Atad5	4032.09	2464.75	3807.51	2183.33	1721.96	1777.23			3434.79	847.545		1894.17	251.933		0.551468	-0.858651	#REF!
E9Q368	E9Q368		Gm17296	tr|E9Q368|E9Q368_MOUSE TAR RNA-binding protein 1 OS=Mus musculus OX=10090 GN=Tarbp1 PE=1 SV=1	4656.68	3649.23	4823.76	3451.67	2719.49	2242.02			4376.56	635.401		2804.39	609.275		0.640776	-0.642107	#REF!
Q80YQ2-2;Q80YQ2;Q80YQ2-3	Q80YQ2-2;Q80YQ2	Mediator of RNA polymerase II transcription subunit 23	Med23	sp|Q80YQ2-2|MED23_MOUSE Isoform 2 of Mediator of RNA polymerase II transcription subunit 23 OS=Mus musculus OX=10090 GN=Med23;sp|Q80YQ2|MED23_MOUSE Mediator of RNA polymerase II transcription subunit 23 OS=Mus musculus OX=10090 GN=Med23 PE=1 SV=2	5676.69	4415.3	3956.06	2926.69	1317.61	1409.91			4682.69	890.932		1884.73	903.538		0.40249	-1.31298	#REF!
Q9EST4;Q9EST4-3;Q9EST4-2	Q9EST4;Q9EST4-3	Proteasome assembly chaperone 2	Psmg2	sp|Q9EST4|PSMG2_MOUSE Proteasome assembly chaperone 2 OS=Mus musculus OX=10090 GN=Psmg2 PE=1 SV=1;sp|Q9EST4-3|PSMG2_MOUSE Isoform 3 of Proteasome assembly chaperone 2 OS=Mus musculus OX=10090 GN=Psmg2	49111.8	70900.2	43623.1	30071	28334.1	27582.1			54545	14427.4		28662.4	1276.52		0.525481	-0.928289	#REF!
P48455	P48455	Serine/threonine-protein phosphatase 2B catalytic subunit gamma isoform	Ppp3cc	sp|P48455|PP2BC_MOUSE Serine/threonine-protein phosphatase 2B catalytic subunit gamma isoform OS=Mus musculus OX=10090 GN=Ppp3cc PE=1 SV=1	6481.4	5293.84	3550.24	2674.32	3035.57	1611.02			5108.49	1474.34		2440.3	740.544		0.477696	-1.06584	#REF!
Q6NZL6	Q6NZL6	Tonsoku-like protein	Tonsl	sp|Q6NZL6|TONSL_MOUSE Tonsoku-like protein OS=Mus musculus OX=10090 GN=Tonsl PE=1 SV=2	1468.72	3105.09	1739.14	763.359	730.796	720.134			2104.32	877.177		738.096	22.5186		0.350753	-1.51147	#REF!
Q7TQE6	Q7TQE6	Macoilin	Tmem57	sp|Q7TQE6|MACOI_MOUSE Macoilin OS=Mus musculus OX=10090 GN=Maco1 PE=1 SV=1	1240.28	771.341	618.521		254.376	379.972			876.713	323.994		317.174	88.8098		0.361777	-1.46683	#REF!
Q9ERI2	Q9ERI2	Ras-related protein Rab-27A	Rab27a	sp|Q9ERI2|RB27A_MOUSE Ras-related protein Rab-27A OS=Mus musculus OX=10090 GN=Rab27a PE=1 SV=1	279608	254486	189536	156678	107800	168799			241210	46480.6		144426	32292.7		0.598757	-0.739958	#REF!
O35685	O35685	Nuclear migration protein nudC	Nudc	sp|O35685|NUDC_MOUSE Nuclear migration protein nudC OS=Mus musculus OX=10090 GN=Nudc PE=1 SV=1	787311	942967	689330	623081	388358	486380			806536	127907		499273	117891		0.619034	-0.69191	#REF!
O08539-2	O08539-2	Myc box-dependent-interacting protein 1	Bin1	sp|O08539-2|BIN1_MOUSE Isoform 2 of Myc box-dependent-interacting protein 1 OS=Mus musculus OX=10090 GN=Bin1	60956.6	59895.1	84421.4	50339	37464.1	47668.8			68424.3	13864		45157.3	6794.95		0.65996	-0.59955	#REF!
Q8BH95	Q8BH95	Enoyl-CoA hydratase, mitochondrial	Echs1	sp|Q8BH95|ECHM_MOUSE Enoyl-CoA hydratase, mitochondrial OS=Mus musculus OX=10090 GN=Echs1 PE=1 SV=1	67207.1	52716.1	64524.4	48363.1	31454.8	31192.3			61482.5	7709.54		37003.4	9838.7		0.601852	-0.732519	#REF!
P61087	P61087	Ubiquitin-conjugating enzyme E2 K	Ube2k	sp|P61087|UBE2K_MOUSE Ubiquitin-conjugating enzyme E2 K OS=Mus musculus OX=10090 GN=Ube2k PE=1 SV=3	334469	279991	359614	251412	180975	153759			324691	40702.3		195382	50395.3		0.601748	-0.732769	#REF!
Q62048;Q62048-2	Q62048;Q62048-2	Astrocytic phosphoprotein PEA-15	Pea15	sp|Q62048|PEA15_MOUSE Astrocytic phosphoprotein PEA-15 OS=Mus musculus OX=10090 GN=Pea15 PE=1 SV=1;sp|Q62048-2|PEA15_MOUSE Isoform 2 of Astrocytic phosphoprotein PEA-15 OS=Mus musculus OX=10090 GN=Pea15	29336.4	23979.5	26042.5	13817.7	14210.1	7436.38			26452.8	2701.91		11821.4	3802.6		0.446886	-1.16202	#REF!
Q9D2V7	Q9D2V7	Coronin-7	Coro7	sp|Q9D2V7|CORO7_MOUSE Coronin-7 OS=Mus musculus OX=10090 GN=Coro7 PE=1 SV=2	97592.8	71088	107694	60050.2	51063.1	61114.8			92124.9	18905.6		57409.3	5521.75		0.623169	-0.682305	#REF!
Q60967;O88428	Q60967	Bifunctional 3-phosphoadenosine 5-phosphosulfate synthase 1;Sulfate adenylyltransferase;Adenylyl-sulfate kinase	Papss1	sp|Q60967|PAPS1_MOUSE Bifunctional 3-phosphoadenosine 5-phosphosulfate synthase 1 OS=Mus musculus OX=10090 GN=Papss1 PE=1 SV=1	14198.6	7809.14	14651.8	6049.77	4886.76	5041.93			12219.8	3826.48		5326.15	631.453		0.435861	-1.19806	#REF!
P61967	P61967	AP-1 complex subunit sigma-1A	Ap1s1	sp|P61967|AP1S1_MOUSE AP-1 complex subunit sigma-1A OS=Mus musculus OX=10090 GN=Ap1s1 PE=1 SV=1	116269	81314	75037.3	51306.3	48395.9	66825.1			90873.3	22215.8		55509.1	9907.38		0.610841	-0.711132	#REF!
P70270	P70270	DNA repair and recombination protein RAD54-like	Rad54l	sp|P70270|RAD54_MOUSE DNA repair and recombination protein RAD54-like OS=Mus musculus OX=10090 GN=Rad54l PE=1 SV=2	6477.79	8034.03	8168.4	1389.76	1781.17	372.462			7560.08	939.688		1181.13	727.157		0.156233	-2.67823	#REF!
P30280	P30280	G1/S-specific cyclin-D2	Ccnd2	sp|P30280|CCND2_MOUSE G1/S-specific cyclin-D2 OS=Mus musculus OX=10090 GN=Ccnd2 PE=1 SV=1	10754.7	5337.67	6641.36	2848.01	1649.12	4227.14			7577.92	2827.37		2908.09	1290.06		0.383758	-1.38173	#REF!
Q61941	Q61941	NAD(P) transhydrogenase, mitochondrial	Nnt	sp|Q61941|NNTM_MOUSE NAD(P) transhydrogenase, mitochondrial OS=Mus musculus OX=10090 GN=Nnt PE=1 SV=2	10011.4	12885.9	10217.3	3845.01		2719.86			11038.2	1603.44		3282.44	795.597		0.29737	-1.74967	#REF!
P63094;Q6R0H7;P63094-3;P63094-2;Q6R0H7-4;Q8CGK7	P63094;Q6R0H7;P63094-3;P63094-2;Q6R0H7-4	Guanine nucleotide-binding protein G(s) subunit alpha isoforms short;Guanine nucleotide-binding protein G(s) subunit alpha isoforms XLas	Gnas	sp|P63094|GNAS2_MOUSE Guanine nucleotide-binding protein G(s) subunit alpha isoforms short OS=Mus musculus OX=10090 GN=Gnas PE=1 SV=1;sp|Q6R0H7|GNAS1_MOUSE Guanine nucleotide-binding protein G(s) subunit alpha isoforms XLas OS=Mus musculus OX=10090 GN=Gnas	84751.3	78283.5	55200	50777.6	36317.9	47535.9			72744.9	15534.7		44877.2	7587.64		0.616911	-0.696866	#REF!
S4R1W5;Q3ULB0;A0A0A6YXE2;A0A0A6YY54	S4R1W5;Q3ULB0		Rbm6	tr|S4R1W5|S4R1W5_MOUSE RNA-binding motif protein 6 OS=Mus musculus OX=10090 GN=Rbm6 PE=1 SV=1;tr|Q3ULB0|Q3ULB0_MOUSE RNA-binding motif protein 6 OS=Mus musculus OX=10090 GN=Rbm6 PE=1 SV=1	15019.2	17803	11692.3	10298.3	7766.72	5418.66			14838.2	3059.4		7827.9	2440.41		0.527551	-0.922617	#REF!
O35473	O35473	Nuclear nucleic acid-binding protein C1D	C1d	sp|O35473|C1D_MOUSE Nuclear nucleic acid-binding protein C1D OS=Mus musculus OX=10090 GN=C1d PE=1 SV=1	4573.89	4250.77		24465.2	21217				4412.33	228.484		22841.1	2296.84		5.17666	2.37202	#REF!
Q8BP74;Q8BP74-2	Q8BP74;Q8BP74-2	L-seryl-tRNA(Sec) kinase	Pstk	sp|Q8BP74|PSTK_MOUSE L-seryl-tRNA(Sec) kinase OS=Mus musculus OX=10090 GN=Pstk PE=1 SV=2;sp|Q8BP74-2|PSTK_MOUSE Isoform 2 of L-seryl-tRNA(Sec) kinase OS=Mus musculus OX=10090 GN=Pstk	845.563	1134.67	1620.43		7412.81	5274.84			1200.22	391.57		6343.83	1511.78		5.28556	2.40206	#REF!
Q4G0F8-2;Q4G0F8;Q4G0F8-3	Q4G0F8-2;Q4G0F8;Q4G0F8-3	Ubinuclein-1	Ubn1	sp|Q4G0F8-2|UBN1_MOUSE Isoform 2 of Ubinuclein-1 OS=Mus musculus OX=10090 GN=Ubn1;sp|Q4G0F8|UBN1_MOUSE Ubinuclein-1 OS=Mus musculus OX=10090 GN=Ubn1 PE=2 SV=1;sp|Q4G0F8-3|UBN1_MOUSE Isoform 3 of Ubinuclein-1 OS=Mus musculus OX=10090 GN=Ubn1	62.588	105.064	117.535	350.626		470.551			95.0626	28.8068		410.588	84.7998		4.31913	2.11074	#REF!
O35387	O35387	HCLS1-associated protein X-1	Hax1	sp|O35387|HAX1_MOUSE HCLS1-associated protein X-1 OS=Mus musculus OX=10090 GN=Hax1 PE=1 SV=1	2748.26	2813.1	3183.74	4701.99	4268.42				2915.03	234.954		4485.2	306.578		1.53865	0.62166	#REF!
Q9CQB5	Q9CQB5	CDGSH iron-sulfur domain-containing protein 2	Cisd2	sp|Q9CQB5|CISD2_MOUSE CDGSH iron-sulfur domain-containing protein 2 OS=Mus musculus OX=10090 GN=Cisd2 PE=1 SV=1	102366	84636.2	127942	202675	173979	278718			104981	21771.2		218457	54123.4		2.08091	1.05722	#REF!
Q14BV6;Q14BV6-2	Q14BV6;Q14BV6-2	Carbohydrate deacetylase	Ydjc	sp|Q14BV6|YDJC_MOUSE Carbohydrate deacetylase OS=Mus musculus OX=10090 GN=Ydjc PE=2 SV=2;sp|Q14BV6-2|YDJC_MOUSE Isoform 2 of Carbohydrate deacetylase OS=Mus musculus OX=10090 GN=Ydjc	2195.73		2761.33	5979.32	10565.8	5954.57			2478.53	399.945		7499.89	2655.17		3.02594	1.59739	#REF!
Q9DC70	Q9DC70	NADH dehydrogenase [ubiquinone] iron-sulfur protein 7, mitochondrial	Ndufs7	sp|Q9DC70|NDUS7_MOUSE NADH dehydrogenase [ubiquinone] iron-sulfur protein 7, mitochondrial OS=Mus musculus OX=10090 GN=Ndufs7 PE=1 SV=1	35841	38306.5	56217.3	108107	87170.8	70584.4			43454.9	11121.1		88620.7	18803.2		2.03937	1.02812	#REF!
P01849	P01849	T-cell receptor alpha chain C region	Tcra	sp|P01849|TCA_MOUSE T-cell receptor alpha chain C region OS=Mus musculus OX=10090 GN=Tcra PE=1 SV=1	17210.2	16234.1	22249.9	28460.8	33321.8	27867.5			18564.7	3228.55		29883.4	2992.52		1.60969	0.686781	#REF!
Q8VI63;Q8VI63-2	Q8VI63	MOB kinase activator 2	Mob2	sp|Q8VI63|MOB2_MOUSE MOB kinase activator 2 OS=Mus musculus OX=10090 GN=Mob2 PE=1 SV=1	4017.73	5607.51	2446.3	16626.1	11015.4	10042.6			4023.84	1580.61		12561.4	3553.59		3.12173	1.64235	#REF!
Q8VC65	Q8VC65	Nurim	Nrm	sp|Q8VC65|NRM_MOUSE Nurim OS=Mus musculus OX=10090 GN=Nrm PE=1 SV=1	6799.14		8354.44	18634.6	13273.4	14409.3			7576.79	1099.76		15439.1	2825.04		2.03768	1.02693	#REF!
Q9JJX7	Q9JJX7	Tyrosyl-DNA phosphodiesterase 2	Tdp2	sp|Q9JJX7|TYDP2_MOUSE Tyrosyl-DNA phosphodiesterase 2 OS=Mus musculus OX=10090 GN=Tdp2 PE=1 SV=1	4327.36	2289.67	1095.64	26255.5	24134	27733.9			2570.89	1634.11		26041.1	1809.5		10.1292	3.34045	#REF!
Q52KE7-2;Q52KE7	Q52KE7-2;Q52KE7	Cyclin-L1	Ccnl1	sp|Q52KE7-2|CCNL1_MOUSE Isoform 2 of Cyclin-L1 OS=Mus musculus OX=10090 GN=Ccnl1;sp|Q52KE7|CCNL1_MOUSE Cyclin-L1 OS=Mus musculus OX=10090 GN=Ccnl1 PE=1 SV=1	1568.4	1217.28	2494.99	5563.13	2970.71	4540.87			1760.22	660.101		4358.24	1305.82		2.47596	1.30799	#REF!
P61600	P61600	N-alpha-acetyltransferase 20	Naa20	sp|P61600|NAA20_MOUSE N-alpha-acetyltransferase 20 OS=Mus musculus OX=10090 GN=Naa20 PE=1 SV=1	49697.8	25106.3	34102.1	63067.8	82800.6	97733.6			36302.1	12442.5		81200.7	17388.2		2.23681	1.16144	#REF!
Q8K305	Q8K305	Kinetochore-associated protein NSL1 homolog	Nsl1	sp|Q8K305|NSL1_MOUSE Kinetochore-associated protein NSL1 homolog OS=Mus musculus OX=10090 GN=Nsl1 PE=2 SV=1	1384.78	2632.18	1277.77	4859.15	5162.3	3427.24			1764.91	752.979		4482.9	926.708		2.54002	1.34484	#REF!
P39429;P39429-2	P39429;P39429-2	TNF receptor-associated factor 2	Traf2	sp|P39429|TRAF2_MOUSE TNF receptor-associated factor 2 OS=Mus musculus OX=10090 GN=Traf2 PE=1 SV=1;sp|P39429-2|TRAF2_MOUSE Isoform 2 of TNF receptor-associated factor 2 OS=Mus musculus OX=10090 GN=Traf2	4629.41	5942.75	6308.37	11258.1	8662.5	15716.5			5626.85	882.933		11879	3567.74		2.11113	1.07802	#REF!
Q9CZX9	Q9CZX9	ER membrane protein complex subunit 4	Emc4	sp|Q9CZX9|EMC4_MOUSE ER membrane protein complex subunit 4 OS=Mus musculus OX=10090 GN=Emc4 PE=1 SV=1	7549.57	10661.3	10862	12804.6	19403.1	19565.3			9690.98	1857.22		17257.7	3857.3		1.7808	0.832525	#REF!
P31041	P31041	T-cell-specific surface glycoprotein CD28	Cd28	sp|P31041|CD28_MOUSE T-cell-specific surface glycoprotein CD28 OS=Mus musculus OX=10090 GN=Cd28 PE=1 SV=2	12165.5	8286.54	13641.9	22895.6	23470.9	21645.2			11364.6	2766.02		22670.5	933.421		1.99483	0.996269	#REF!
Q6PA06;Q6PA06-2;Q8BH66	Q6PA06;Q6PA06-2	Atlastin-2	Atl2	sp|Q6PA06|ATLA2_MOUSE Atlastin-2 OS=Mus musculus OX=10090 GN=Atl2 PE=1 SV=1;sp|Q6PA06-2|ATLA2_MOUSE Isoform 2 of Atlastin-2 OS=Mus musculus OX=10090 GN=Atl2	3145.73	2995.47	4811.63	5605.74	7446.74	6052.68			3650.94	1007.99		6368.39	960.248		1.74431	0.80266	#REF!
Q9CQF6;Q9CQF6-2	Q9CQF6;Q9CQF6-2	L-aminoadipate-semialdehyde dehydrogenase-phosphopantetheinyl transferase	Aasdhppt	sp|Q9CQF6|ADPPT_MOUSE L-aminoadipate-semialdehyde dehydrogenase-phosphopantetheinyl transferase OS=Mus musculus OX=10090 GN=Aasdhppt PE=1 SV=1;sp|Q9CQF6-2|ADPPT_MOUSE Isoform 2 of L-aminoadipate-semialdehyde dehydrogenase-phosphopantetheinyl transferase OS	3053.42	3817.09		8218.22	7262.32	6657.97			3435.25	540		7379.5	786.694		2.14817	1.10311	#REF!
Q62441	Q62441	Transducin-like enhancer protein 4	Tle4	sp|Q62441|TLE4_MOUSE Transducin-like enhancer protein 4 OS=Mus musculus OX=10090 GN=Tle4 PE=1 SV=4	245.543		210.171	530.958		553.869			227.857	25.012		542.414	16.2012		2.3805	1.25126	#REF!
Q9CZL5	Q9CZL5	Pterin-4-alpha-carbinolamine dehydratase 2	Pcbd2	sp|Q9CZL5|PHS2_MOUSE Pterin-4-alpha-carbinolamine dehydratase 2 OS=Mus musculus OX=10090 GN=Pcbd2 PE=1 SV=2	19434.4	12099.3	12501.1	28066.8	27483.6	20978.3			14678.2	4123.82		25509.6	3934.99		1.73792	0.797359	#REF!
A6H5Y3	A6H5Y3	Methionine synthase	Mtr	sp|A6H5Y3|METH_MOUSE Methionine synthase OS=Mus musculus OX=10090 GN=Mtr PE=1 SV=1	1016.09	2057.35	1525.53	3756.01	3797.42	3456.85			1532.99	520.669		3670.09	185.829		2.39407	1.25947	#REF!
P48962;Q3V132	P48962	ADP/ATP translocase 1	Slc25a4	sp|P48962|ADT1_MOUSE ADP/ATP translocase 1 OS=Mus musculus OX=10090 GN=Slc25a4 PE=1 SV=4	204076	162327	226271	266589	267506	364868			197558	32466.3		299654	56478.3		1.51679	0.601023	#REF!
Q9JIX0	Q9JIX0	Transcription and mRNA export factor ENY2	Eny2	sp|Q9JIX0|ENY2_MOUSE Transcription and mRNA export factor ENY2 OS=Mus musculus OX=10090 GN=Eny2 PE=1 SV=1	46812.5	10307.9	33963.1	218659	132819	149991			30361.2	18516.9		167157	45421.7		5.5056	2.4609	#REF!
Q6PDM1-4;Q6PDM1-2;Q6PDM1;Q6PDM1-6;Q6PDM1-5;Q6PDM1-3	Q6PDM1-4;Q6PDM1-2;Q6PDM1;Q6PDM1-6;Q6PDM1-5;Q6PDM1-3	Male-specific lethal 1 homolog	Msl1	sp|Q6PDM1-4|MSL1_MOUSE Isoform 4 of Male-specific lethal 1 homolog OS=Mus musculus OX=10090 GN=Msl1;sp|Q6PDM1-2|MSL1_MOUSE Isoform 2 of Male-specific lethal 1 homolog OS=Mus musculus OX=10090 GN=Msl1;sp|Q6PDM1|MSL1_MOUSE Male-specific lethal 1 homolog OS=M	323.456	510.759	599.011	909.862	1034.14				477.742	140.713		971.999	87.8753		2.03457	1.02472	#REF!
A2RSX7;A2RSX7-2	A2RSX7	tRNA wybutosine-synthesizing protein 5	Tyw5	sp|A2RSX7|TYW5_MOUSE tRNA wybutosine-synthesizing protein 5 OS=Mus musculus OX=10090 GN=Tyw5 PE=2 SV=2			2917.65	429429					2917.65	#DIV/0!		429429	#DIV/0!		147.183	7.20147	#REF!
Q8BWJ3	Q8BWJ3	Phosphorylase b kinase regulatory subunit alpha, liver isoform	Phka2	sp|Q8BWJ3|KPB2_MOUSE Phosphorylase b kinase regulatory subunit alpha, liver isoform OS=Mus musculus OX=10090 GN=Phka2 PE=1 SV=1	92.977				1279.32	4351.72			92.977	#DIV/0!		2815.52	2172.52		30.2819	4.92038	#REF!
Q91ZU6-3;Q91ZU6;Q91ZU6-4;Q91ZU6-2;Q91ZU6-8;Q91ZU6-6	Q91ZU6-3;Q91ZU6;Q91ZU6-4;Q91ZU6-2	Dystonin	Dst	sp|Q91ZU6-3|DYST_MOUSE Isoform 3 of Dystonin OS=Mus musculus OX=10090 GN=Dst;sp|Q91ZU6|DYST_MOUSE Dystonin OS=Mus musculus OX=10090 GN=Dst PE=1 SV=2;sp|Q91ZU6-4|DYST_MOUSE Isoform 4 of Dystonin OS=Mus musculus OX=10090 GN=Dst;sp|Q91ZU6-2|DYST_MOUSE Isoform	242.639			15.1285	17381.7	68.3923			242.639	#DIV/0!		5821.75	10011.3		23.9935	4.58457	#REF!
Q09324	Q09324	Beta-1,3-galactosyl-O-glycosyl-glycoprotein beta-1,6-N-acetylglucosaminyltransferase	Gcnt1	sp|Q09324|GCNT1_MOUSE Beta-1,3-galactosyl-O-glycosyl-glycoprotein beta-1,6-N-acetylglucosaminyltransferase OS=Mus musculus OX=10090 GN=Gcnt1 PE=1 SV=2	266.116			4811.82	6086.37				266.116	#DIV/0!		5449.1	901.248		20.4764	4.35589	#REF!
Q60I26;Q60I26-2;Q60I26-3	Q60I26;Q60I26-2	ALS2 C-terminal-like protein	Als2cl	sp|Q60I26|AL2CL_MOUSE ALS2 C-terminal-like protein OS=Mus musculus OX=10090 GN=Als2cl PE=1 SV=1;sp|Q60I26-2|AL2CL_MOUSE Isoform 2 of ALS2 C-terminal-like protein OS=Mus musculus OX=10090 GN=Als2cl	96.1757	108.72		1982.35					102.448	8.86996		1982.35	#DIV/0!		19.3499	4.27425	#REF!
D3Z624;E0CZ22	D3Z624;E0CZ22		Mroh1	tr|D3Z624|D3Z624_MOUSE Maestro heat-like repeat family member 1 OS=Mus musculus OX=10090 GN=Mroh1 PE=1 SV=2;tr|E0CZ22|E0CZ22_MOUSE Maestro heat-like repeat family member 1 OS=Mus musculus OX=10090 GN=Mroh1 PE=1 SV=1	164.203	1144.25	747.631			5206.58			685.363	492.984		5206.58	#DIV/0!		7.59682	2.9254	#REF!
Q3UK78-2;Q3UK78	Q3UK78-2;Q3UK78	Polycomb group RING finger protein 5	Pcgf5	sp|Q3UK78-2|PCGF5_MOUSE Isoform 2 of Polycomb group RING finger protein 5 OS=Mus musculus OX=10090 GN=Pcgf5;sp|Q3UK78|PCGF5_MOUSE Polycomb group RING finger protein 5 OS=Mus musculus OX=10090 GN=Pcgf5 PE=1 SV=1	615.762		488.373			3969.67			552.068	90.0777		3969.67	#DIV/0!		7.19056	2.8461	#REF!
Q8CFT2-2;Q8CFT2	Q8CFT2-2;Q8CFT2	Histone-lysine N-methyltransferase SETD1B	Setd1b	sp|Q8CFT2-2|SET1B_MOUSE Isoform 2 of Histone-lysine N-methyltransferase SETD1B OS=Mus musculus OX=10090 GN=Setd1b;sp|Q8CFT2|SET1B_MOUSE Histone-lysine N-methyltransferase SETD1B OS=Mus musculus OX=10090 GN=Setd1b PE=1 SV=2		77.3776				534.607			77.3776	#DIV/0!		534.607	#DIV/0!		6.90907	2.78849	#REF!
Q5NCE8	Q5NCE8	Magnesium transporter MRS2 homolog, mitochondrial	Mrs2	sp|Q5NCE8|MRS2_MOUSE Magnesium transporter MRS2 homolog, mitochondrial OS=Mus musculus OX=10090 GN=Mrs2 PE=2 SV=2		386.767			2491.75				386.767	#DIV/0!		2491.75	#DIV/0!		6.44249	2.68762	#REF!
D3YWF5;D3Z5E5;D3YU88;E9PUQ3	D3YWF5;D3Z5E5;D3YU88;E9PUQ3		AU019823	tr|D3YWF5|D3YWF5_MOUSE NKAP domain-containing 1 OS=Mus musculus OX=10090 GN=Nkapd1 PE=1 SV=1;tr|D3Z5E5|D3Z5E5_MOUSE NKAP domain-containing 1 (Fragment) OS=Mus musculus OX=10090 GN=Nkapd1 PE=1 SV=1;tr|D3YU88|D3YU88_MOUSE NKAP domain-containing 1 (Fragment)	3707.48	995.087	1508.37	13252.4					2070.31	1440.87		13252.4	#DIV/0!		6.40117	2.67833	#REF!
Q6PCS8	Q6PCS8		Zbtb40	tr|Q6PCS8|Q6PCS8_MOUSE Zinc finger and BTB domain-containing 40 OS=Mus musculus OX=10090 GN=Zbtb40 PE=1 SV=1			39.876		430.108	79.0518			39.876	#DIV/0!		254.58	248.234		6.38429	2.67453	#REF!
Q8C3X4;Q8C3X4-2	Q8C3X4;Q8C3X4-2	Translation factor Guf1, mitochondrial	Guf1	sp|Q8C3X4|GUF1_MOUSE Translation factor Guf1, mitochondrial OS=Mus musculus OX=10090 GN=Guf1 PE=1 SV=1;sp|Q8C3X4-2|GUF1_MOUSE Isoform 2 of Translation factor Guf1, mitochondrial OS=Mus musculus OX=10090 GN=Guf1	328.992			721.318	3189.28				328.992	#DIV/0!		1955.3	1745.11		5.9433	2.57127	#REF!
Q8CE64-2;Q8CE64	Q8CE64-2;Q8CE64	Zinc finger protein 276	Znf276	sp|Q8CE64-2|ZN276_MOUSE Isoform 2 of Zinc finger protein 276 OS=Mus musculus OX=10090 GN=Znf276;sp|Q8CE64|ZN276_MOUSE Zinc finger protein 276 OS=Mus musculus OX=10090 GN=Znf276 PE=1 SV=3	106.979			634.832					106.979	#DIV/0!		634.832	#DIV/0!		5.93416	2.56904	#REF!
O88425	O88425	Nucleoside diphosphate kinase 6	Nme6	sp|O88425|NDK6_MOUSE Nucleoside diphosphate kinase 6 OS=Mus musculus OX=10090 GN=Nme6 PE=1 SV=1	1174.11			6133.97					1174.11	#DIV/0!		6133.97	#DIV/0!		5.22435	2.38525	#REF!
Q921Q3-2;Q921Q3	Q921Q3-2;Q921Q3	Chitobiosyldiphosphodolichol beta-mannosyltransferase	Alg1	sp|Q921Q3-2|ALG1_MOUSE Isoform 2 of Chitobiosyldiphosphodolichol beta-mannosyltransferase OS=Mus musculus OX=10090 GN=Alg1;sp|Q921Q3|ALG1_MOUSE Chitobiosyldiphosphodolichol beta-mannosyltransferase OS=Mus musculus OX=10090 GN=Alg1 PE=1 SV=3			926.846	4011.66		4463.37			926.846	#DIV/0!		4237.52	319.405		4.57197	2.19282	#REF!
Q6ZWR6-4;Q6ZWR6;Q6ZWR6-3;Q6ZWR6-2	Q6ZWR6-4;Q6ZWR6	Nesprin-1	Syne1	sp|Q6ZWR6-4|SYNE1_MOUSE Isoform 4 of Nesprin-1 OS=Mus musculus OX=10090 GN=Syne1;sp|Q6ZWR6|SYNE1_MOUSE Nesprin-1 OS=Mus musculus OX=10090 GN=Syne1 PE=1 SV=2	103.295	116.492	173.405			570.894			131.064	37.2573		570.894	#DIV/0!		4.35584	2.12295	#REF!
Q6ZPK0-5;Q6ZPK0-7;Q6ZPK0-4;Q6ZPK0-9;Q6ZPK0-6;Q6ZPK0-2;Q6ZPK0-8;Q6ZPK0-3;Q6ZPK0	Q6ZPK0-5;Q6ZPK0-7;Q6ZPK0-4;Q6ZPK0-9;Q6ZPK0-6;Q6ZPK0-2;Q6ZPK0-8;Q6ZPK0-3;Q6ZPK0	PHD finger protein 21A	Phf21a	sp|Q6ZPK0-5|PF21A_MOUSE Isoform 5 of PHD finger protein 21A OS=Mus musculus OX=10090 GN=Phf21a;sp|Q6ZPK0-7|PF21A_MOUSE Isoform 7 of PHD finger protein 21A OS=Mus musculus OX=10090 GN=Phf21a;sp|Q6ZPK0-4|PF21A_MOUSE Isoform 4 of PHD finger protein 21A OS=Mus	397.621					1727.09			397.621	#DIV/0!		1727.09	#DIV/0!		4.34356	2.11888	#REF!
Q3U0X8	Q3U0X8	T-cell surface protein tactile	Cd96	sp|Q3U0X8|TACT_MOUSE T-cell surface protein tactile OS=Mus musculus OX=10090 GN=Cd96 PE=2 SV=1			436.333	2315.41	1184.22	1924.6			436.333	#DIV/0!		1808.08	574.525		4.1438	2.05095	#REF!
P97447;P97447-2	P97447;P97447-2	Four and a half LIM domains protein 1	Fhl1	sp|P97447|FHL1_MOUSE Four and a half LIM domains protein 1 OS=Mus musculus OX=10090 GN=Fhl1 PE=1 SV=3;sp|P97447-2|FHL1_MOUSE Isoform 2 of Four and a half LIM domains protein 1 OS=Mus musculus OX=10090 GN=Fhl1			733.061	3237.48		2793.03			733.061	#DIV/0!		3015.25	314.27		4.11324	2.04027	#REF!
O35671	O35671	Integrin beta-1-binding protein 1	Itgb1bp1	sp|O35671|ITBP1_MOUSE Integrin beta-1-binding protein 1 OS=Mus musculus OX=10090 GN=Itgb1bp1 PE=1 SV=1	2349.23		13151.2			31652.7			7750.2	7638.13		31652.7	#DIV/0!		4.08412	2.03003	#REF!
Q9JHT5	Q9JHT5	AMME syndrome candidate gene 1 protein homolog	Ammecr1	sp|Q9JHT5|AMMR1_MOUSE AMME syndrome candidate gene 1 protein homolog OS=Mus musculus OX=10090 GN=Ammecr1 PE=2 SV=1	1301.97			6248.74		4344.97			1301.97	#DIV/0!		5296.85	1346.17		4.06835	2.02444	#REF!
Q8CCJ9;Q8CCJ9-3;Q8CCJ9-1;Q8CCJ9-4;Q8CCJ9-2;Q8CCJ9-5;Q8CCJ9-7;Q8CCJ9-8	Q8CCJ9;Q8CCJ9-3;Q8CCJ9-1;Q8CCJ9-4;Q8CCJ9-2	PHD finger protein 20-like protein 1	Phf20l1	sp|Q8CCJ9|P20L1_MOUSE PHD finger protein 20-like protein 1 OS=Mus musculus OX=10090 GN=Phf20l1 PE=1 SV=2;sp|Q8CCJ9-3|P20L1_MOUSE Isoform 3 of PHD finger protein 20-like protein 1 OS=Mus musculus OX=10090 GN=Phf20l1;sp|Q8CCJ9-1|P20L1_MOUSE Isoform 1 of PHD			84.8591	330.317	355.294				84.8591	#DIV/0!		342.806	17.6613		4.03971	2.01425	#REF!
Q6PDZ2	Q6PDZ2	TATA box-binding protein-associated factor RNA polymerase I subunit C	Taf1c	sp|Q6PDZ2|TAF1C_MOUSE TATA box-binding protein-associated factor RNA polymerase I subunit C OS=Mus musculus OX=10090 GN=Taf1c PE=1 SV=1	354.373	245.585	380.68		1274.53				326.88	71.6211		1274.53	#DIV/0!		3.89908	1.96314	#REF!
Q8BGZ3	Q8BGZ3	DDB1- and CUL4-associated factor 12	Dcaf12	sp|Q8BGZ3|DCA12_MOUSE DDB1- and CUL4-associated factor 12 OS=Mus musculus OX=10090 GN=Dcaf12 PE=2 SV=1	329.356			719.82		1791.95			329.356	#DIV/0!		1255.89	758.111		3.81315	1.93098	#REF!
P41438;P41438-2;P41438-3	P41438;P41438-2;P41438-3	Folate transporter 1	Slc19a1	sp|P41438|S19A1_MOUSE Reduced folate transporter OS=Mus musculus OX=10090 GN=Slc19a1 PE=1 SV=1;sp|P41438-2|S19A1_MOUSE Isoform 2 of Reduced folate transporter OS=Mus musculus OX=10090 GN=Slc19a1;sp|P41438-3|S19A1_MOUSE Isoform 3 of Reduced folate transport	715.255			4407.05		720.832			715.255	#DIV/0!		2563.94	2606.55		3.58466	1.84184	#REF!
Q61382	Q61382	TNF receptor-associated factor 4	Traf4	sp|Q61382|TRAF4_MOUSE TNF receptor-associated factor 4 OS=Mus musculus OX=10090 GN=Traf4 PE=1 SV=2			513.796	1789.36					513.796	#DIV/0!		1789.36	#DIV/0!		3.48263	1.80018	#REF!
Q3U5Q7	Q3U5Q7	UMP-CMP kinase 2, mitochondrial	Cmpk2	sp|Q3U5Q7|CMPK2_MOUSE UMP-CMP kinase 2, mitochondrial OS=Mus musculus OX=10090 GN=Cmpk2 PE=1 SV=2	1925.15	1560.98		6019.27					1743.07	257.508		6019.27	#DIV/0!		3.45326	1.78796	#REF!
P28650;P28650-2	P28650;P28650-2	Adenylosuccinate synthetase isozyme 1	Adssl1	sp|P28650|PURA1_MOUSE Adenylosuccinate synthetase isozyme 1 OS=Mus musculus OX=10090 GN=Adss1 PE=1 SV=2;sp|P28650-2|PURA1_MOUSE Isoform 2 of Adenylosuccinate synthetase isozyme 1 OS=Mus musculus OX=10090 GN=Adss1			617.791			2126.5			617.791	#DIV/0!		2126.5	#DIV/0!		3.44211	1.78329	#REF!
Q8K1M6;Q8K1M6-2;Q8K1M6-4	Q8K1M6;Q8K1M6-2;Q8K1M6-4	Dynamin-1-like protein	Dnm1l	sp|Q8K1M6|DNM1L_MOUSE Dynamin-1-like protein OS=Mus musculus OX=10090 GN=Dnm1l PE=1 SV=2;sp|Q8K1M6-2|DNM1L_MOUSE Isoform 2 of Dynamin-1-like protein OS=Mus musculus OX=10090 GN=Dnm1l;sp|Q8K1M6-4|DNM1L_MOUSE Isoform 4 of Dynamin-1-like protein OS=Mus muscul	633.248		626.523			2159.4			629.885	4.75493		2159.4	#DIV/0!		3.42824	1.77747	#REF!
E9Q9B3	E9Q9B3		Spryd3	tr|E9Q9B3|E9Q9B3_MOUSE SPRY domain-containing 3 OS=Mus musculus OX=10090 GN=Spryd3 PE=1 SV=1			1043.67	3558.15					1043.67	#DIV/0!		3558.15	#DIV/0!		3.40927	1.76946	#REF!
Q8BGY7	Q8BGY7	Protein FAM210A	Fam210a	sp|Q8BGY7|F210A_MOUSE Protein FAM210A OS=Mus musculus OX=10090 GN=Fam210a PE=1 SV=1			1365.84	6942.83	3488.14	3220.79			1365.84	#DIV/0!		4550.59	2076.05		3.33172	1.73627	#REF!
P04223-2	P04223-2	H-2 class I histocompatibility antigen, K-K alpha chain	H2-K1	sp|P04223-2|HA1K_MOUSE Isoform 2 of H-2 class I histocompatibility antigen, K-K alpha chain OS=Mus musculus OX=10090 GN=H2-K1	959.961			3948.79	2477.05	3148.12			959.961	#DIV/0!		3191.32	736.817		3.32442	1.7331	#REF!
A2APY7;A2APY7-2	A2APY7	NADH dehydrogenase [ubiquinone] 1 alpha subcomplex assembly factor 5	Ndufaf5	sp|A2APY7|NDUF5_MOUSE Arginine-hydroxylase NDUFAF5, mitochondrial OS=Mus musculus OX=10090 GN=Ndufaf5 PE=1 SV=1			473.727	2039.74	1050.24				473.727	#DIV/0!		1544.99	699.679		3.26135	1.70547	#REF!
Q9D771	Q9D771	Transmembrane protein 206	Tmem206	sp|Q9D771|PACC1_MOUSE Proton-activated chloride channel OS=Mus musculus OX=10090 GN=Pacc1 PE=1 SV=1			418.108	1353.07					418.108	#DIV/0!		1353.07	#DIV/0!		3.23618	1.69429	#REF!
A2ACJ2	A2ACJ2	Fanconi anemia-associated protein of 100 kDa	Faap100	sp|A2ACJ2|FP100_MOUSE Fanconi anemia core complex-associated protein 100 OS=Mus musculus OX=10090 GN=Faap100 PE=2 SV=1	515.748	219.913		1186.8					367.83	209.187		1186.8	#DIV/0!		3.2265	1.68997	#REF!
Q920I9-2;Q920I9	Q920I9-2;Q920I9	WD repeat-containing protein 7	Wdr7	sp|Q920I9-2|WDR7_MOUSE Isoform 2 of WD repeat-containing protein 7 OS=Mus musculus OX=10090 GN=Wdr7;sp|Q920I9|WDR7_MOUSE WD repeat-containing protein 7 OS=Mus musculus OX=10090 GN=Wdr7 PE=1 SV=3	220.015	89.6927	510.518		845.615				273.409	215.434		845.615	#DIV/0!		3.09286	1.62894	#REF!
Q6VNB8;Q6VNB8-2	Q6VNB8	WD repeat and FYVE domain-containing protein 3	Wdfy3	sp|Q6VNB8|WDFY3_MOUSE WD repeat and FYVE domain-containing protein 3 OS=Mus musculus OX=10090 GN=Wdfy3 PE=1 SV=1	85.9183	70.0419		235.217					77.9801	11.2263		235.217	#DIV/0!		3.01637	1.59281	#REF!
Q8BGX0-3;Q8BGX0-2;Q8BGX0	Q8BGX0-3;Q8BGX0-2;Q8BGX0	E3 ubiquitin-protein ligase TRIM23	Trim23	sp|Q8BGX0-3|TRI23_MOUSE Isoform 3 of E3 ubiquitin-protein ligase TRIM23 OS=Mus musculus OX=10090 GN=Trim23;sp|Q8BGX0-2|TRI23_MOUSE Isoform 2 of E3 ubiquitin-protein ligase TRIM23 OS=Mus musculus OX=10090 GN=Trim23;sp|Q8BGX0|TRI23_MOUSE E3 ubiquitin-protein			313.671		926.281				313.671	#DIV/0!		926.281	#DIV/0!		2.95304	1.5622	#REF!
Q0VBD2	Q0VBD2	Protein MCM10 homolog	Mcm10	sp|Q0VBD2|MCM10_MOUSE Protein MCM10 homolog OS=Mus musculus OX=10090 GN=Mcm10 PE=1 SV=1	494.75				1438.94				494.75	#DIV/0!		1438.94	#DIV/0!		2.90842	1.54024	#REF!
Q62210	Q62210	Baculoviral IAP repeat-containing protein 2	Birc2	sp|Q62210|BIRC2_MOUSE Baculoviral IAP repeat-containing protein 2 OS=Mus musculus OX=10090 GN=Birc2 PE=1 SV=1			203.489	647.268		508.682			203.489	#DIV/0!		577.975	97.9951		2.84033	1.50606	#REF!
Q62261-2	Q62261-2	Spectrin beta chain, non-erythrocytic 1	Sptbn1	sp|Q62261-2|SPTB2_MOUSE Isoform 2 of Spectrin beta chain, non-erythrocytic 1 OS=Mus musculus OX=10090 GN=Sptbn1	241.526			684.672					241.526	#DIV/0!		684.672	#DIV/0!		2.83478	1.50324	#REF!
Q9WU03-2;Q9WU03	Q9WU03-2;Q9WU03	Kunitz-type protease inhibitor 2	Spint2	sp|Q9WU03-2|SPIT2_MOUSE Isoform 2 of Kunitz-type protease inhibitor 2 OS=Mus musculus OX=10090 GN=Spint2;sp|Q9WU03|SPIT2_MOUSE Kunitz-type protease inhibitor 2 OS=Mus musculus OX=10090 GN=Spint2 PE=1 SV=1	2105.65		1660.98			5314.11			1883.32	314.424		5314.11	#DIV/0!		2.82168	1.49655	#REF!
Q5BU09;Q5BU09-2	Q5BU09;Q5BU09-2	E2F-associated phosphoprotein	Eapp	sp|Q5BU09|EAPP_MOUSE E2F-associated phosphoprotein OS=Mus musculus OX=10090 GN=Eapp PE=1 SV=2;sp|Q5BU09-2|EAPP_MOUSE Isoform 2 of E2F-associated phosphoprotein OS=Mus musculus OX=10090 GN=Eapp	1452.98		991.326	3363.04					1222.15	326.438		3363.04	#DIV/0!		2.75174	1.46034	#REF!
Q8K136-3;Q8K136	Q8K136-3;Q8K136	Sodium channel modifier 1	Scnm1	sp|Q8K136-3|SCNM1_MOUSE Isoform 3 of Sodium channel modifier 1 OS=Mus musculus OX=10090 GN=Scnm1;sp|Q8K136|SCNM1_MOUSE Sodium channel modifier 1 OS=Mus musculus OX=10090 GN=Scnm1 PE=1 SV=1	3054.96	4427.39	1138.69		7852.67				2873.68	1651.83		7852.67	#DIV/0!		2.73262	1.45028	#REF!
Q8JZS6;Q8JZS6-2	Q8JZS6;Q8JZS6-2	NEDD4-binding protein 2-like 2	N4bp2l2	sp|Q8JZS6|N42L2_MOUSE NEDD4-binding protein 2-like 2 OS=Mus musculus OX=10090 GN=N4bp2l2 PE=2 SV=2;sp|Q8JZS6-2|N42L2_MOUSE Isoform 2 of NEDD4-binding protein 2-like 2 OS=Mus musculus OX=10090 GN=N4bp2l2			452.051	1214.37					452.051	#DIV/0!		1214.37	#DIV/0!		2.68636	1.42565	#REF!
Q8VHQ3	Q8VHQ3	Protein phosphatase 1 regulatory inhibitor subunit 16B	Ppp1r16b	sp|Q8VHQ3|PP16B_MOUSE Protein phosphatase 1 regulatory inhibitor subunit 16B OS=Mus musculus OX=10090 GN=Ppp1r16b PE=1 SV=1	1060.75	85.0728	331.669	1321.65					492.498	507.333		1321.65	#DIV/0!		2.68356	1.42415	#REF!
Q6ZPT1;Q80TF4-5;Q80TF4-3;Q80TF4-4;Q80TF4-2;Q80TF4	Q6ZPT1	Kelch-like protein 9	Klhl9	sp|Q6ZPT1|KLHL9_MOUSE Kelch-like protein 9 OS=Mus musculus OX=10090 GN=Klhl9 PE=2 SV=2	2993.32	1179.1	1076.45			4663.13			1749.63	1078.29		4663.13	#DIV/0!		2.66522	1.41425	#REF!
Q505F1;Q505F1-2	Q505F1	Nuclear receptor subfamily 2 group C member 1	Nr2c1	sp|Q505F1|NR2C1_MOUSE Nuclear receptor subfamily 2 group C member 1 OS=Mus musculus OX=10090 GN=Nr2c1 PE=1 SV=3			355.105	937.709					355.105	#DIV/0!		937.709	#DIV/0!		2.64065	1.40089	#REF!
Q8BY46	Q8BY46	Zinc finger protein 574	Znf574	sp|Q8BY46|ZN574_MOUSE Zinc finger protein 574 OS=Mus musculus OX=10090 GN=Znf574 PE=1 SV=1	156.845		190.602	451.145					173.723	23.8702		451.145	#DIV/0!		2.59692	1.3768	#REF!
Q9CX48	Q9CX48	Zinc finger CCHC domain-containing protein 10	Zcchc10	sp|Q9CX48|ZCH10_MOUSE Zinc finger CCHC domain-containing protein 10 OS=Mus musculus OX=10090 GN=Zcchc10 PE=2 SV=1	7158.85	4118.77	2650.24			11977.4			4642.62	2299.5		11977.4	#DIV/0!		2.57987	1.3673	#REF!
Q8BZ00	Q8BZ00	Sodium/hydrogen exchanger 9	Slc9a9	sp|Q8BZ00|SL9A9_MOUSE Sodium/hydrogen exchanger 9 OS=Mus musculus OX=10090 GN=Slc9a9 PE=2 SV=1	432.626			1114.11					432.626	#DIV/0!		1114.11	#DIV/0!		2.57523	1.3647	#REF!
Q4VBF2	Q4VBF2	R3H domain-containing protein 4	R3hdm4	sp|Q4VBF2|R3HD4_MOUSE R3H domain-containing protein 4 OS=Mus musculus OX=10090 GN=R3hdm4 PE=2 SV=1			568.147	1820.95	1094.71				568.147	#DIV/0!		1457.83	513.526		2.56594	1.35949	#REF!
Q9CY25	Q9CY25	Protein MIS12 homolog	Mis12	sp|Q9CY25|MIS12_MOUSE Protein MIS12 homolog OS=Mus musculus OX=10090 GN=Mis12 PE=2 SV=1	4764.99	2116.96		8795.43					3440.97	1872.44		8795.43	#DIV/0!		2.55609	1.35394	#REF!
P51683	P51683	C-C chemokine receptor type 2	Ccr2	sp|P51683|CCR2_MOUSE C-C chemokine receptor type 2 OS=Mus musculus OX=10090 GN=Ccr2 PE=1 SV=2	744.848	1065.04	1113.95			2465.68			974.61	200.477		2465.68	#DIV/0!		2.52991	1.33909	#REF!
Q8K0B2-3;Q8K0B2-2;Q8K0B2	Q8K0B2-3;Q8K0B2-2;Q8K0B2	Probable lysosomal cobalamin transporter	Lmbrd1	sp|Q8K0B2-3|LMBD1_MOUSE Isoform 3 of Lysosomal cobalamin transport escort protein LMBD1 OS=Mus musculus OX=10090 GN=Lmbrd1;sp|Q8K0B2-2|LMBD1_MOUSE Isoform 2 of Lysosomal cobalamin transport escort protein LMBD1 OS=Mus musculus OX=10090 GN=Lmbrd1;sp|Q8K0B2|			295.315	900.841	567.912	703.384			295.315	#DIV/0!		724.045	167.424		2.45177	1.29383	#REF!
Q8CG79	Q8CG79	Apoptosis-stimulating of p53 protein 2	Tp53bp2	sp|Q8CG79|ASPP2_MOUSE Apoptosis-stimulating of p53 protein 2 OS=Mus musculus OX=10090 GN=Tp53bp2 PE=1 SV=3	296.596	87.128	591.762	789.8					325.162	253.527		789.8	#DIV/0!		2.42894	1.28033	#REF!
Q8R079-2;Q8R079	Q8R079-2;Q8R079	Bifunctional apoptosis regulator	Bfar	sp|Q8R079-2|BFAR_MOUSE Isoform 2 of Bifunctional apoptosis regulator OS=Mus musculus OX=10090 GN=Bfar;sp|Q8R079|BFAR_MOUSE Bifunctional apoptosis regulator OS=Mus musculus OX=10090 GN=Bfar PE=1 SV=1	258.11		158.212	486.956					208.161	70.6387		486.956	#DIV/0!		2.33932	1.22609	#REF!
Q91VM3-2;Q91VM3	Q91VM3-2;Q91VM3	WD repeat domain phosphoinositide-interacting protein 4	Wdr45	sp|Q91VM3-2|WIPI4_MOUSE Isoform 2 of WD repeat domain phosphoinositide-interacting protein 4 OS=Mus musculus OX=10090 GN=Wdr45;sp|Q91VM3|WIPI4_MOUSE WD repeat domain phosphoinositide-interacting protein 4 OS=Mus musculus OX=10090 GN=Wdr45 PE=1 SV=1		703.757		669.077		2602.18			703.757	#DIV/0!		1635.63	1366.91		2.32414	1.2167	#REF!
Q922B6	Q922B6	E3 ubiquitin-protein ligase TRAF7	Traf7	sp|Q922B6|TRAF7_MOUSE E3 ubiquitin-protein ligase TRAF7 OS=Mus musculus OX=10090 GN=Traf7 PE=1 SV=1		327.154		851.022		666.535			327.154	#DIV/0!		758.778	130.452		2.31933	1.21371	#REF!
Q9CXD6-3;Q9CXD6;Q9CXD6-2	Q9CXD6-3;Q9CXD6	Mitochondrial calcium uniporter regulator 1	Mcur1	sp|Q9CXD6-3|MCUR1_MOUSE Isoform 3 of Mitochondrial calcium uniporter regulator 1 OS=Mus musculus OX=10090 GN=Mcur1;sp|Q9CXD6|MCUR1_MOUSE Mitochondrial calcium uniporter regulator 1 OS=Mus musculus OX=10090 GN=Mcur1 PE=1 SV=1			2746.2	6350.29					2746.2	#DIV/0!		6350.29	#DIV/0!		2.31239	1.20938	#REF!
Q8VE38-2;Q8VE38	Q8VE38-2;Q8VE38	Oxidoreductase NAD-binding domain-containing protein 1	Oxnad1	sp|Q8VE38-2|OXND1_MOUSE Isoform 2 of Oxidoreductase NAD-binding domain-containing protein 1 OS=Mus musculus OX=10090 GN=Oxnad1;sp|Q8VE38|OXND1_MOUSE Oxidoreductase NAD-binding domain-containing protein 1 OS=Mus musculus OX=10090 GN=Oxnad1 PE=1 SV=2	2741.84	3233.37		6888.32					2987.61	347.563		6888.32	#DIV/0!		2.30563	1.20516	#REF!
Q9D394-2;Q9D394;Q9D394-3;Q9D394-4	Q9D394-2;Q9D394;Q9D394-3;Q9D394-4	Protein RUFY3	Rufy3	sp|Q9D394-2|RUFY3_MOUSE Isoform 2 of Protein RUFY3 OS=Mus musculus OX=10090 GN=Rufy3;sp|Q9D394|RUFY3_MOUSE Protein RUFY3 OS=Mus musculus OX=10090 GN=Rufy3 PE=1 SV=1;sp|Q9D394-3|RUFY3_MOUSE Isoform 3 of Protein RUFY3 OS=Mus musculus OX=10090 GN=Rufy3;sp|Q9D	5138.87	644.408		6608.5					2891.64	3178.06		6608.5	#DIV/0!		2.28538	1.19243	#REF!
O35427	O35427	DNA-directed RNA polymerase III subunit RPC9	Crcp	sp|O35427|RPC9_MOUSE DNA-directed RNA polymerase III subunit RPC9 OS=Mus musculus OX=10090 GN=Crcp PE=2 SV=1	8925.94	2437.11	5182.37	12595					5515.14	3257.19		12595	#DIV/0!		2.28371	1.19138	#REF!
Q8R1R3	Q8R1R3	StAR-related lipid transfer protein 7, mitochondrial	Stard7	sp|Q8R1R3|STAR7_MOUSE StAR-related lipid transfer protein 7, mitochondrial OS=Mus musculus OX=10090 GN=Stard7 PE=1 SV=2			889.138	2021.03					889.138	#DIV/0!		2021.03	#DIV/0!		2.27302	1.18461	#REF!
Q9QZS3-4;Q9QZS3-2;Q9QZS3-3;Q9QZS3	Q9QZS3-4;Q9QZS3-2;Q9QZS3-3;Q9QZS3	Protein numb homolog	Numb	sp|Q9QZS3-4|NUMB_MOUSE Isoform 4 of Protein numb homolog OS=Mus musculus OX=10090 GN=Numb;sp|Q9QZS3-2|NUMB_MOUSE Isoform 2 of Protein numb homolog OS=Mus musculus OX=10090 GN=Numb;sp|Q9QZS3-3|NUMB_MOUSE Isoform 3 of Protein numb homolog OS=Mus musculus OX=	3704.24	775.202		5069.22					2239.72	2071.14		5069.22	#DIV/0!		2.26333	1.17845	#REF!
O54918-3;O54918-2;O54918	O54918-3;O54918-2;O54918	Bcl-2-like protein 11	Bcl2l11	sp|O54918-3|B2L11_MOUSE Isoform BimS of Bcl-2-like protein 11 OS=Mus musculus OX=10090 GN=Bcl2l11;sp|O54918-2|B2L11_MOUSE Isoform BimL of Bcl-2-like protein 11 OS=Mus musculus OX=10090 GN=Bcl2l11;sp|O54918|B2L11_MOUSE Bcl-2-like protein 11 OS=Mus musculus	9186.53		6628.58		17792.9				7907.55	1808.74		17792.9	#DIV/0!		2.25012	1.17	#REF!
Q9WTX2	Q9WTX2	Interferon-inducible double-stranded RNA-dependent protein kinase activator A	Prkra	sp|Q9WTX2|PRKRA_MOUSE Interferon-inducible double-stranded RNA-dependent protein kinase activator A OS=Mus musculus OX=10090 GN=Prkra PE=1 SV=1	1966.7		1245.32			3584.52			1606.01	510.094		3584.52	#DIV/0!		2.23193	1.15829	#REF!
Q9CXE6	Q9CXE6	DNA repair protein XRCC3	Xrcc3	sp|Q9CXE6|XRCC3_MOUSE DNA repair protein XRCC3 OS=Mus musculus OX=10090 GN=Xrcc3 PE=2 SV=1			1312.36	3599.09	4247.85	832.107			1312.36	#DIV/0!		2893.01	1814.04		2.20443	1.14041	#REF!
O09043	O09043	Napsin-A	Napsa	sp|O09043|NAPSA_MOUSE Napsin-A OS=Mus musculus OX=10090 GN=Napsa PE=1 SV=1	3051.98					6722.43			3051.98	#DIV/0!		6722.43	#DIV/0!		2.20265	1.13924	#REF!
Q8BL99-5;Q8BL99;Q8BL99-6;Q8BL99-2;Q8BL99-4	Q8BL99-5;Q8BL99;Q8BL99-6;Q8BL99-2	Protein dopey-1	Dopey1	sp|Q8BL99-5|DOP1_MOUSE Isoform 5 of Protein dopey-1 OS=Mus musculus OX=10090 GN=Dop1a;sp|Q8BL99|DOP1_MOUSE Protein dopey-1 OS=Mus musculus OX=10090 GN=Dop1a PE=1 SV=2;sp|Q8BL99-6|DOP1_MOUSE Isoform 6 of Protein dopey-1 OS=Mus musculus OX=10090 GN=Dop1a;sp|			215.373	472.062					215.373	#DIV/0!		472.062	#DIV/0!		2.19184	1.13214	#REF!
P01898	P01898	H-2 class I histocompatibility antigen, Q10 alpha chain	H2-Q10	sp|P01898|HA10_MOUSE H-2 class I histocompatibility antigen, Q10 alpha chain OS=Mus musculus OX=10090 GN=H2-Q10 PE=1 SV=3	1081.24	729.517			1921.65				905.378	248.706		1921.65	#DIV/0!		2.12248	1.08575	#REF!
Q9CPV7-2;Q9CPV7-3;Q9CPV7;Q9CPV7-4	Q9CPV7-2;Q9CPV7-3;Q9CPV7;Q9CPV7-4	Palmitoyltransferase ZDHHC6	Zdhhc6	sp|Q9CPV7-2|ZDHC6_MOUSE Isoform 2 of Palmitoyltransferase ZDHHC6 OS=Mus musculus OX=10090 GN=Zdhhc6;sp|Q9CPV7-3|ZDHC6_MOUSE Isoform 3 of Palmitoyltransferase ZDHHC6 OS=Mus musculus OX=10090 GN=Zdhhc6;sp|Q9CPV7|ZDHC6_MOUSE Palmitoyltransferase ZDHHC6 OS=Mus	526.948				1117.29				526.948	#DIV/0!		1117.29	#DIV/0!		2.12031	1.08427	#REF!
Q9D0K1	Q9D0K1	Peroxisomal membrane protein PEX13	Pex13	sp|Q9D0K1|PEX13_MOUSE Peroxisomal membrane protein PEX13 OS=Mus musculus OX=10090 GN=Pex13 PE=1 SV=1			1723.26	4601.94	1271.59	5051.04			1723.26	#DIV/0!		3641.52	2064.67		2.11315	1.0794	#REF!
Q99PT3	Q99PT3	INO80 complex subunit B	Ino80b	sp|Q99PT3|IN80B_MOUSE INO80 complex subunit B OS=Mus musculus OX=10090 GN=Ino80b PE=1 SV=2	564.456	3801.36	816.989	3526.6					1727.6	1800.36		3526.6	#DIV/0!		2.04133	1.02951	#REF!
Q8R3L0	Q8R3L0	Membrane magnesium transporter 2	Mmgt2	sp|Q8R3L0|MMGT2_MOUSE Membrane magnesium transporter 2 OS=Mus musculus OX=10090 GN=Mmgt2 PE=2 SV=1	2897.09			4577.15	7048.82				2897.09	#DIV/0!		5812.99	1747.73		2.00649	1.00467	#REF!
Q80U78;Q80U78-3;Q80U78-4	Q80U78;Q80U78-3	Pumilio homolog 1	Pum1	sp|Q80U78|PUM1_MOUSE Pumilio homolog 1 OS=Mus musculus OX=10090 GN=Pum1 PE=1 SV=2;sp|Q80U78-3|PUM1_MOUSE Isoform 3 of Pumilio homolog 1 OS=Mus musculus OX=10090 GN=Pum1		440.041		1181.55		573.929			440.041	#DIV/0!		877.738	429.651		1.99467	0.996153	#REF!
Q9JHJ3	Q9JHJ3	Glycosylated lysosomal membrane protein	Glmp	sp|Q9JHJ3|GLMP_MOUSE Glycosylated lysosomal membrane protein OS=Mus musculus OX=10090 GN=Glmp PE=1 SV=1			2191.9	4521.04		4109.48			2191.9	#DIV/0!		4315.26	291.015		1.96873	0.977266	#REF!
Q9DCT8	Q9DCT8	Cysteine-rich protein 2	Crip2	sp|Q9DCT8|CRIP2_MOUSE Cysteine-rich protein 2 OS=Mus musculus OX=10090 GN=Crip2 PE=1 SV=1	4926.39		6789.6	11419.4					5857.99	1317.49		11419.4	#DIV/0!		1.94937	0.963011	#REF!
Q9CX60	Q9CX60	Protein LBH	Lbh	sp|Q9CX60|LBH_MOUSE Protein LBH OS=Mus musculus OX=10090 GN=Lbh PE=1 SV=1			2779.2	5357.19					2779.2	#DIV/0!		5357.19	#DIV/0!		1.9276	0.946807	#REF!
Q9DAT5	Q9DAT5	Mitochondrial tRNA-specific 2-thiouridylase 1	Trmu	sp|Q9DAT5|MTU1_MOUSE Mitochondrial tRNA-specific 2-thiouridylase 1 OS=Mus musculus OX=10090 GN=Trmu PE=1 SV=1	2630.48	877.916	696.074	2696.32					1401.49	1068.21		2696.32	#DIV/0!		1.92389	0.944027	#REF!
P08883	P08883	Granzyme F	Gzmf	sp|P08883|GRAF_MOUSE Granzyme F OS=Mus musculus OX=10090 GN=Gzmf PE=1 SV=1	300.759	289.628	2758.86			2123.57			1116.42	1422.41		2123.57	#DIV/0!		1.90214	0.92762	#REF!
E9PY46	E9PY46		Ift140	sp|E9PY46|IF140_MOUSE Intraflagellar transport protein 140 homolog OS=Mus musculus OX=10090 GN=Ift140 PE=1 SV=1			89.304	385.199	53.3602	68.6847			89.304	#DIV/0!		169.081	187.32		1.89332	0.920919	#REF!
Q922R1	Q922R1	UPF0183 protein C16orf70 homolog		sp|Q922R1|CP070_MOUSE UPF0183 protein C16orf70 homolog OS=Mus musculus OX=10090 PE=1 SV=2		1013.88	1000.38			1905.65			1007.13	9.54341		1905.65	#DIV/0!		1.89216	0.920035	#REF!
E9PUQ8;A0A087WP73	E9PUQ8	Diacylglycerol kinase	Dgkd	tr|E9PUQ8|E9PUQ8_MOUSE Diacylglycerol kinase OS=Mus musculus OX=10090 GN=Dgkd PE=1 SV=1	445.388	207.742	105.188	467.153					252.773	174.513		467.153	#DIV/0!		1.84812	0.886055	#REF!
Q499E6-3;Q499E6-2;Q499E6	Q499E6-3;Q499E6-2;Q499E6	Uncharacterized protein C1orf109 homolog		sp|Q499E6-3|CA109_MOUSE Isoform 3 of Uncharacterized protein C1orf109 homolog OS=Mus musculus OX=10090 GN=C1orf109;sp|Q499E6-2|CA109_MOUSE Isoform 2 of Uncharacterized protein C1orf109 homolog OS=Mus musculus OX=10090 GN=C1orf109;sp|Q499E6|CA109_MOUSE Unch	8855.51			15928.8					8855.51	#DIV/0!		15928.8	#DIV/0!		1.79874	0.84699	#REF!
Q9CX66	Q9CX66	Uncharacterized protein C12orf45 homolog	D10Wsu102e	sp|Q9CX66|CL045_MOUSE Uncharacterized protein C12orf45 homolog OS=Mus musculus OX=10090 GN=D10Wsu102e PE=1 SV=1	3874.1	1528.72	2219.01		4550.95				2540.61	1205.31		4550.95	#DIV/0!		1.79128	0.840995	#REF!
Q9CR22	Q9CR22	Transmembrane protein 42	Tmem42	sp|Q9CR22|TMM42_MOUSE Transmembrane protein 42 OS=Mus musculus OX=10090 GN=Tmem42 PE=2 SV=1			2580.36	5321.81	2676.69	5789.69			2580.36	#DIV/0!		4596.06	1678.61		1.78117	0.832825	#REF!
Q8VDY9	Q8VDY9	Caspase activity and apoptosis inhibitor 1	Caap1	sp|Q8VDY9|CAAP1_MOUSE Caspase activity and apoptosis inhibitor 1 OS=Mus musculus OX=10090 GN=Caap1 PE=1 SV=2	1371.14	558.294		1705.06					964.716	574.767		1705.06	#DIV/0!		1.76743	0.821649	#REF!
O55102	O55102	Biogenesis of lysosome-related organelles complex 1 subunit 1	Bloc1s1	sp|O55102|BL1S1_MOUSE Biogenesis of lysosome-related organelles complex 1 subunit 1 OS=Mus musculus OX=10090 GN=Bloc1s1 PE=1 SV=2			8505.32	16096.2		13874.6			8505.32	#DIV/0!		14985.4	1570.9		1.76189	0.817124	#REF!
Q8BHN3-2	Q8BHN3-2	Neutral alpha-glucosidase AB	Ganab	sp|Q8BHN3-2|GANAB_MOUSE Isoform 2 of Neutral alpha-glucosidase AB OS=Mus musculus OX=10090 GN=Ganab		417.978		735.469					417.978	#DIV/0!		735.469	#DIV/0!		1.75959	0.815237	#REF!
Q9EP53-4;Q9EP53-3;Q9EP53-2;Q9EP53	Q9EP53-4;Q9EP53-3;Q9EP53-2;Q9EP53	Hamartin	Tsc1	sp|Q9EP53-4|TSC1_MOUSE Isoform 4 of Hamartin OS=Mus musculus OX=10090 GN=Tsc1;sp|Q9EP53-3|TSC1_MOUSE Isoform 3 of Hamartin OS=Mus musculus OX=10090 GN=Tsc1;sp|Q9EP53-2|TSC1_MOUSE Isoform 2 of Hamartin OS=Mus musculus OX=10090 GN=Tsc1;sp|Q9EP53|TSC1_MOUSE H	217.88	528.64		654.859					373.26	219.741		654.859	#DIV/0!		1.75443	0.811003	#REF!
Q9CR46	Q9CR46	Spindle and kinetochore-associated protein 2	Ska2	sp|Q9CR46|SKA2_MOUSE Spindle and kinetochore-associated protein 2 OS=Mus musculus OX=10090 GN=Ska2 PE=1 SV=1	3975.91			6932.34					3975.91	#DIV/0!		6932.34	#DIV/0!		1.74359	0.802058	#REF!
Q61070	Q61070	Etoposide-induced protein 2.4	Ei24	sp|Q61070|EI24_MOUSE Etoposide-induced protein 2.4 OS=Mus musculus OX=10090 GN=Ei24 PE=1 SV=3		2563.92	2641.55			4463.97			2602.74	54.8944		4463.97	#DIV/0!		1.7151	0.778296	#REF!
Q9D291	Q9D291	Desumoylating isopeptidase 2	Desi2	sp|Q9D291|DESI2_MOUSE Deubiquitinase DESI2 OS=Mus musculus OX=10090 GN=Desi2 PE=1 SV=1	2042.35	1610.75			3103.29				1826.55	305.186		3103.29	#DIV/0!		1.69899	0.764676	#REF!
P61969	P61969	LIM domain transcription factor LMO4	Lmo4	sp|P61969|LMO4_MOUSE LIM domain transcription factor LMO4 OS=Mus musculus OX=10090 GN=Lmo4 PE=1 SV=1		1526.19			2525.67				1526.19	#DIV/0!		2525.67	#DIV/0!		1.65489	0.726731	#REF!
Q8BJL1	Q8BJL1	F-box only protein 30	Fbxo30	sp|Q8BJL1|FBX30_MOUSE F-box only protein 30 OS=Mus musculus OX=10090 GN=Fbxo30 PE=1 SV=2	528.922	370.382	233.432	624.043					377.579	147.876		624.043	#DIV/0!		1.65275	0.724867	#REF!
A2AFK4	A2AFK4		Mtg2	tr|A2AFK4|A2AFK4_MOUSE Mitochondrial ribosome-associated GTPase 2 OS=Mus musculus OX=10090 GN=Mtg2 PE=1 SV=1		654.659	388.793			861.253			521.726	187.995		861.253	#DIV/0!		1.65078	0.723145	#REF!
A0A1W2P7J4	A0A1W2P7J4		Atad2b	tr|A0A1W2P7J4|A0A1W2P7J4_MOUSE ATPase family, AAA domain-containing 2B (Fragment) OS=Mus musculus OX=10090 GN=Atad2b PE=1 SV=1			590.974	1026.68	767.29	1097.8			590.974	#DIV/0!		963.924	173.963		1.63108	0.705825	#REF!
E9PYL2	E9PYL2		Prr12	sp|E9PYL2|PRR12_MOUSE Proline-rich protein 12 OS=Mus musculus OX=10090 GN=Prr12 PE=1 SV=1			173.501	561.06	103.118	179.747			173.501	#DIV/0!		281.308	245.283		1.62137	0.69721	#REF!
Q80U19;Q80U19-2	Q80U19;Q80U19-2	Disheveled-associated activator of morphogenesis 2	Daam2	sp|Q80U19|DAAM2_MOUSE Disheveled-associated activator of morphogenesis 2 OS=Mus musculus OX=10090 GN=Daam2 PE=1 SV=4;sp|Q80U19-2|DAAM2_MOUSE Isoform 2 of Disheveled-associated activator of morphogenesis 2 OS=Mus musculus OX=10090 GN=Daam2		916.078			908.851	2049.89			916.078	#DIV/0!		1479.37	806.838		1.6149	0.691442	#REF!
O08796	O08796	Eukaryotic elongation factor 2 kinase	Eef2k	sp|O08796|EF2K_MOUSE Eukaryotic elongation factor 2 kinase OS=Mus musculus OX=10090 GN=Eef2k PE=1 SV=1	823.917	1216.83	257.803	1228.97					766.182	482.111		1228.97	#DIV/0!		1.60402	0.681692	#REF!
Q8CD10	Q8CD10	Calcium uptake protein 2, mitochondrial	Micu2	sp|Q8CD10|MICU2_MOUSE Calcium uptake protein 2, mitochondrial OS=Mus musculus OX=10090 GN=Micu2 PE=1 SV=2	3574.66	2841.46	2267.74	4588.42					2894.62	655.077		4588.42	#DIV/0!		1.58515	0.664624	#REF!
Q9CQ00	Q9CQ00	Transmembrane protein 261	Tmem261	sp|Q9CQ00|DMAC1_MOUSE Distal membrane-arm assembly complex protein 1 OS=Mus musculus OX=10090 GN=Dmac1 PE=1 SV=1	15759.6	11778.2	10996.4	20329.4					12844.7	2554.47		20329.4	#DIV/0!		1.5827	0.662388	#REF!
Q9CYC6	Q9CYC6	m7GpppN-mRNA hydrolase	Dcp2	sp|Q9CYC6|DCP2_MOUSE m7GpppN-mRNA hydrolase OS=Mus musculus OX=10090 GN=Dcp2 PE=1 SV=2	3167.98	2293.27	2521.05	4205.59					2660.77	453.781		4205.59	#DIV/0!		1.58059	0.660466	#REF!
A3KGW5	A3KGW5	Probable inactive glycosyltransferase 25 family member 3	Cercam	sp|A3KGW5|GT253_MOUSE Inactive glycosyltransferase 25 family member 3 OS=Mus musculus OX=10090 GN=Cercam PE=3 SV=1	343.733	238.938	582.925	614.011					388.532	176.315		614.011	#DIV/0!		1.58033	0.660229	#REF!
Q9Z0R4;Q9Z0R4-2	Q9Z0R4;Q9Z0R4-2	Intersectin-1	Itsn1	sp|Q9Z0R4|ITSN1_MOUSE Intersectin-1 OS=Mus musculus OX=10090 GN=Itsn1 PE=1 SV=2;sp|Q9Z0R4-2|ITSN1_MOUSE Isoform 2 of Intersectin-1 OS=Mus musculus OX=10090 GN=Itsn1	575.593	370.223	130.43			566.012			358.749	222.803		566.012	#DIV/0!		1.57774	0.657857	#REF!
O54709-2;O54709	O54709-2;O54709	NKG2-D type II integral membrane protein	Klrk1	sp|O54709-2|NKG2D_MOUSE Isoform 2 of NKG2-D type II integral membrane protein OS=Mus musculus OX=10090 GN=Klrk1;sp|O54709|NKG2D_MOUSE NKG2-D type II integral membrane protein OS=Mus musculus OX=10090 GN=Klrk1 PE=1 SV=2	1260.25			2137.52	1810.83				1260.25	#DIV/0!		1974.18	231.001		1.56649	0.647538	#REF!
Q62511;Q62511-2	Q62511;Q62511-2	E3 ubiquitin-protein ligase ZFP91	Zfp91	sp|Q62511|ZFP91_MOUSE E3 ubiquitin-protein ligase ZFP91 OS=Mus musculus OX=10090 GN=Zfp91 PE=1 SV=3;sp|Q62511-2|ZFP91_MOUSE Isoform 2 of E3 ubiquitin-protein ligase ZFP91 OS=Mus musculus OX=10090 GN=Zfp91	540.943	1130.12		1308.45					835.533	416.613		1308.45	#DIV/0!		1.56601	0.647089	#REF!
Q8BQZ5-3;Q8BQZ5-2	Q8BQZ5-3;Q8BQZ5-2	Cleavage and polyadenylation specificity factor subunit 4	Cpsf4	sp|Q8BQZ5-3|CPSF4_MOUSE Isoform 3 of Cleavage and polyadenylation specificity factor subunit 4 OS=Mus musculus OX=10090 GN=Cpsf4;sp|Q8BQZ5-2|CPSF4_MOUSE Isoform 2 of Cleavage and polyadenylation specificity factor subunit 4 OS=Mus musculus OX=10090 GN=Cpsf			6219.21	9559.17	5711.49	13298.1			6219.21	#DIV/0!		9522.93	3793.45		1.53121	0.614674	#REF!
Q8C2R7	Q8C2R7	GPI mannosyltransferase 1	Pigm	sp|Q8C2R7|PIGM_MOUSE GPI mannosyltransferase 1 OS=Mus musculus OX=10090 GN=Pigm PE=2 SV=2	1093.58		1047.93			1639.45			1070.75	32.2766		1639.45	#DIV/0!		1.53112	0.614587	#REF!
Q99M03	Q99M03	RWD domain-containing protein 2B	Rwdd2b	sp|Q99M03|RWD2B_MOUSE RWD domain-containing protein 2B OS=Mus musculus OX=10090 GN=Rwdd2b PE=2 SV=1		1038.13		631.49	2530.23				1038.13	#DIV/0!		1580.86	1342.61		1.5228	0.606723	#REF!
P0CW02	P0CW02	Lymphocyte antigen 6C1	Ly6c1	sp|P0CW02|LY6C1_MOUSE Lymphocyte antigen 6C1 OS=Mus musculus OX=10090 GN=Ly6c1 PE=2 SV=1	2898.89				4400.37				2898.89	#DIV/0!		4400.37	#DIV/0!		1.51795	0.602123	#REF!
Q9D658	Q9D658	Protein tyrosine phosphatase type IVA 3	Ptp4a3	sp|Q9D658|TP4A3_MOUSE Protein tyrosine phosphatase type IVA 3 OS=Mus musculus OX=10090 GN=Ptp4a3 PE=1 SV=1			503.167	759.769					503.167	#DIV/0!		759.769	#DIV/0!		1.50997	0.594524	#REF!
Q07174	Q07174	Mitogen-activated protein kinase kinase kinase 8	Map3k8	sp|Q07174|M3K8_MOUSE Mitogen-activated protein kinase kinase kinase 8 OS=Mus musculus OX=10090 GN=Map3k8 PE=1 SV=1		349.666		527.105					349.666	#DIV/0!		527.105	#DIV/0!		1.50745	0.592113	#REF!
Q9D964	Q9D964	Glycine amidinotransferase, mitochondrial	Gatm	sp|Q9D964|GATM_MOUSE Glycine amidinotransferase, mitochondrial OS=Mus musculus OX=10090 GN=Gatm PE=1 SV=1	3648.81	1502.22	3755.82	4459.53					2968.95	1271.36		4459.53	#DIV/0!		1.50206	0.586938	#REF!
Q9DBS1	Q9DBS1	Transmembrane protein 43	Tmem43	sp|Q9DBS1|TMM43_MOUSE Transmembrane protein 43 OS=Mus musculus OX=10090 GN=Tmem43 PE=1 SV=1	40253.7	26639.6	29005	16579.6	21253.4	22804.4			31966.1	7274.03		20212.5	3240.29		0.63231	-0.661297	#REF!
Q8R0H9	Q8R0H9	ADP-ribosylation factor-binding protein GGA1	Gga1	sp|Q8R0H9|GGA1_MOUSE ADP-ribosylation factor-binding protein GGA1 OS=Mus musculus OX=10090 GN=Gga1 PE=1 SV=1	23726.9	13568.5	19208.9	12958	7460.03	9632.63			18834.7	5089.52		10016.9	2769.06		0.53183	-0.910962	#REF!
Q99N11;Q99N11-2	Q99N11;Q99N11-2	Dual specificity protein phosphatase 22	Dusp22	sp|Q99N11|DUS22_MOUSE Dual specificity protein phosphatase 22 OS=Mus musculus OX=10090 GN=Dusp22 PE=1 SV=1;sp|Q99N11-2|DUS22_MOUSE Isoform 2 of Dual specificity protein phosphatase 22 OS=Mus musculus OX=10090 GN=Dusp22	2074.91		2141.89	1041.73	938.381	1517.67			2108.4	47.3654		1165.93	308.969		0.552992	-0.85467	#REF!
Q9CPT5	Q9CPT5	Nucleolar protein 16	Nop16	sp|Q9CPT5|NOP16_MOUSE Nucleolar protein 16 OS=Mus musculus OX=10090 GN=Nop16 PE=1 SV=1	204048	139736	162254	107673	113806	102896			168679	32633.5		108125	5469.06		0.64101	-0.641582	#REF!
Q8R1X6;Q8R1X6-2	Q8R1X6;Q8R1X6-2	Spartin	Spg20	sp|Q8R1X6|SPART_MOUSE Spartin OS=Mus musculus OX=10090 GN=Spart PE=1 SV=1;sp|Q8R1X6-2|SPART_MOUSE Isoform 2 of Spartin OS=Mus musculus OX=10090 GN=Spart	6250.04	7354.23	2876.27	1032.52	1890.84	2568.49			5493.51	2332.87		1830.62	769.755		0.333233	-1.5854	#REF!
Q5SXJ3	Q5SXJ3	Fanconi anemia group J protein homolog	Brip1	sp|Q5SXJ3|FANCJ_MOUSE Fanconi anemia group J protein homolog OS=Mus musculus OX=10090 GN=Brip1 PE=2 SV=1	1379.44	608.269	1568.88	308.091	254.585	612.301			1185.53	508.815		391.659	192.945		0.330367	-1.59786	#REF!
Q99PT1	Q99PT1	Rho GDP-dissociation inhibitor 1	Arhgdia	sp|Q99PT1|GDIR1_MOUSE Rho GDP-dissociation inhibitor 1 OS=Mus musculus OX=10090 GN=Arhgdia PE=1 SV=3	3.60509e+06	3.38574e+06	2.59173e+06	2.48864e+06	1.56803e+06	1.95495e+06			3.19419e+06	533145		2.00387e+06	462254		0.62735	-0.672657	#REF!
Q80ZK0	Q80ZK0	28S ribosomal protein S10, mitochondrial	Mrps10	sp|Q80ZK0|RT10_MOUSE 28S ribosomal protein S10, mitochondrial OS=Mus musculus OX=10090 GN=Mrps10 PE=1 SV=1	24395.9	29208.8	13642.3	9458.86	11024.7	7747.91			22415.7	7969.95		9410.5	1638.94		0.419818	-1.25216	#REF!
Q3TAS6-2;Q3TAS6	Q3TAS6-2;Q3TAS6	ER membrane protein complex subunit 10	Emc10	sp|Q3TAS6-2|EMC10_MOUSE Isoform 2 of ER membrane protein complex subunit 10 OS=Mus musculus OX=10090 GN=Emc10;sp|Q3TAS6|EMC10_MOUSE ER membrane protein complex subunit 10 OS=Mus musculus OX=10090 GN=Emc10 PE=2 SV=2	41329.3	38726.3	18966.1	12696.6	15129.4	5484.18			33007.2	12229.4		11103.4	5016.12		0.336393	-1.57178	#REF!
Q505D1	Q505D1	Serine/threonine-protein phosphatase 6 regulatory ankyrin repeat subunit A	Ankrd28	sp|Q505D1|ANR28_MOUSE Serine/threonine-protein phosphatase 6 regulatory ankyrin repeat subunit A OS=Mus musculus OX=10090 GN=Ankrd28 PE=1 SV=1	3388.32		4532.32	2653.13	1736.98	1594.95			3960.32	808.93		1995.02	574.347		0.503752	-0.989215	#REF!
Q8BGF6	Q8BGF6	ELMO domain-containing protein 2	Elmod2	sp|Q8BGF6|ELMD2_MOUSE ELMO domain-containing protein 2 OS=Mus musculus OX=10090 GN=Elmod2 PE=1 SV=1	3475.71	3968.01	2312.73	1878.77	1537.28	1839.16			3252.15	849.988		1751.74	186.778		0.538639	-0.892609	#REF!
Q8BV49	Q8BV49	Pyrin and HIN domain-containing protein 1	Pyhin1	sp|Q8BV49|IFIX_MOUSE Pyrin and HIN domain-containing protein 1 OS=Mus musculus OX=10090 GN=Pyhin1 PE=1 SV=1	69856.3	72016	64604.6	54899.7	42728.5	37231.1			68825.6	3811.65		44953.1	9041.95		0.653145	-0.614525	#REF!
Q91VC9	Q91VC9	Growth hormone-inducible transmembrane protein	Ghitm	sp|Q91VC9|GHITM_MOUSE Growth hormone-inducible transmembrane protein OS=Mus musculus OX=10090 GN=Ghitm PE=1 SV=1	23959	52502.3	28156	14244.1	8061.66	18519			34872.4	15411.5		13608.2	5257.56		0.390229	-1.35761	#REF!
Q91VY5;Q91VY5-2	Q91VY5;Q91VY5-2	Lysine-specific demethylase 4B	Kdm4b	sp|Q91VY5|KDM4B_MOUSE Lysine-specific demethylase 4B OS=Mus musculus OX=10090 GN=Kdm4b PE=2 SV=1;sp|Q91VY5-2|KDM4B_MOUSE Isoform 2 of Lysine-specific demethylase 4B OS=Mus musculus OX=10090 GN=Kdm4b	1329.44	2610.44	749.688	301.602	681.742	250.151			1563.19	952.145		411.165	235.735		0.26303	-1.9267	#REF!
P97499	P97499	Telomerase protein component 1	Tep1	sp|P97499|TEP1_MOUSE Telomerase protein component 1 OS=Mus musculus OX=10090 GN=Tep1 PE=1 SV=1	804.101	959.478	1307.02	462.801	117.863	230.883			1023.53	257.506		270.516	175.851		0.264296	-1.91977	#REF!
E9PWW9;A0A0U1RPA7;A0A0U1RP31	E9PWW9		Rsf1	tr|E9PWW9|E9PWW9_MOUSE Remodeling and spacing factor 1 OS=Mus musculus OX=10090 GN=Rsf1 PE=1 SV=2	6470.43	4564.24	3902.16	2791.98	2911.64	2535.75			4978.94	1333.41		2746.46	192.037		0.551615	-0.858267	#REF!
O35239	O35239	Tyrosine-protein phosphatase non-receptor type 9	Ptpn9	sp|O35239|PTN9_MOUSE Tyrosine-protein phosphatase non-receptor type 9 OS=Mus musculus OX=10090 GN=Ptpn9 PE=1 SV=2	24469.6	7008.96	10055.6	3918.95	1787.31	4719.76			13844.7	9326.64		3475.34	1515.72		0.251023	-1.99411	#REF!
Q8VC31;A3KGF9	Q8VC31	Coiled-coil domain-containing protein 9	Ccdc9	sp|Q8VC31|CCDC9_MOUSE Coiled-coil domain-containing protein 9 OS=Mus musculus OX=10090 GN=Ccdc9 PE=1 SV=1	26838.3	19053.9	12975.1	6413.05	8716.89	2541.76			19622.5	6949.07		5890.57	3120.54		0.300195	-1.73603	#REF!
P33610	P33610	DNA primase large subunit	Prim2	sp|P33610|PRI2_MOUSE DNA primase large subunit OS=Mus musculus OX=10090 GN=Prim2 PE=1 SV=1	40756	45441.6	22895.2	13934.2	17261.3	15718.5			36364.3	11897.5		15638	1664.97		0.430037	-1.21747	#REF!
Q9WTN0	Q9WTN0	Geranylgeranyl pyrophosphate synthase	Ggps1	sp|Q9WTN0|GGPPS_MOUSE Geranylgeranyl pyrophosphate synthase OS=Mus musculus OX=10090 GN=Ggps1 PE=1 SV=1	8080.45	19431	14274.9	4570.36	961.071	3455.3			13928.8	5683.19		2995.58	1848.04		0.215064	-2.21717	#REF!
Q9D0M2	Q9D0M2	Cell division cycle-associated protein 7	Cdca7	sp|Q9D0M2|CDCA7_MOUSE Cell division cycle-associated protein 7 OS=Mus musculus OX=10090 GN=Cdca7 PE=1 SV=1	12217.5	5604.35	11533.9	5634.06	2274.2	1987.21			9785.24	3636.86		3298.49	2027.75		0.337089	-1.5688	#REF!
Q8VDI9	Q8VDI9	Alpha-1,2-mannosyltransferase ALG9	Alg9	sp|Q8VDI9|ALG9_MOUSE Alpha-1,2-mannosyltransferase ALG9 OS=Mus musculus OX=10090 GN=Alg9 PE=2 SV=1	4133.83	3657.83	4809.3	1152.5	2350.64	852.801			4200.32	578.603		1451.98	792.554		0.345683	-1.53248	#REF!
Q8CB77	Q8CB77	Transcription elongation factor B polypeptide 3	Tceb3	sp|Q8CB77|ELOA1_MOUSE Elongin-A OS=Mus musculus OX=10090 GN=Eloa PE=1 SV=3	33245.3	36839.1	34419.6	27489.3	18307.5	19801.3			34834.6	1832.49		21866	4926.85		0.62771	-0.67183	#REF!
Q8K411;Q8K411-2;Q8K411-3	Q8K411;Q8K411-2;Q8K411-3	Presequence protease, mitochondrial	Pitrm1	sp|Q8K411|PREP_MOUSE Presequence protease, mitochondrial OS=Mus musculus OX=10090 GN=Pitrm1 PE=1 SV=1;sp|Q8K411-2|PREP_MOUSE Isoform 2 of Presequence protease, mitochondrial OS=Mus musculus OX=10090 GN=Pitrm1;sp|Q8K411-3|PREP_MOUSE Isoform 3 of Presequence	72623.2	56303.5	67984.5	50022.1	34201.6	47586			65637.1	8409.26		43936.5	8518.26		0.669386	-0.579089	#REF!
Q99PU8-3;Q99PU8-2;Q99PU8	Q99PU8-3;Q99PU8-2;Q99PU8	Putative ATP-dependent RNA helicase DHX30	Dhx30	sp|Q99PU8-3|DHX30_MOUSE Isoform 3 of ATP-dependent RNA helicase DHX30 OS=Mus musculus OX=10090 GN=Dhx30;sp|Q99PU8-2|DHX30_MOUSE Isoform 2 of ATP-dependent RNA helicase DHX30 OS=Mus musculus OX=10090 GN=Dhx30;sp|Q99PU8|DHX30_MOUSE ATP-dependent RNA helicase	16296.5	13690.9	13388.4	9082.13	5673.91	9544.66			14458.6	1598.85		8100.23	2113.94		0.560237	-0.83589	#REF!
Q6IRU2	Q6IRU2	Tropomyosin alpha-4 chain	Tpm4	sp|Q6IRU2|TPM4_MOUSE Tropomyosin alpha-4 chain OS=Mus musculus OX=10090 GN=Tpm4 PE=1 SV=3	839267	820322	1.5906e+06	578027	390112	513235			1.0834e+06	439354		493791	95454.2		0.455781	-1.13359	#REF!
Q91X96	Q91X96	Guanine nucleotide exchange factor MSS4	Rabif	sp|Q91X96|MSS4_MOUSE Guanine nucleotide exchange factor MSS4 OS=Mus musculus OX=10090 GN=Rabif PE=1 SV=1	45650.9	45321.5	47467.9	24514.3	28395.6	36118.8			46146.8	1155.89		29676.3	5907.31		0.643084	-0.636921	#REF!
P12367	P12367	cAMP-dependent protein kinase type II-alpha regulatory subunit	Prkar2a	sp|P12367|KAP2_MOUSE cAMP-dependent protein kinase type II-alpha regulatory subunit OS=Mus musculus OX=10090 GN=Prkar2a PE=1 SV=2	43669.5	30691.3	35844.4	23240.9	11575.1	19772.1			36735	6534.78		18196.1	5990.47		0.495332	-1.01353	#REF!
P17426-2;P17426	P17426-2;P17426	AP-2 complex subunit alpha-1	Ap2a1	sp|P17426-2|AP2A1_MOUSE Isoform B of AP-2 complex subunit alpha-1 OS=Mus musculus OX=10090 GN=Ap2a1;sp|P17426|AP2A1_MOUSE AP-2 complex subunit alpha-1 OS=Mus musculus OX=10090 GN=Ap2a1 PE=1 SV=1	83679.3	83548.4	83485.7	49753.2	43807	64802			83571.2	98.7808		52787.4	10821.4		0.631646	-0.662812	#REF!
Q8VBT6	Q8VBT6	Apolipoprotein B receptor	Apobr	sp|Q8VBT6|APOBR_MOUSE Apolipoprotein B receptor OS=Mus musculus OX=10090 GN=Apobr PE=1 SV=1	18720.2	11398	23113.8	7788.97	9603.96	7102.63			17744	5918.59		8165.19	1292.41		0.460166	-1.11977	#REF!
Q99LE6	Q99LE6	ATP-binding cassette sub-family F member 2	Abcf2	sp|Q99LE6|ABCF2_MOUSE ATP-binding cassette sub-family F member 2 OS=Mus musculus OX=10090 GN=Abcf2 PE=1 SV=1	244597	268406	170698	170973	113873	132104			227900	50949		138983	29165.1		0.609843	-0.713491	#REF!
Q80YR7	Q80YR7	Claspin	Clspn	sp|Q80YR7|CLSPN_MOUSE Claspin OS=Mus musculus OX=10090 GN=Clspn PE=1 SV=2	2725.91	1196.2	2094.08	1171.19	535.922	758.242			2005.4	768.703		821.783	322.363		0.409786	-1.28706	#REF!
Q4VBD2	Q4VBD2	Transmembrane anterior posterior transformation protein 1	Tapt1	sp|Q4VBD2|TAPT1_MOUSE Transmembrane anterior posterior transformation protein 1 OS=Mus musculus OX=10090 GN=Tapt1 PE=1 SV=2	4019.12	2669.99	5542.53	2034.54	534.028	528.059			4077.21	1437.15		1032.21	868.048		0.253165	-1.98185	#REF!
Q791T5-2;Q791T5	Q791T5-2;Q791T5	Mitochondrial carrier homolog 1	Mtch1	sp|Q791T5-2|MTCH1_MOUSE Isoform 2 of Mitochondrial carrier homolog 1 OS=Mus musculus OX=10090 GN=Mtch1;sp|Q791T5|MTCH1_MOUSE Mitochondrial carrier homolog 1 OS=Mus musculus OX=10090 GN=Mtch1 PE=1 SV=1	12546.4	20141.3	22987.6	10748.9	4663.41	3359.37			18558.4	5397.58		6257.23	3944.17		0.337164	-1.56848	#REF!
Q06185	Q06185	ATP synthase subunit e, mitochondrial	Atp5i	sp|Q06185|ATP5I_MOUSE ATP synthase subunit e, mitochondrial OS=Mus musculus OX=10090 GN=Atp5me PE=1 SV=2	1.18673e+06	831190	445703	423293	176814	274861			821209	370617		291656	124095		0.355155	-1.49348	#REF!
Q91YP3	Q91YP3	Deoxyribose-phosphate aldolase	Dera	sp|Q91YP3|DEOC_MOUSE Deoxyribose-phosphate aldolase OS=Mus musculus OX=10090 GN=Dera PE=1 SV=1	30879.8	31453.3	41774.3	19231	14213.3	25831.4			34702.5	6131.06		19758.5	5827		0.56937	-0.812562	#REF!
Q8K3J1	Q8K3J1	NADH dehydrogenase [ubiquinone] iron-sulfur protein 8, mitochondrial	Ndufs8	sp|Q8K3J1|NDUS8_MOUSE NADH dehydrogenase [ubiquinone] iron-sulfur protein 8, mitochondrial OS=Mus musculus OX=10090 GN=Ndufs8 PE=1 SV=1	62731.7	77876.6	100134	57862.8	32694	45917.6			80247.3	18813.3		45491.5	12589.8		0.566891	-0.818857	#REF!
Q8BG05-2	Q8BG05-2	Heterogeneous nuclear ribonucleoprotein A3	Hnrnpa3	sp|Q8BG05-2|ROA3_MOUSE Isoform 2 of Heterogeneous nuclear ribonucleoprotein A3 OS=Mus musculus OX=10090 GN=Hnrnpa3	716476	556309	337353	79477.8	290259	127236			536713	190319		165658	110519		0.308653	-1.69594	#REF!
Q9EQU5-2	Q9EQU5-2	Protein SET	Set	sp|Q9EQU5-2|SET_MOUSE Isoform 2 of Protein SET OS=Mus musculus OX=10090 GN=Set	19591.6	39737.5	32029	11321.1	1761	4246.86			30452.7	10165		5776.32	4960.18		0.189682	-2.39835	#REF!
P35278	P35278	Ras-related protein Rab-5C	Rab5c	sp|P35278|RAB5C_MOUSE Ras-related protein Rab-5C OS=Mus musculus OX=10090 GN=Rab5c PE=1 SV=2	886152	903357	794992	664151	410469	446331			861501	58237		506984	137287		0.588489	-0.764912	#REF!
Q9JJK5	Q9JJK5	Homocysteine-responsive endoplasmic reticulum-resident ubiquitin-like domain member 1 protein	Herpud1	sp|Q9JJK5|HERP1_MOUSE Homocysteine-responsive endoplasmic reticulum-resident ubiquitin-like domain member 1 protein OS=Mus musculus OX=10090 GN=Herpud1 PE=1 SV=1	3843.48	7884.49	4120.93	736.404	1628.08	2583.19			5282.97	2257.25		1649.22	923.574		0.312178	-1.67956	#REF!
Q9JLC8;Q9JLC8-3;Q9JLC8-2	Q9JLC8;Q9JLC8-3;Q9JLC8-2	Sacsin	Sacs	sp|Q9JLC8|SACS_MOUSE Sacsin OS=Mus musculus OX=10090 GN=Sacs PE=1 SV=2;sp|Q9JLC8-3|SACS_MOUSE Isoform 3 of Sacsin OS=Mus musculus OX=10090 GN=Sacs;sp|Q9JLC8-2|SACS_MOUSE Isoform 2 of Sacsin OS=Mus musculus OX=10090 GN=Sacs	977.228	4105.11	3287.44	688.008	283.925	737.405			2789.92	1622.21		569.779	248.786		0.204227	-2.29175	#REF!
Q61464-4;Q61464;Q61464-7;Q61464-2;Q61464-5;Q61464-3	Q61464-4;Q61464;Q61464-7;Q61464-2;Q61464-5	Zinc finger protein 638	Znf638	sp|Q61464-4|ZN638_MOUSE Isoform 4 of Zinc finger protein 638 OS=Mus musculus OX=10090 GN=Znf638;sp|Q61464|ZN638_MOUSE Zinc finger protein 638 OS=Mus musculus OX=10090 GN=Znf638 PE=1 SV=2;sp|Q61464-7|ZN638_MOUSE Isoform 6 of Zinc finger protein 638 OS=Mus m	11784.1	10909.6	10883.2	8525.72	5695.39	5371.41			11192.3	512.711		6530.84	1735.19		0.583513	-0.777164	#REF!
A2AKX3;A2AKX3-2	A2AKX3;A2AKX3-2	Probable helicase senataxin	Setx	sp|A2AKX3|SETX_MOUSE Probable helicase senataxin OS=Mus musculus OX=10090 GN=Setx PE=1 SV=1;sp|A2AKX3-2|SETX_MOUSE Isoform 2 of Probable helicase senataxin OS=Mus musculus OX=10090 GN=Setx	1638.66	1341.66	8123.1	869.007	266.382	112.523			3701.14	3832.41		415.971	399.812		0.11239	-3.15341	#REF!
Q9CUX1	Q9CUX1	52 kDa repressor of the inhibitor of the protein kinase	Prkrir	sp|Q9CUX1|P52K_MOUSE 52 kDa repressor of the inhibitor of the protein kinase OS=Mus musculus OX=10090 GN=Thap12 PE=2 SV=2	429.499	606.708	960.8	234.003	316.969				665.669	270.513		275.486	58.6664		0.413848	-1.27283	#REF!
Q8BUK6	Q8BUK6	Protein Hook homolog 3	Hook3	sp|Q8BUK6|HOOK3_MOUSE Protein Hook homolog 3 OS=Mus musculus OX=10090 GN=Hook3 PE=1 SV=2	10437.3	9009.13	9919.19	6964.53	6868.33	4647.85			9788.53	722.984		6160.24	1310.65		0.629332	-0.668106	#REF!
Q3TLR7-2;Q3TLR7;Q3TLR7-4	Q3TLR7-2;Q3TLR7	Denticleless protein homolog	Dtl	sp|Q3TLR7-2|DTL_MOUSE Isoform 2 of Denticleless protein homolog OS=Mus musculus OX=10090 GN=Dtl;sp|Q3TLR7|DTL_MOUSE Denticleless protein homolog OS=Mus musculus OX=10090 GN=Dtl PE=1 SV=2	1925.35	3927.09	2533.23	966.849	1783.06	1253.52			2795.22	1026.27		1334.47	414.082		0.477412	-1.06669	#REF!
E9Q532;A2A7F4	E9Q532;A2A7F4		Rlf	tr|E9Q532|E9Q532_MOUSE Rearranged L-myc fusion sequence OS=Mus musculus OX=10090 GN=Rlf PE=1 SV=1;tr|A2A7F4|A2A7F4_MOUSE Rearranged L-myc fusion sequence OS=Mus musculus OX=10090 GN=Rlf PE=1 SV=1	399.651	212.629	397.159	105.064	58.4851				336.48	107.265		81.7745	32.9363		0.24303	-2.0408	#REF!
Q80UK7-2;Q80UK7	Q80UK7-2;Q80UK7	Spindle assembly abnormal protein 6 homolog	Sass6	sp|Q80UK7-2|SAS6_MOUSE Isoform 2 of Spindle assembly abnormal protein 6 homolog OS=Mus musculus OX=10090 GN=Sass6;sp|Q80UK7|SAS6_MOUSE Spindle assembly abnormal protein 6 homolog OS=Mus musculus OX=10090 GN=Sass6 PE=2 SV=2	2181.51	2253.7	1254.22	955.725		863.206			1896.48	557.379		909.466	65.4207		0.479555	-1.06023	#REF!
Q8CDN6	Q8CDN6	Thioredoxin-like protein 1	Txnl1	sp|Q8CDN6|TXNL1_MOUSE Thioredoxin-like protein 1 OS=Mus musculus OX=10090 GN=Txnl1 PE=1 SV=3	516181	492397	443449	373431	248793	335796			484009	37084.8		319340	63927.7		0.659781	-0.599941	#REF!
Q91WC1;Q91WC1-2	Q91WC1;Q91WC1-2	Protection of telomeres protein 1	Pot1	sp|Q91WC1|POTE1_MOUSE Protection of telomeres protein 1 OS=Mus musculus OX=10090 GN=Pot1 PE=1 SV=1;sp|Q91WC1-2|POTE1_MOUSE Isoform 2 of Protection of telomeres protein 1 OS=Mus musculus OX=10090 GN=Pot1	2372.45	8030.25	2400.22		706.71	767.757			4267.64	3258.55		737.234	43.1668		0.17275	-2.53324	#REF!
Q501J2	Q501J2	Protein FAM173A	Fam173a	sp|Q501J2|ANKMT_MOUSE Adenine nucleotide translocase lysine N-methyltransferase OS=Mus musculus OX=10090 GN=Antkmt PE=1 SV=1	5866.97	6291.77	10397	4875.12	1875.82	2241.21			7518.59	2501.83		2997.38	1636.4		0.398663	-1.32676	#REF!
Q8K3C3	Q8K3C3	Protein LZIC	Lzic	sp|Q8K3C3|LZIC_MOUSE Protein LZIC OS=Mus musculus OX=10090 GN=Lzic PE=1 SV=1	123653	81964.1	143680	55735.6	73206.4	64910.7			116432	31485.3		64617.6	8739.06		0.55498	-0.849493	#REF!
Q6P5G6	Q6P5G6	UBX domain-containing protein 7	Ubxn7	sp|Q6P5G6|UBXN7_MOUSE UBX domain-containing protein 7 OS=Mus musculus OX=10090 GN=Ubxn7 PE=1 SV=2	23849.1	16675.3	38764	13199.2	9482.25	9952.13			26429.5	11268.2		10877.9	2024.02		0.41158	-1.28075	#REF!
Q8K3Z9	Q8K3Z9	Nuclear envelope pore membrane protein POM 121	Pom121	sp|Q8K3Z9|PO121_MOUSE Nuclear envelope pore membrane protein POM 121 OS=Mus musculus OX=10090 GN=Pom121 PE=1 SV=2	8027.18	6581.02	9780.8	4935.51	5604.46	5767.1			8129.67	1602.35		5435.69	440.74		0.668624	-0.580733	#REF!
Q9D2V5	Q9D2V5	Protein AAR2 homolog	Aar2	sp|Q9D2V5|AAR2_MOUSE Protein AAR2 homolog OS=Mus musculus OX=10090 GN=Aar2 PE=1 SV=3	5926.97	3624.59	2214.64		1191.75	1537.96			3922.07	1873.96		1364.86	244.811		0.347994	-1.52287	#REF!
Q9Z0U1	Q9Z0U1	Tight junction protein ZO-2	Tjp2	sp|Q9Z0U1|ZO2_MOUSE Tight junction protein ZO-2 OS=Mus musculus OX=10090 GN=Tjp2 PE=1 SV=2	627.816	2280.88	1442.75		377.261	292.74			1450.48	826.559		335.001	59.7655		0.230959	-2.11429	#REF!
P70302	P70302	Stromal interaction molecule 1	Stim1	sp|P70302|STIM1_MOUSE Stromal interaction molecule 1 OS=Mus musculus OX=10090 GN=Stim1 PE=1 SV=2	71902.7	63084.9	31042	31211.6	18586.5	18171.9			55343.2	21502.3		22656.7	7411.7		0.409385	-1.28847	#REF!
Q9CYI4;Q9CYI4-2	Q9CYI4;Q9CYI4-2	Putative RNA-binding protein Luc7-like 1	Luc7l	sp|Q9CYI4|LUC7L_MOUSE Putative RNA-binding protein Luc7-like 1 OS=Mus musculus OX=10090 GN=Luc7l PE=1 SV=2;sp|Q9CYI4-2|LUC7L_MOUSE Isoform 2 of Putative RNA-binding protein Luc7-like 1 OS=Mus musculus OX=10090 GN=Luc7l	70223.4	47651.1	44728.8	30367.3	28070.6	41259.4			54201.1	13952.5		33232.5	7045.78		0.613132	-0.70573	#REF!
Q9CQJ4	Q9CQJ4	E3 ubiquitin-protein ligase RING2	Rnf2	sp|Q9CQJ4|RING2_MOUSE E3 ubiquitin-protein ligase RING2 OS=Mus musculus OX=10090 GN=Rnf2 PE=1 SV=1	30546.6	17028.5	22487.7	13827.5	10651.8	15000.6			23354.3	6800.55		13160	2249.97		0.563494	-0.827529	#REF!
Q6PGG2;Q6PGG2-2	Q6PGG2;Q6PGG2-2	GEM-interacting protein	Gmip	sp|Q6PGG2|GMIP_MOUSE GEM-interacting protein OS=Mus musculus OX=10090 GN=Gmip PE=1 SV=1;sp|Q6PGG2-2|GMIP_MOUSE Isoform 2 of GEM-interacting protein OS=Mus musculus OX=10090 GN=Gmip	21858.8	16711.5	22983.6	11803.2	6829.84	13316.2			20518	3344.14		10649.7	3393.53		0.519045	-0.946069	#REF!
Q6NZR5;G3UYT1	Q6NZR5		Skiv2l	tr|Q6NZR5|Q6NZR5_MOUSE Superkiller viralicidic activity 2-like (S. cerevisiae) OS=Mus musculus OX=10090 GN=Skiv2l PE=1 SV=1	21858.3	14081.6	17793.7	12778.8	9154.11	12604.7			17911.2	3889.69		11512.5	2044.31		0.642757	-0.637656	#REF!
Q8BMG8	Q8BMG8	Mitochondrial folate transporter/carrier	Slc25a32	sp|Q8BMG8|MFTC_MOUSE Mitochondrial folate transporter/carrier OS=Mus musculus OX=10090 GN=Slc25a32 PE=1 SV=1	8098.29	3513.59	2881.28	1108.2	938.951	2541.02			4831.05	2847.12		1529.39	880.176		0.316575	-1.65938	#REF!
Q8C6L5	Q8C6L5	Cyclic GMP-AMP synthase	Mb21d1	sp|Q8C6L5|CGAS_MOUSE Cyclic GMP-AMP synthase OS=Mus musculus OX=10090 GN=Cgas PE=1 SV=1	7534.33	5891.21	4181.38	3962.76	2999.88	2913.21			5868.97	1676.59		3291.95	582.553		0.560908	-0.834165	#REF!
Q9D0D4	Q9D0D4	Probable dimethyladenosine transferase	Dimt1	sp|Q9D0D4|DIM1_MOUSE Probable dimethyladenosine transferase OS=Mus musculus OX=10090 GN=Dimt1 PE=2 SV=1	82884	81611.6	65761.8	43514.4	32320.7	57944.3			76752.5	9539.45		44593.1	12845.8		0.581	-0.783391	#REF!
Q99J27	Q99J27	Acetyl-coenzyme A transporter 1	Slc33a1	sp|Q99J27|ACATN_MOUSE Acetyl-coenzyme A transporter 1 OS=Mus musculus OX=10090 GN=Slc33a1 PE=1 SV=1	5187.5	7017.98	5360.51	3719.72	1712.51	2959.73			5855.33	1010.6		2797.32	1013.41		0.477739	-1.06571	#REF!
Q9CQU0	Q9CQU0	Thioredoxin domain-containing protein 12	Txndc12	sp|Q9CQU0|TXD12_MOUSE Thioredoxin domain-containing protein 12 OS=Mus musculus OX=10090 GN=Txndc12 PE=1 SV=1	91368.1	30298.7	18501.6	9530.23	12496.2	4004.96			46722.8	39111.3		8677.12	4309.41		0.185715	-2.42884	#REF!
Q9D7S9	Q9D7S9	Charged multivesicular body protein 5	Chmp5	sp|Q9D7S9|CHMP5_MOUSE Charged multivesicular body protein 5 OS=Mus musculus OX=10090 GN=Chmp5 PE=1 SV=1	84361.4	61716.3	47344.9	45533.1	20687.6	25455.1			64474.2	18661.7		30558.6	13185.5		0.473966	-1.07714	#REF!
Q8R2K4;Q8R2K4-2	Q8R2K4;Q8R2K4-2	TAF6-like RNA polymerase II p300/CBP-associated factor-associated factor 65 kDa subunit 6L	Taf6l	sp|Q8R2K4|TAF6L_MOUSE TAF6-like RNA polymerase II p300/CBP-associated factor-associated factor 65 kDa subunit 6L OS=Mus musculus OX=10090 GN=Taf6l PE=1 SV=1;sp|Q8R2K4-2|TAF6L_MOUSE Isoform 2 of TAF6-like RNA polymerase II p300/CBP-associated factor-associa	6720.43	4507.56	5590.41	3408.93	1566.14	2955.88			5606.14	1106.52		2643.65	960.253		0.471564	-1.08447	#REF!
Q3TLD5;Q3TLD5-2	Q3TLD5;Q3TLD5-2	Unconventional prefoldin RPB5 interactor	Uri1	sp|Q3TLD5|RMP_MOUSE Unconventional prefoldin RPB5 interactor OS=Mus musculus OX=10090 GN=Uri1 PE=1 SV=2;sp|Q3TLD5-2|RMP_MOUSE Isoform 2 of Unconventional prefoldin RPB5 interactor OS=Mus musculus OX=10090 GN=Uri1	7249.63	6790.74	11268	5709.45	2296.53	3058.41			8436.12	2463.19		3688.13	1791.49		0.437183	-1.19369	#REF!
Q9Z2V5	Q9Z2V5	Histone deacetylase 6	Hdac6	sp|Q9Z2V5|HDAC6_MOUSE Histone deacetylase 6 OS=Mus musculus OX=10090 GN=Hdac6 PE=1 SV=3	2280.68	1979.55	3040.91	787.122	644.799	1627.79			2433.71	546.978		1019.9	531.235		0.419074	-1.25472	#REF!
P61759	P61759	Prefoldin subunit 3	Vbp1	sp|P61759|PFD3_MOUSE Prefoldin subunit 3 OS=Mus musculus OX=10090 GN=Vbp1 PE=1 SV=2	273365	263966	188792	160197	147536	163198			242041	46354		156977	8312.36		0.648555	-0.624698	#REF!
Q9WU42;Q9WU42-2	Q9WU42;Q9WU42-2	Nuclear receptor corepressor 2	Ncor2	sp|Q9WU42|NCOR2_MOUSE Nuclear receptor corepressor 2 OS=Mus musculus OX=10090 GN=Ncor2 PE=1 SV=3;sp|Q9WU42-2|NCOR2_MOUSE Isoform Beta of Nuclear receptor corepressor 2 OS=Mus musculus OX=10090 GN=Ncor2	2922.44	2289.74	3490.06	2311.22	1397.1	1576.99			2900.74	600.455		1761.77	484.265		0.60735	-0.7194	#REF!
A6H630;A6H630-2;A6H630-4;A6H630-3	A6H630;A6H630-2;A6H630-4	Protein-glutamate O-methyltransferase	Armt1	sp|A6H630|ARMT1_MOUSE Damage-control phosphatase ARMT1 OS=Mus musculus OX=10090 GN=Armt1 PE=1 SV=1;sp|A6H630-2|ARMT1_MOUSE Isoform 2 of Damage-control phosphatase ARMT1 OS=Mus musculus OX=10090 GN=Armt1;sp|A6H630-4|ARMT1_MOUSE Isoform 4 of Damage-control p	11998.8	7431.09	11137.2	7012.64	4657.13	6633.53			10189	2426.98		6101.1	1264.8		0.598791	-0.739875	#REF!
O35284	O35284	Basic leucine zipper transcriptional factor ATF-like	Batf	sp|O35284|BATF_MOUSE Basic leucine zipper transcriptional factor ATF-like OS=Mus musculus OX=10090 GN=Batf PE=1 SV=1	9334.93	6873.63	5767.23	5527.48	2965.98	3682.97			7325.26	1826.23		4058.81	1321.46		0.554084	-0.851824	#REF!
Q923B1	Q923B1	Lariat debranching enzyme	Dbr1	sp|Q923B1|DBR1_MOUSE Lariat debranching enzyme OS=Mus musculus OX=10090 GN=Dbr1 PE=1 SV=2	15665	12985.8	19324.2	13087.9	8722.06	8899.2			15991.7	3181.79		10236.4	2471.09		0.640109	-0.643611	#REF!
A2AGH6-2;A2AGH6;A2AGH6-3;Q8BQM9-4;Q8BQM9-3	A2AGH6-2;A2AGH6	Mediator of RNA polymerase II transcription subunit 12	Med12	sp|A2AGH6-2|MED12_MOUSE Isoform 2 of Mediator of RNA polymerase II transcription subunit 12 OS=Mus musculus OX=10090 GN=Med12;sp|A2AGH6|MED12_MOUSE Mediator of RNA polymerase II transcription subunit 12 OS=Mus musculus OX=10090 GN=Med12 PE=1 SV=1	2223.12	2583.11	1954.13	1680.5	864.595	962.845			2253.45	315.59		1169.31	445.419		0.518899	-0.946474	#REF!
Q8BLR9;Q8BLR9-2	Q8BLR9;Q8BLR9-2	Hypoxia-inducible factor 1-alpha inhibitor	Hif1an	sp|Q8BLR9|HIF1N_MOUSE Hypoxia-inducible factor 1-alpha inhibitor OS=Mus musculus OX=10090 GN=Hif1an PE=1 SV=2;sp|Q8BLR9-2|HIF1N_MOUSE Isoform 2 of Hypoxia-inducible factor 1-alpha inhibitor OS=Mus musculus OX=10090 GN=Hif1an	2942.23	3249.58	1887.97	1611.34	523.81	528.121			2693.26	714.13		887.757	626.645		0.329621	-1.60112	#REF!
Q9CRB2	Q9CRB2	H/ACA ribonucleoprotein complex subunit 2	Nhp2	sp|Q9CRB2|NHP2_MOUSE H/ACA ribonucleoprotein complex subunit 2 OS=Mus musculus OX=10090 GN=Nhp2 PE=1 SV=1	261913	184655	475384	140104	62469.5	138407			307317	150589		113660	44340.5		0.369846	-1.435	#REF!
O55047;O55047-2;O55047-3	O55047;O55047-2;O55047-3	Serine/threonine-protein kinase tousled-like 2	Tlk2	sp|O55047|TLK2_MOUSE Serine/threonine-protein kinase tousled-like 2 OS=Mus musculus OX=10090 GN=Tlk2 PE=1 SV=2;sp|O55047-2|TLK2_MOUSE Isoform 2 of Serine/threonine-protein kinase tousled-like 2 OS=Mus musculus OX=10090 GN=Tlk2;sp|O55047-3|TLK2_MOUSE Isofor	3928.03	3629.05	2828.16	575.485	712.934	98.9831			3461.75	568.703		462.468	322.201		0.133594	-2.90408	#REF!
Q8BGT9	Q8BGT9	Polypeptide N-acetylgalactosaminyltransferase 12	Galnt12	sp|Q8BGT9|GLT12_MOUSE Polypeptide N-acetylgalactosaminyltransferase 12 OS=Mus musculus OX=10090 GN=Galnt12 PE=2 SV=1	4555.8	3682.34	6328.34	3021.44	2574.96				4855.49	1348.22		2798.2	315.709		0.576295	-0.79512	#REF!
Q7TSC1	Q7TSC1	Protein PRRC2A	Prrc2a	sp|Q7TSC1|PRC2A_MOUSE Protein PRRC2A OS=Mus musculus OX=10090 GN=Prrc2a PE=1 SV=1	16352.3	18717.7	16388.9	13736.7	8517.92	10079.9			17152.9	1355.21		10778.2	2678.54		0.628357	-0.670345	#REF!
Q9CPS7	Q9CPS7	RNA-binding protein PNO1	Pno1	sp|Q9CPS7|PNO1_MOUSE RNA-binding protein PNO1 OS=Mus musculus OX=10090 GN=Pno1 PE=1 SV=1	117142	132034	78554.7	52627.6	69664.4	72573.6			109244	27600.9		64955.2	10774.7		0.594589	-0.750036	#REF!
Q9WTK2-2;Q9WTK2	Q9WTK2-2;Q9WTK2	Chromodomain Y-like protein	Cdyl	sp|Q9WTK2-2|CDYL_MOUSE Isoform 2 of Chromodomain Y-like protein OS=Mus musculus OX=10090 GN=Cdyl;sp|Q9WTK2|CDYL_MOUSE Chromodomain Y-like protein OS=Mus musculus OX=10090 GN=Cdyl PE=1 SV=1	16566	11695	3417.15	2045.18	3057.87	648.853			10559.4	6647.56		1917.3	1209.59		0.181574	-2.46137	#REF!
O35185	O35185	Class E basic helix-loop-helix protein 40	Bhlhe40	sp|O35185|BHE40_MOUSE Class E basic helix-loop-helix protein 40 OS=Mus musculus OX=10090 GN=Bhlhe40 PE=1 SV=1	5899.98	6964.03	5943.67	2986.92	2128.18	4351.04			6269.23	602.115		3155.38	1120.97		0.503312	-0.990474	#REF!
Q9D824;Q9D824-3;Q9D824-2	Q9D824;Q9D824-3;Q9D824-2	Pre-mRNA 3-end-processing factor FIP1	Fip1l1	sp|Q9D824|FIP1_MOUSE Pre-mRNA 3-end-processing factor FIP1 OS=Mus musculus OX=10090 GN=Fip1l1 PE=1 SV=1;sp|Q9D824-3|FIP1_MOUSE Isoform 3 of Pre-mRNA 3-end-processing factor FIP1 OS=Mus musculus OX=10090 GN=Fip1l1;sp|Q9D824-2|FIP1_MOUSE Isoform 2 of Pre-m	64233.1	57910.8	50578.4	47440.7	29893.1	36167.9			57574.1	6833.61		37833.9	8891.65		0.657134	-0.605741	#REF!
Q9CQA1	Q9CQA1	Trafficking protein particle complex subunit 5	Trappc5	sp|Q9CQA1|TPPC5_MOUSE Trafficking protein particle complex subunit 5 OS=Mus musculus OX=10090 GN=Trappc5 PE=1 SV=1	32514	20446.4	34418.7	16532.3	14948.4	7077.45			29126.4	7577.14		12852.7	5063.83		0.441274	-1.18025	#REF!
P17665	P17665	Cytochrome c oxidase subunit 7C, mitochondrial	Cox7c	sp|P17665|COX7C_MOUSE Cytochrome c oxidase subunit 7C, mitochondrial OS=Mus musculus OX=10090 GN=Cox7c PE=1 SV=1	39069.7	275303	81727.4	20760.1	7814.7	23068.3			132033	125895		17214.4	8221.75		0.130379	-2.93922	#REF!
Q8BH79-2;Q8BH79;Q8BH79-4;Q8BH79-3	Q8BH79-2;Q8BH79;Q8BH79-4;Q8BH79-3	Anoctamin-10	Ano10	sp|Q8BH79-2|ANO10_MOUSE Isoform 2 of Anoctamin-10 OS=Mus musculus OX=10090 GN=Ano10;sp|Q8BH79|ANO10_MOUSE Anoctamin-10 OS=Mus musculus OX=10090 GN=Ano10 PE=1 SV=1;sp|Q8BH79-4|ANO10_MOUSE Isoform 4 of Anoctamin-10 OS=Mus musculus OX=10090 GN=Ano10;sp|Q8BH79	2102.52	2432.75	2932.69	995.651	1346.8	478.488			2489.32	417.967		940.314	436.794		0.37774	-1.40454	#REF!
Q99KU6	Q99KU6	Bombesin receptor-activated protein C6orf89 homolog		sp|Q99KU6|CF089_MOUSE Bombesin receptor-activated protein C6orf89 homolog OS=Mus musculus OX=10090 PE=2 SV=2	1061.24	1135.85	2479.01	677.613	467.073				1558.7	797.886		572.343	148.874		0.367193	-1.44539	#REF!
Q8K4R4-2;Q8K4R4-3;Q8K4R4;Q8K4R4-4	Q8K4R4-2;Q8K4R4-3;Q8K4R4;Q8K4R4-4	Cytoplasmic phosphatidylinositol transfer protein 1	Pitpnc1	sp|Q8K4R4-2|PITC1_MOUSE Isoform 2 of Cytoplasmic phosphatidylinositol transfer protein 1 OS=Mus musculus OX=10090 GN=Pitpnc1;sp|Q8K4R4-3|PITC1_MOUSE Isoform 3 of Cytoplasmic phosphatidylinositol transfer protein 1 OS=Mus musculus OX=10090 GN=Pitpnc1;sp|Q8K	20002.3	34284.7	27040.3	9948.04	4157.67	13690.2			27109.1	7141.44		9265.31	4802.8		0.341779	-1.54886	#REF!
Q99N50-4;Q99N50;Q99N50-11;Q99N50-5;Q99N50-3;Q99N50-6;Q99N50-8;Q99N50-7	Q99N50-4;Q99N50;Q99N50-11;Q99N50-5;Q99N50-3	Synaptotagmin-like protein 2	Sytl2	sp|Q99N50-4|SYTL2_MOUSE Isoform 4 of Synaptotagmin-like protein 2 OS=Mus musculus OX=10090 GN=Sytl2;sp|Q99N50|SYTL2_MOUSE Synaptotagmin-like protein 2 OS=Mus musculus OX=10090 GN=Sytl2 PE=1 SV=2;sp|Q99N50-11|SYTL2_MOUSE Isoform 11 of Synaptotagmin-like pro	5141.73	7430.09	7618.66	3995.86	4761.42	2543.02			6730.16	1378.85		3766.77	1126.81		0.559684	-0.837314	#REF!
Q6DG52;Q6DG52-2	Q6DG52;Q6DG52-2	Protein Churchill	Churc1	sp|Q6DG52|CHUR_MOUSE Protein Churchill OS=Mus musculus OX=10090 GN=Churc1 PE=3 SV=1;sp|Q6DG52-2|CHUR_MOUSE Isoform 2 of Protein Churchill OS=Mus musculus OX=10090 GN=Churc1	89788.7	50230.6	58647.6	12240.3	31057.4	6031.86			66222.3	20838.5		16443.2	13031.4		0.248303	-2.00983	#REF!
Q9CR62	Q9CR62	Mitochondrial 2-oxoglutarate/malate carrier protein	Slc25a11	sp|Q9CR62|M2OM_MOUSE Mitochondrial 2-oxoglutarate/malate carrier protein OS=Mus musculus OX=10090 GN=Slc25a11 PE=1 SV=3	97804.5	74498.6	117148	71729	43422.1	61025			96483.9	21355.6		58725.4	14292.9		0.608655	-0.716303	#REF!
Q8K298	Q8K298	Actin-binding protein anillin	Anln	sp|Q8K298|ANLN_MOUSE Anillin OS=Mus musculus OX=10090 GN=Anln PE=1 SV=2	3557.21	5436.95	4842.67	3412.67	1583.27	1884.48			4612.27	960.819		2293.47	980.883		0.497254	-1.00794	#REF!
Q8BGC0;Q8BGC0-2	Q8BGC0	HIV Tat-specific factor 1 homolog	Htatsf1	sp|Q8BGC0|HTSF1_MOUSE HIV Tat-specific factor 1 homolog OS=Mus musculus OX=10090 GN=Htatsf1 PE=1 SV=1	37199.1	29083.7	27156.6	25102.8	15361.1	19689.7			31146.5	5329.55		20051.2	4880.89		0.643771	-0.635381	#REF!
P83510;P83510-2	P83510;P83510-2	Traf2 and NCK-interacting protein kinase	Tnik	sp|P83510|TNIK_MOUSE Traf2 and NCK-interacting protein kinase OS=Mus musculus OX=10090 GN=Tnik PE=1 SV=2;sp|P83510-2|TNIK_MOUSE Isoform 2 of Traf2 and NCK-interacting protein kinase OS=Mus musculus OX=10090 GN=Tnik	2180.52	1731.59	2562.35	1010.62	283.36	205.304			2158.15	415.83		499.763	444.137		0.231569	-2.11048	#REF!
Q9D968	Q9D968	Host cell factor 2	Hcfc2	sp|Q9D968|HCFC2_MOUSE Host cell factor 2 OS=Mus musculus OX=10090 GN=Hcfc2 PE=1 SV=2	3778.76	4011.38	4272.83	2333.91	864.37	1433.05			4020.99	247.177		1543.78	741.001		0.383929	-1.38109	#REF!
Q9R0Q4	Q9R0Q4	Mortality factor 4-like protein 2	Morf4l2	sp|Q9R0Q4|MO4L2_MOUSE Mortality factor 4-like protein 2 OS=Mus musculus OX=10090 GN=Morf4l2 PE=1 SV=1	52368.2	34897.6	35672.4	23075.9	32399	19643.7			40979.4	9870.6		25039.5	6600.49		0.611027	-0.710691	#REF!
Q8R4X3	Q8R4X3	RNA-binding protein 12	Rbm12	sp|Q8R4X3|RBM12_MOUSE RNA-binding protein 12 OS=Mus musculus OX=10090 GN=Rbm12 PE=1 SV=3	19783.7	19048.7	13912.9	12453.3	9046.95	5889.12			17581.7	3198.54		9129.78	3282.86		0.519276	-0.945427	#REF!
Q9DC23	Q9DC23	DnaJ homolog subfamily C member 10	Dnajc10	sp|Q9DC23|DJC10_MOUSE DnaJ homolog subfamily C member 10 OS=Mus musculus OX=10090 GN=Dnajc10 PE=1 SV=2	4944.68	2941.62	5080.66	2743.92	1938.48	2592.12			4322.32	1197.65		2424.84	427.987		0.561004	-0.833916	#REF!
Q9CQU5	Q9CQU5	ZW10 interactor	Zwint	sp|Q9CQU5|ZWINT_MOUSE ZW10 interactor OS=Mus musculus OX=10090 GN=Zwint PE=1 SV=1	41643.3	41189.8	48420.5	23722.6	13724.2	27832.3			43751.2	4050.05		21759.7	7255.98		0.497351	-1.00766	#REF!
Q8BHF7	Q8BHF7	CDP-diacylglycerol--glycerol-3-phosphate 3-phosphatidyltransferase, mitochondrial	Pgs1	sp|Q8BHF7|PGPS1_MOUSE CDP-diacylglycerol--glycerol-3-phosphate 3-phosphatidyltransferase, mitochondrial OS=Mus musculus OX=10090 GN=Pgs1 PE=1 SV=1	8692	4014.74	8791.69	3384.73	3430.43	2267.12			7166.14	2729.65		3027.43	658.841		0.422463	-1.2431	#REF!
Q61792	Q61792	LIM and SH3 domain protein 1	Lasp1	sp|Q61792|LASP1_MOUSE LIM and SH3 domain protein 1 OS=Mus musculus OX=10090 GN=Lasp1 PE=1 SV=1	874841	869088	941375	684030	432875	588005			895101	40177.8		568303	126732		0.634904	-0.65539	#REF!
P02340	P02340	Cellular tumor antigen p53	Tp53	sp|P02340|P53_MOUSE Cellular tumor antigen p53 OS=Mus musculus OX=10090 GN=Tp53 PE=1 SV=4	1511.08		1880.46	784.293		846.916			1695.77	261.187		815.605	44.2808		0.480964	-1.056	#REF!
Q3TB92;Q3TB92-2	Q3TB92;Q3TB92-2	Allergin-1	Milr1	sp|Q3TB92|MILR1_MOUSE Allergin-1 OS=Mus musculus OX=10090 GN=Milr1 PE=1 SV=2;sp|Q3TB92-2|MILR1_MOUSE Isoform 2 of Allergin-1 OS=Mus musculus OX=10090 GN=Milr1	5638.5	2596.39	2029.68		990.448	484.887			3421.52	1940.75		737.667	357.486		0.215596	-2.2136	#REF!
Q8BXL7	Q8BXL7	ADP-ribosylation factor-related protein 1	Arfrp1	sp|Q8BXL7|ARFRP_MOUSE ADP-ribosylation factor-related protein 1 OS=Mus musculus OX=10090 GN=Arfrp1 PE=1 SV=2	10599.4	5144.56	15691.8	5571.1	2474.66	1574.81			10478.6	5274.67		3206.86	2096.35		0.306038	-1.70822	#REF!
Q9D1B9	Q9D1B9	39S ribosomal protein L28, mitochondrial	Mrpl28	sp|Q9D1B9|RM28_MOUSE 39S ribosomal protein L28, mitochondrial OS=Mus musculus OX=10090 GN=Mrpl28 PE=1 SV=3	22950.2	34585	31874.1	18561.3	18530.1	19932.3			29803.1	6087.6		19007.9	800.703		0.637782	-0.648866	#REF!
Q9D0L4;Q9D0L4-2	Q9D0L4;Q9D0L4-2	Uncharacterized aarF domain-containing protein kinase 1	Adck1	sp|Q9D0L4|ADCK1_MOUSE AarF domain-containing protein kinase 1 OS=Mus musculus OX=10090 GN=Adck1 PE=1 SV=1;sp|Q9D0L4-2|ADCK1_MOUSE Isoform 2 of AarF domain-containing protein kinase 1 OS=Mus musculus OX=10090 GN=Adck1	5590.51	57022.8	5111.11	1375.65		427.697			22574.8	29833.8		901.675	670.307		0.0399416	-4.64596	#REF!
Q08024-2	Q08024-2	Core-binding factor subunit beta	Cbfb	sp|Q08024-2|PEBB_MOUSE Isoform 2 of Core-binding factor subunit beta OS=Mus musculus OX=10090 GN=Cbfb	35214.8	84379.3	64964.3	38147.9	20614.8	20100.1			61519.5	24762.6		26287.6	10274.5		0.427306	-1.22666	#REF!
O88942-3;O88942-2;O88942	O88942-3;O88942-2;O88942	Nuclear factor of activated T-cells, cytoplasmic 1	Nfatc1	sp|O88942-3|NFAC1_MOUSE Isoform Alpha of Nuclear factor of activated T-cells, cytoplasmic 1 OS=Mus musculus OX=10090 GN=Nfatc1;sp|O88942-2|NFAC1_MOUSE Isoform Beta of Nuclear factor of activated T-cells, cytoplasmic 1 OS=Mus musculus OX=10090 GN=Nfatc1;sp	3699.01	7260.14	8308.78	2444.32	3666.38	2410.99			6422.65	2416.31		2840.56	715.373		0.442273	-1.17699	#REF!
O35972	O35972	39S ribosomal protein L23, mitochondrial	Mrpl23	sp|O35972|RM23_MOUSE 39S ribosomal protein L23, mitochondrial OS=Mus musculus OX=10090 GN=Mrpl23 PE=1 SV=1	39446.6	62901.6	18679.6	8070.82	11804.4	18232.9			40342.6	22124.6		12702.7	5140.25		0.314871	-1.66717	#REF!
P13808-4;P13808-5;P13808-2;P13808-3;P13808	P13808-4;P13808-5;P13808-2;P13808-3;P13808	Anion exchange protein 2	Slc4a2	sp|P13808-4|B3A2_MOUSE Isoform C1 of Anion exchange protein 2 OS=Mus musculus OX=10090 GN=Slc4a2;sp|P13808-5|B3A2_MOUSE Isoform C2 of Anion exchange protein 2 OS=Mus musculus OX=10090 GN=Slc4a2;sp|P13808-2|B3A2_MOUSE Isoform B1 of Anion exchange protein 2	568.581		713.821	337.226	340.349	144.487			641.201	102.7		274.021	112.19		0.427355	-1.22649	#REF!
Q3UY34	Q3UY34	Uncharacterized protein C12orf43 homolog		sp|Q3UY34|CSTOS_MOUSE Protein CUSTOS OS=Mus musculus OX=10090 GN=Custos PE=2 SV=1	17559.2	14115.2	10751.6	9453.72	9915.28	7670.58			14142	3403.87		9013.19	1185.42		0.637336	-0.649875	#REF!
Q3TCH7	Q3TCH7	Cullin-4A	Cul4a	sp|Q3TCH7|CUL4A_MOUSE Cullin-4A OS=Mus musculus OX=10090 GN=Cul4a PE=1 SV=1	5057.39	3860.05	7292.44	2028.35	2200.77	593.825			5403.3	1742.14		1607.65	882.217		0.297531	-1.74889	#REF!
Q8BY02	Q8BY02	NF-kappa-B-repressing factor	Nkrf	sp|Q8BY02|NKRF_MOUSE NF-kappa-B-repressing factor OS=Mus musculus OX=10090 GN=Nkrf PE=2 SV=3	10203.7	8996.69	6116.62	5522.89	5922.63	3897.41			8438.99	2099.82		5114.31	1072.65		0.606033	-0.722531	#REF!
Q9D9V3-2;Q9D9V3	Q9D9V3-2;Q9D9V3	Ethylmalonyl-CoA decarboxylase	Echdc1	sp|Q9D9V3-2|ECHD1_MOUSE Isoform 2 of Ethylmalonyl-CoA decarboxylase OS=Mus musculus OX=10090 GN=Echdc1;sp|Q9D9V3|ECHD1_MOUSE Ethylmalonyl-CoA decarboxylase OS=Mus musculus OX=10090 GN=Echdc1 PE=1 SV=2	4123.21	4387.73	2874.46	2645.36	2255.51				3795.13	808.225		2450.44	275.663		0.645678	-0.631112	#REF!
P62242	P62242	40S ribosomal protein S8	Rps8	sp|P62242|RS8_MOUSE 40S ribosomal protein S8 OS=Mus musculus OX=10090 GN=Rps8 PE=1 SV=2	4.00427e+06	3.8648e+06	2.58608e+06	2.26219e+06	2.18167e+06	2.00817e+06			3.48505e+06	781645		2.15067e+06	129815		0.617113	-0.696392	#REF!
Q6P0X2-2;Q6P0X2	Q6P0X2-2;Q6P0X2	Zinc finger protein 511	Znf511	sp|Q6P0X2-2|ZN511_MOUSE Isoform 2 of Zinc finger protein 511 OS=Mus musculus OX=10090 GN=Znf511;sp|Q6P0X2|ZN511_MOUSE Zinc finger protein 511 OS=Mus musculus OX=10090 GN=Znf511 PE=1 SV=2	11718.3	10964.7	9730.76	7949.83	3932.61	5327.22			10804.6	1003.4		5736.55	2039.65		0.530936	-0.91339	#REF!
Q8VC42	Q8VC42	Uncharacterized protein C18orf8 homolog	Mic1	sp|Q8VC42|RMC1_MOUSE Regulator of MON1-CCZ1 complex OS=Mus musculus OX=10090 GN=Rmc1 PE=2 SV=1	2403.97	3629.19	2191.98	1790.2	968.473	1712.94			2741.71	775.853		1490.54	453.771		0.543653	-0.879243	#REF!
Q9Z0F6	Q9Z0F6	Cell cycle checkpoint control protein RAD9A	Rad9a	sp|Q9Z0F6|RAD9A_MOUSE Cell cycle checkpoint control protein RAD9A OS=Mus musculus OX=10090 GN=Rad9a PE=1 SV=1	2228.66	3561.02	3259.69	1713.77	1808.78	2244.36			3016.46	698.687		1922.3	282.923		0.637272	-0.650018	#REF!
P20334	P20334	Tumor necrosis factor receptor superfamily member 9	Tnfrsf9	sp|P20334|TNR9_MOUSE Tumor necrosis factor receptor superfamily member 9 OS=Mus musculus OX=10090 GN=Tnfrsf9 PE=1 SV=1	292402	200914	269507	131528	148647	211318			254275	47608.1		163831	42006.1		0.644307	-0.634181	#REF!
P01942	P01942	Hemoglobin subunit alpha	Hba	sp|P01942|HBA_MOUSE Hemoglobin subunit alpha OS=Mus musculus OX=10090 GN=Hba PE=1 SV=2	59238.1	415291		3096.11		812.633			237265	251767		1954.37	1614.67		0.00823711	-6.92365	#REF!
A2A791;A2A791-2	A2A791;A2A791-2	Zinc finger MYM-type protein 4	Zmym4	sp|A2A791|ZMYM4_MOUSE Zinc finger MYM-type protein 4 OS=Mus musculus OX=10090 GN=Zmym4 PE=1 SV=1;sp|A2A791-2|ZMYM4_MOUSE Isoform 2 of Zinc finger MYM-type protein 4 OS=Mus musculus OX=10090 GN=Zmym4	744.22	884.566	1231.93	521.585	604.324	270.757			953.571	251.069		465.555	173.698		0.488223	-1.03439	#REF!
Q68FG3	Q68FG3	Protein SPT2 homolog	Spty2d1	sp|Q68FG3|SPT2_MOUSE Protein SPT2 homolog OS=Mus musculus OX=10090 GN=Spty2d1 PE=2 SV=1	5714.47	8038.27	10861.9	5517.19	4447.37	3745.76			8204.88	2577.75		4570.11	892.069		0.556999	-0.844254	#REF!
Q8K1L5	Q8K1L5	Protein phosphatase 1 regulatory subunit 11	Ppp1r11	sp|Q8K1L5|PP1RB_MOUSE E3 ubiquitin-protein ligase PPP1R11 OS=Mus musculus OX=10090 GN=Ppp1r11 PE=1 SV=1	17464.5	21568.2	19591.7	3040.6	10877.7	3328.03			19541.5	2052.29		5748.79	4444.12		0.294184	-1.76521	#REF!
P15535-2;P15535	P15535-2;P15535	Beta-1,4-galactosyltransferase 1;Lactose synthase A protein;N-acetyllactosamine synthase;Beta-N-acetylglucosaminylglycopeptide beta-1,4-galactosyltransferase;Beta-N-acetylglucosaminyl-glycolipid beta-1,4-galactosyltransferase;Processed beta-1,4-galactosyltransferase 1	B4galt1	sp|P15535-2|B4GT1_MOUSE Isoform Short of Beta-1,4-galactosyltransferase 1 OS=Mus musculus OX=10090 GN=B4galt1;sp|P15535|B4GT1_MOUSE Beta-1,4-galactosyltransferase 1 OS=Mus musculus OX=10090 GN=B4galt1 PE=1 SV=1	3922.9	2024.96	3756.81	1483.61	1400.99	2045.92			3234.89	1051.11		1643.51	350.937		0.508055	-0.976942	#REF!
Q505D7	Q505D7	Optic atrophy 3 protein homolog	Opa3	sp|Q505D7|OPA3_MOUSE Optic atrophy 3 protein homolog OS=Mus musculus OX=10090 GN=Opa3 PE=1 SV=1	2931.98		6125.67	215.613	515.418	1825.67			4528.83	2258.27		852.234	856.245		0.18818	-2.40982	#REF!
P70698	P70698	CTP synthase 1	Ctps1	sp|P70698|PYRG1_MOUSE CTP synthase 1 OS=Mus musculus OX=10090 GN=Ctps1 PE=1 SV=2	74613.1	91340.4	123863	70821.7	46192.6	62504.2			96605.5	25043.5		59839.5	12528.9		0.619421	-0.691007	#REF!
Q05920	Q05920	Pyruvate carboxylase, mitochondrial	Pc	sp|Q05920|PYC_MOUSE Pyruvate carboxylase, mitochondrial OS=Mus musculus OX=10090 GN=Pc PE=1 SV=1	17677.1	18067.9	18102.5	13127.3	10788.1	7555.48			17949.2	236.26		10490.3	2797.85		0.584445	-0.77486	#REF!
Q921Z5	Q921Z5	Tumor necrosis factor alpha-induced protein 8	Tnfaip8	sp|Q921Z5|TFIP8_MOUSE Tumor necrosis factor alpha-induced protein 8 OS=Mus musculus OX=10090 GN=Tnfaip8 PE=1 SV=1	44704.3	45079.7	37491	20970.9	19578.1	7971.33			42425	4277.08		16173.5	7137.32		0.381225	-1.39129	#REF!
Q9QYE6	Q9QYE6	Golgin subfamily A member 5	Golga5	sp|Q9QYE6|GOGA5_MOUSE Golgin subfamily A member 5 OS=Mus musculus OX=10090 GN=Golga5 PE=1 SV=2	24020.8	18495.2	18623.7	11606.9	15432.8	8017.16			20379.9	3153.76		11685.6	3708.44		0.57339	-0.802412	#REF!
Q91VM5	Q91VM5	RNA binding motif protein, X-linked-like-1	Rbmxl1	sp|Q91VM5|RMXL1_MOUSE RNA binding motif protein, X-linked-like-1 OS=Mus musculus OX=10090 GN=Rbmxl1 PE=2 SV=1	448790	381233	412796	306212	261212	175249			414273	33802.4		247558	66540.6		0.597573	-0.742814	#REF!
Q8BLR5	Q8BLR5	PH and SEC7 domain-containing protein 4	Psd4	sp|Q8BLR5|PSD4_MOUSE PH and SEC7 domain-containing protein 4 OS=Mus musculus OX=10090 GN=Psd4 PE=1 SV=1	22226.9	16228.4	16011.3	13781.6	9117.04	13255.2			18155.6	3527.56		12051.3	2554.72		0.663779	-0.591226	#REF!
Q9D0P8	Q9D0P8	Intraflagellar transport protein 27 homolog	Ift27	sp|Q9D0P8|IFT27_MOUSE Intraflagellar transport protein 27 homolog OS=Mus musculus OX=10090 GN=Ift27 PE=1 SV=1		6694.16	14088.5	2079.45	905.454				10391.3	5228.57		1492.45	830.143		0.143625	-2.79962	#REF!
Q8BSI6	Q8BSI6	R3H and coiled-coil domain-containing protein 1	R3hcc1	sp|Q8BSI6|R3HC1_MOUSE R3H and coiled-coil domain-containing protein 1 OS=Mus musculus OX=10090 GN=R3hcc1 PE=1 SV=3	3214.64	3136.93	4164.15	1855.63	414.063	574.411			3505.24	571.953		948.035	790.079		0.270462	-1.8865	#REF!
Q924A2;Q924A2-2	Q924A2;Q924A2-2	Protein capicua homolog	Cic	sp|Q924A2|CIC_MOUSE Protein capicua homolog OS=Mus musculus OX=10090 GN=Cic PE=1 SV=2;sp|Q924A2-2|CIC_MOUSE Isoform 2 of Protein capicua homolog OS=Mus musculus OX=10090 GN=Cic	478.824	365.592	936.718	189.496	198.75	342.076			593.712	302.4		243.441	85.5461		0.410032	-1.28619	#REF!
Q8BHX1	Q8BHX1	HAUS augmin-like complex subunit 1	Haus1	sp|Q8BHX1|HAUS1_MOUSE HAUS augmin-like complex subunit 1 OS=Mus musculus OX=10090 GN=Haus1 PE=1 SV=2	13820.7	22212	12385.4	10327.2	8673.34	8058.17			16139.4	5307.79		9019.56	1173.46		0.558854	-0.839457	#REF!
Q8K368;Q8K368-4;Q8K368-2	Q8K368;Q8K368-4	Fanconi anemia group I protein homolog	Fanci	sp|Q8K368|FANCI_MOUSE Fanconi anemia group I protein homolog OS=Mus musculus OX=10090 GN=Fanci PE=1 SV=2;sp|Q8K368-4|FANCI_MOUSE Isoform 4 of Fanconi anemia group I protein homolog OS=Mus musculus OX=10090 GN=Fanci	10874.5	11313.4	5449.69	5199.09	2453.02	1232.69			9212.53	3266.09		2961.6	2031.52		0.321475	-1.63722	#REF!
Q68FF6	Q68FF6	ARF GTPase-activating protein GIT1	Git1	sp|Q68FF6|GIT1_MOUSE ARF GTPase-activating protein GIT1 OS=Mus musculus OX=10090 GN=Git1 PE=1 SV=1	7588.12	9461.83	12565.9	7887.86	4588.68	4532.5			9871.94	2514.08		5669.68	1921.2		0.574323	-0.800066	#REF!
Q9JLR9	Q9JLR9	HIG1 domain family member 1A, mitochondrial	Higd1a	sp|Q9JLR9|HIG1A_MOUSE HIG1 domain family member 1A, mitochondrial OS=Mus musculus OX=10090 GN=Higd1a PE=1 SV=1	200401	131110	104735	82730.2	66804.9	85710.9			145416	49411.3		78415.3	10164.8		0.539249	-0.890975	#REF!
B9EJ80	B9EJ80		Pdzd8	sp|B9EJ80|PDZD8_MOUSE PDZ domain-containing protein 8 OS=Mus musculus OX=10090 GN=Pdzd8 PE=1 SV=1	1974.24	3594.33	2469.06	2017.12	974.693	1146.22			2679.21	830.235		1379.34	558.951		0.514833	-0.957824	#REF!
P17095-1	P17095-1	High mobility group protein HMG-I/HMG-Y	Hmga1	sp|P17095-1|HMGA1_MOUSE Isoform HMG-Y of High mobility group protein HMG-I/HMG-Y OS=Mus musculus OX=10090 GN=Hmga1	249214	178425	109491	77084.6	94500.5	71130.3			179044	69863.8		80905.2	12144.5		0.451874	-1.14601	#REF!
G3X8X0;Q05BH3;G3UXT5	G3X8X0;Q05BH3		Dhx16	tr|G3X8X0|G3X8X0_MOUSE DEAH (Asp-Glu-Ala-His) box polypeptide 16 OS=Mus musculus OX=10090 GN=Dhx16 PE=1 SV=1;tr|Q05BH3|Q05BH3_MOUSE DEAH (Asp-Glu-Ala-His) box polypeptide 16 OS=Mus musculus OX=10090 GN=Dhx16 PE=1 SV=1	19579.5	15418.2	14463.5	11438.1	6051.98	10396			16487	2720.33		9295.36	2856.77		0.563798	-0.826749	#REF!
Q8BKX6;Q8BKX6-2;Q8BKX6-3	Q8BKX6	Serine/threonine-protein kinase SMG1	Smg1	sp|Q8BKX6|SMG1_MOUSE Serine/threonine-protein kinase SMG1 OS=Mus musculus OX=10090 GN=Smg1 PE=1 SV=3	3676.96	2651.05	3621.71	2071.11	1606.02	2704.01			3316.57	577.022		2127.05	551.129		0.641339	-0.640841	#REF!
P23249	P23249	Putative helicase MOV-10	Mov10	sp|P23249|MOV10_MOUSE Putative helicase MOV-10 OS=Mus musculus OX=10090 GN=Mov10 PE=1 SV=2	40509.2	44663.9	33618.5	30207.1	15386.5	22055			39597.2	5578.89		22549.5	7422.69		0.569472	-0.812303	#REF!
Q9D338	Q9D338	39S ribosomal protein L19, mitochondrial	Mrpl19	sp|Q9D338|RM19_MOUSE 39S ribosomal protein L19, mitochondrial OS=Mus musculus OX=10090 GN=Mrpl19 PE=1 SV=1	29347.7	12909.2	18541.3	9533.17	8955.27	8010.92			20266.1	8353.88		8833.12	768.44		0.435857	-1.19807	#REF!
Q91ZW3;Q6PGB8;Q6PGB8-2	Q91ZW3	SWI/SNF-related matrix-associated actin-dependent regulator of chromatin subfamily A member 5	Smarca5	sp|Q91ZW3|SMCA5_MOUSE SWI/SNF-related matrix-associated actin-dependent regulator of chromatin subfamily A member 5 OS=Mus musculus OX=10090 GN=Smarca5 PE=1 SV=1	220366	214453	208674	153283	102150	156064			214498	5846.01		137166	30356.1		0.639474	-0.645042	#REF!
Q3UZ39;Q3UZ39-3;Q3UZ39-2	Q3UZ39;Q3UZ39-3	Leucine-rich repeat flightless-interacting protein 1	Lrrfip1	sp|Q3UZ39|LRRF1_MOUSE Leucine-rich repeat flightless-interacting protein 1 OS=Mus musculus OX=10090 GN=Lrrfip1 PE=1 SV=2;sp|Q3UZ39-3|LRRF1_MOUSE Isoform 3 of Leucine-rich repeat flightless-interacting protein 1 OS=Mus musculus OX=10090 GN=Lrrfip1	208178	256533	160400	164265	131525	110364			208370	48066.4		135385	27156.8		0.64973	-0.622087	#REF!
Q9DB98	Q9DB98	Leukocyte receptor cluster member 1 homolog	Leng1	sp|Q9DB98|LENG1_MOUSE Leukocyte receptor cluster member 1 homolog OS=Mus musculus OX=10090 GN=Leng1 PE=2 SV=1	4850.1		2731.66	699.874	916.826				3790.88	1497.96		808.35	153.409		0.213236	-2.22948	#REF!
P63073	P63073	Eukaryotic translation initiation factor 4E	Eif4e	sp|P63073|IF4E_MOUSE Eukaryotic translation initiation factor 4E OS=Mus musculus OX=10090 GN=Eif4e PE=1 SV=1	590490	364524	390294	275937	322480	244620			448436	123695		281012	39177		0.62665	-0.674269	#REF!
Q9CR00	Q9CR00	26S proteasome non-ATPase regulatory subunit 9	Psmd9	sp|Q9CR00|PSMD9_MOUSE 26S proteasome non-ATPase regulatory subunit 9 OS=Mus musculus OX=10090 GN=Psmd9 PE=1 SV=1	130310	122076	143803	58194.9	86241.6	99575.2			132063	10969		81337.2	21121.6		0.615896	-0.69924	#REF!
Q6A009	Q6A009	E3 ubiquitin-protein ligase listerin	Ltn1	sp|Q6A009|LTN1_MOUSE E3 ubiquitin-protein ligase listerin OS=Mus musculus OX=10090 GN=Ltn1 PE=1 SV=3	14470.9	12198	16669.5	9244.93	7124.97	11915			14446.1	2235.87		9428.31	2400.29		0.652652	-0.615614	#REF!
Q9DC61	Q9DC61	Mitochondrial-processing peptidase subunit alpha	Pmpca	sp|Q9DC61|MPPA_MOUSE Mitochondrial-processing peptidase subunit alpha OS=Mus musculus OX=10090 GN=Pmpca PE=1 SV=1	63354	48939.2	66175.7	31094.8	18982.3	42016.3			59489.6	9245.24		30697.8	11522.1		0.516019	-0.954503	#REF!
Q8K0Q5	Q8K0Q5	Rho GTPase-activating protein 18	Arhgap18	sp|Q8K0Q5|RHG18_MOUSE Rho GTPase-activating protein 18 OS=Mus musculus OX=10090 GN=Arhgap18 PE=1 SV=1	19865.2	19597.4	21792.2	15800	14396.6	10122.6			20418.3	1197.38		13439.7	2957.17		0.65822	-0.603359	#REF!
Q91WK5	Q91WK5	Glycine cleavage system H protein, mitochondrial	Gcsh	sp|Q91WK5|GCSH_MOUSE Glycine cleavage system H protein, mitochondrial OS=Mus musculus OX=10090 GN=Gcsh PE=1 SV=2	59279.4	22570.4	23838.7	7697.73	11962.3	18848.3			35229.5	20837.5		12836.1	5626.4		0.364357	-1.45657	#REF!
Q0P678;Q0P678-2	Q0P678	Zinc finger CCCH domain-containing protein 18	Zc3h18	sp|Q0P678|ZCH18_MOUSE Zinc finger CCCH domain-containing protein 18 OS=Mus musculus OX=10090 GN=Zc3h18 PE=1 SV=1	46402.3	42801.6	29789.1	23758.6	25295.5	26063.7			39664.3	8739.66		25039.3	1173.71		0.631279	-0.663649	#REF!
Q0VGB7	Q0VGB7	Serine/threonine-protein phosphatase 4 regulatory subunit 2	Ppp4r2	sp|Q0VGB7|PP4R2_MOUSE Serine/threonine-protein phosphatase 4 regulatory subunit 2 OS=Mus musculus OX=10090 GN=Ppp4r2 PE=1 SV=1	50271.1	59280.1	48984.7	40796.4	22617.7	32329.5			52845.3	5609.68		31914.6	9096.47		0.603924	-0.727561	#REF!
Q8R4L0;Q8R4L0-2	Q8R4L0;Q8R4L0-2	Src-like-adapter 2	Sla2	sp|Q8R4L0|SLAP2_MOUSE Src-like-adapter 2 OS=Mus musculus OX=10090 GN=Sla2 PE=1 SV=3;sp|Q8R4L0-2|SLAP2_MOUSE Isoform 2 of Src-like-adapter 2 OS=Mus musculus OX=10090 GN=Sla2	9110.07	9432.85	8063.66	4480.94	2398.74	5538.12			8868.86	715.758		4139.27	1597.34		0.466719	-1.09937	#REF!
Q3UHD9-2;Q3UHD9	Q3UHD9-2;Q3UHD9	Arf-GAP with GTPase, ANK repeat and PH domain-containing protein 2	Agap2	sp|Q3UHD9-2|AGAP2_MOUSE Isoform 2 of Arf-GAP with GTPase, ANK repeat and PH domain-containing protein 2 OS=Mus musculus OX=10090 GN=Agap2;sp|Q3UHD9|AGAP2_MOUSE Arf-GAP with GTPase, ANK repeat and PH domain-containing protein 2 OS=Mus musculus OX=10090 GN=A	10432.9	12068.5	16481.1	8879.27	8022.67	4537.51			12994.1	3128.55		7146.48	2299.67		0.549977	-0.862556	#REF!
Q8R040	Q8R040	Ribonuclease P protein subunit p21	Rpp21	sp|Q8R040|RPP21_MOUSE Ribonuclease P protein subunit p21 OS=Mus musculus OX=10090 GN=Rpp21 PE=1 SV=2	3021.68	4089.72	5332.35	2613.56	931.996	686.436			4147.92	1156.44		1410.67	1048.95		0.34009	-1.55601	#REF!
Q8C3Q9	Q8C3Q9	Caspase-9;Caspase-9 subunit p35;Caspase-9 subunit p10	Casp9	sp|Q8C3Q9|CASP9_MOUSE Caspase-9 OS=Mus musculus OX=10090 GN=Casp9 PE=1 SV=1	7724.39	8901.45	890.172	360.059	305.542				5838.67	4325.75		332.8	38.5494		0.0569993	-4.13291	#REF!
Q8BJM5	Q8BJM5	Zinc transporter 6	Slc30a6	sp|Q8BJM5|ZNT6_MOUSE Zinc transporter 6 OS=Mus musculus OX=10090 GN=Slc30a6 PE=1 SV=1	1653.85	3977.98	3027.68	1369.54	889.134				2886.5	1168.48		1129.34	339.696		0.391247	-1.35385	#REF!
Q9D1E6	Q9D1E6	Tubulin-folding cofactor B	Tbcb	sp|Q9D1E6|TBCB_MOUSE Tubulin-folding cofactor B OS=Mus musculus OX=10090 GN=Tbcb PE=1 SV=2	229405	216705	206873	176921	138961	109322			217661	11296.2		141735	33884.9		0.651172	-0.61889	#REF!
Q9CXW2	Q9CXW2	28S ribosomal protein S22, mitochondrial	Mrps22	sp|Q9CXW2|RT22_MOUSE 28S ribosomal protein S22, mitochondrial OS=Mus musculus OX=10090 GN=Mrps22 PE=1 SV=1	33833.4	44152.4	32211.1	19868.1	16233.7	30038.2			36732.3	6477		22046.7	7155.47		0.600198	-0.736488	#REF!
Q61194-2;Q61194	Q61194-2;Q61194	Phosphatidylinositol 4-phosphate 3-kinase C2 domain-containing subunit alpha	Pik3c2a	sp|Q61194-2|P3C2A_MOUSE Isoform 2 of Phosphatidylinositol 4-phosphate 3-kinase C2 domain-containing subunit alpha OS=Mus musculus OX=10090 GN=Pik3c2a;sp|Q61194|P3C2A_MOUSE Phosphatidylinositol 4-phosphate 3-kinase C2 domain-containing subunit alpha OS=Mus	933.144	843.219	333.62	248.591	197.917	224.588			703.328	323.318		223.699	25.349		0.318057	-1.65264	#REF!
Q61112;Q61112-2	Q61112;Q61112-2	45 kDa calcium-binding protein	Sdf4	sp|Q61112|CAB45_MOUSE 45 kDa calcium-binding protein OS=Mus musculus OX=10090 GN=Sdf4 PE=1 SV=1;sp|Q61112-2|CAB45_MOUSE Isoform 2 of 45 kDa calcium-binding protein OS=Mus musculus OX=10090 GN=Sdf4	64089.3	55772.7	61563.9	30877.8	27590.6	48813.5			60475.3	4263.83		35760.6	11423		0.591326	-0.757974	#REF!
Q60664	Q60664	Lymphoid-restricted membrane protein;Processed lymphoid-restricted membrane protein	Lrmp	sp|Q60664|IRAG2_MOUSE Inositol 1,4,5-triphosphate receptor associated 2 OS=Mus musculus OX=10090 GN=Irag2 PE=1 SV=1	7034.79	13407	10795.8	6242.18	5173.67	2416.18			10412.5	3203.36		4610.67	1974.15		0.4428	-1.17527	#REF!
E9PZM7;A0A2I3BQU5	E9PZM7;A0A2I3BQU5		Scaf11	tr|E9PZM7|E9PZM7_MOUSE SR-related CTD-associated factor 11 OS=Mus musculus OX=10090 GN=Scaf11 PE=1 SV=1;tr|A0A2I3BQU5|A0A2I3BQU5_MOUSE SR-related CTD-associated factor 11 OS=Mus musculus OX=10090 GN=Scaf11 PE=1 SV=1	6265.47	8601.39	8003.94	5235.06	3579.25	2128.12			7623.6	1213.51		3647.48	1554.59		0.478445	-1.06357	#REF!
Q6ZQ11	Q6ZQ11	Chondroitin sulfate synthase 1	Chsy1	sp|Q6ZQ11|CHSS1_MOUSE Chondroitin sulfate synthase 1 OS=Mus musculus OX=10090 GN=Chsy1 PE=2 SV=2	15739.2	82812.5	3085.93	2562.54	260.746	1250.09			33879.2	42847.1		1357.79	1154.67		0.0400775	-4.64106	#REF!
Q6NVF4	Q6NVF4	DNA helicase B	Helb	sp|Q6NVF4|HELB_MOUSE DNA helicase B OS=Mus musculus OX=10090 GN=Helb PE=1 SV=2	18635.3	12824.9	17654	8736.99	9595.16	13820.2			16371.4	3110.27		10717.4	2721.09		0.654645	-0.611215	#REF!
Q8K2V1;Q8K2V1-2	Q8K2V1;Q8K2V1-2	Serine/threonine-protein phosphatase 4 regulatory subunit 1	Ppp4r1	sp|Q8K2V1|PP4R1_MOUSE Serine/threonine-protein phosphatase 4 regulatory subunit 1 OS=Mus musculus OX=10090 GN=Ppp4r1 PE=1 SV=2;sp|Q8K2V1-2|PP4R1_MOUSE Isoform 2 of Serine/threonine-protein phosphatase 4 regulatory subunit 1 OS=Mus musculus OX=10090 GN=Ppp4	4616.48	4627.57	2574.82	2846.39	1590.73	1952.64			3939.62	1181.97		2129.92	646.332		0.540641	-0.887258	#REF!
Q9R0N0	Q9R0N0	Galactokinase	Galk1	sp|Q9R0N0|GALK1_MOUSE Galactokinase OS=Mus musculus OX=10090 GN=Galk1 PE=1 SV=2	218069	273928	183194	137707	83975.4	163471			225064	45769.8		128384	40559.4		0.570436	-0.809862	#REF!
O54786;O54786-2	O54786;O54786-2	DNA fragmentation factor subunit alpha	Dffa	sp|O54786|DFFA_MOUSE DNA fragmentation factor subunit alpha OS=Mus musculus OX=10090 GN=Dffa PE=1 SV=2;sp|O54786-2|DFFA_MOUSE Isoform ICAD-S of DNA fragmentation factor subunit alpha OS=Mus musculus OX=10090 GN=Dffa	10411.2	17031.9	13685.3	5691.48	7291.32	10824.8			13709.4	3310.41		7935.86	2626.65		0.578861	-0.788711	#REF!
Q3UZA1;Q3UZA1-2	Q3UZA1;Q3UZA1-2	CapZ-interacting protein	Rcsd1	sp|Q3UZA1|CPZIP_MOUSE CapZ-interacting protein OS=Mus musculus OX=10090 GN=Rcsd1 PE=1 SV=1;sp|Q3UZA1-2|CPZIP_MOUSE Isoform 2 of CapZ-interacting protein OS=Mus musculus OX=10090 GN=Rcsd1	210585	268733	155177	123090	129011	118102			211498	56783.9		123401	5461.19		0.583462	-0.77729	#REF!
Q9D7P6	Q9D7P6	Iron-sulfur cluster assembly enzyme ISCU, mitochondrial	Iscu	sp|Q9D7P6|ISCU_MOUSE Iron-sulfur cluster assembly enzyme ISCU, mitochondrial OS=Mus musculus OX=10090 GN=Iscu PE=1 SV=1	19401.2	19991.9	12162.2	10877.2	5139.42	10189.9			17185.1	4359.96		8735.5	3133.19		0.508317	-0.976198	#REF!
Q64327	Q64327	Male-enhanced antigen 1	Mea1	sp|Q64327|MEA1_MOUSE Male-enhanced antigen 1 OS=Mus musculus OX=10090 GN=Mea1 PE=1 SV=1	23883.3	18158.7	21413.7	13879.7	10173.2	5606.41			21151.9	2871.26		9886.44	4144.09		0.467402	-1.09727	#REF!
Q80YV2;Q80YV2-2	Q80YV2;Q80YV2-2	Nuclear-interacting partner of ALK	Zc3hc1	sp|Q80YV2|NIPA_MOUSE Nuclear-interacting partner of ALK OS=Mus musculus OX=10090 GN=Zc3hc1 PE=1 SV=1;sp|Q80YV2-2|NIPA_MOUSE Isoform 2 of Nuclear-interacting partner of ALK OS=Mus musculus OX=10090 GN=Zc3hc1	16396	14249.3	15797.1	9635.44	7857.39	12882.6			15480.8	1107.79		10125.2	2548.17		0.654047	-0.612535	#REF!
P50518;Q9D593	P50518	V-type proton ATPase subunit E 1	Atp6v1e1	sp|P50518|VATE1_MOUSE V-type proton ATPase subunit E 1 OS=Mus musculus OX=10090 GN=Atp6v1e1 PE=1 SV=2	192783	200737	289229	111877	88240.9	180237			227583	53535.1		126785	47775.6		0.557093	-0.844011	#REF!
P21460	P21460	Cystatin-C	Cst3	sp|P21460|CYTC_MOUSE Cystatin-C OS=Mus musculus OX=10090 GN=Cst3 PE=1 SV=2	40676.2	18246.8	21956.1	14600.8	8428.41	15002.8			26959.7	12022.7		12677.3	3685.15		0.470232	-1.08856	#REF!
Q8K2H1;Q8K2H1-2	Q8K2H1;Q8K2H1-2	Periphilin-1	Pphln1	sp|Q8K2H1|PPHLN_MOUSE Periphilin-1 OS=Mus musculus OX=10090 GN=Pphln1 PE=1 SV=1;sp|Q8K2H1-2|PPHLN_MOUSE Isoform 2 of Periphilin-1 OS=Mus musculus OX=10090 GN=Pphln1	3395.23	8207.54	6200.37	3183.4	3054.53	1563.56			5934.38	2417.15		2600.49	900.323		0.438208	-1.19031	#REF!
P59326	P59326	YTH domain-containing family protein 1	Ythdf1	sp|P59326|YTHD1_MOUSE YTH domain-containing family protein 1 OS=Mus musculus OX=10090 GN=Ythdf1 PE=1 SV=1	51904.7	36123.7	25827.6	22471.6	17851.9	19285.5			37952	13134.3		19869.7	2364.62		0.523547	-0.933608	#REF!
P35505	P35505	Fumarylacetoacetase	Fah	sp|P35505|FAAA_MOUSE Fumarylacetoacetase OS=Mus musculus OX=10090 GN=Fah PE=1 SV=2	6727.33	3245.18	5012.04	3063.24	719.316	771.381			4994.85	1741.14		1517.98	1338.49		0.303909	-1.71829	#REF!
Q8K327	Q8K327	Chromosome alignment-maintaining phosphoprotein 1	Champ1	sp|Q8K327|CHAP1_MOUSE Chromosome alignment-maintaining phosphoprotein 1 OS=Mus musculus OX=10090 GN=Champ1 PE=1 SV=1	10008.6	8293.9	7709.65	6360.68	2873.76	4356.79			8670.73	1194.92		4530.41	1749.93		0.522495	-0.936512	#REF!
Q8K2C7-2;Q8K2C7	Q8K2C7-2;Q8K2C7	Protein OS-9	Os9	sp|Q8K2C7-2|OS9_MOUSE Isoform 2 of Protein OS-9 OS=Mus musculus OX=10090 GN=Os9;sp|Q8K2C7|OS9_MOUSE Protein OS-9 OS=Mus musculus OX=10090 GN=Os9 PE=1 SV=2	23525.9	15715.2	16992.7	13003.8	8007.26	13533.8			18744.6	4189.69		11515	3049.3		0.614309	-0.702963	#REF!
P58389	P58389	Serine/threonine-protein phosphatase 2A activator	Ppp2r4	sp|P58389|PTPA_MOUSE Serine/threonine-protein phosphatase 2A activator OS=Mus musculus OX=10090 GN=Ptpa PE=1 SV=1	139828	244582	129495	104172	71159.5	104103			171301	63672.9		93145.1	19040.1		0.543749	-0.878986	#REF!
P61208	P61208	ADP-ribosylation factor-like protein 4C	Arl4c	sp|P61208|ARL4C_MOUSE ADP-ribosylation factor-like protein 4C OS=Mus musculus OX=10090 GN=Arl4c PE=2 SV=1	16502.5	19754.7	27525.9	6987.57	10975.6	2641.09			21261	5663.97		6868.09	4168.55		0.323037	-1.63023	#REF!
P41105	P41105	60S ribosomal protein L28	Rpl28	sp|P41105|RL28_MOUSE 60S ribosomal protein L28 OS=Mus musculus OX=10090 GN=Rpl28 PE=1 SV=2	3.85489e+06	4.09677e+06	2.61096e+06	2.60809e+06	1.52466e+06	2.30796e+06			3.52088e+06	797233		2.1469e+06	559384		0.609763	-0.713679	#REF!
Q8C2B3-5;Q8C2B3;Q8C2B3-2;Q8C2B3-3;Q8C2B3-6;Q8C2B3-4	Q8C2B3-5;Q8C2B3;Q8C2B3-2;Q8C2B3-3;Q8C2B3-6;Q8C2B3-4	Histone deacetylase 7	Hdac7	sp|Q8C2B3-5|HDAC7_MOUSE Isoform 5 of Histone deacetylase 7 OS=Mus musculus OX=10090 GN=Hdac7;sp|Q8C2B3|HDAC7_MOUSE Histone deacetylase 7 OS=Mus musculus OX=10090 GN=Hdac7 PE=1 SV=2;sp|Q8C2B3-2|HDAC7_MOUSE Isoform 2 of Histone deacetylase 7 OS=Mus musculus	3647.18	2869.89	1174.64	982.218	586.538				2563.9	1264.35		784.378	279.788		0.305931	-1.70872	#REF!
Q6NXL1	Q6NXL1		Sec24d	tr|Q6NXL1|Q6NXL1_MOUSE Sec24-related gene family, member D (S. cerevisiae) OS=Mus musculus OX=10090 GN=Sec24d PE=1 SV=1	13828.6	11196.3	18538.5	9236.35	5922.14	10589.8			14521.1	3719.73		8582.75	2401.47		0.591053	-0.758641	#REF!
Q8R5F3	Q8R5F3	O-acetyl-ADP-ribose deacetylase 1	Oard1	sp|Q8R5F3|OARD1_MOUSE ADP-ribose glycohydrolase OARD1 OS=Mus musculus OX=10090 GN=Oard1 PE=1 SV=2	28021.7	36276.3	24156.8	11836.4	17340.7	5408.15			29484.9	6190.82		11528.4	5972.26		0.390994	-1.35478	#REF!
Q3TCJ8;Q3TCJ8-2	Q3TCJ8;Q3TCJ8-2	Coiled-coil domain-containing protein 69	Ccdc69	sp|Q3TCJ8|CCD69_MOUSE Coiled-coil domain-containing protein 69 OS=Mus musculus OX=10090 GN=Ccdc69 PE=1 SV=1;sp|Q3TCJ8-2|CCD69_MOUSE Isoform 2 of Coiled-coil domain-containing protein 69 OS=Mus musculus OX=10090 GN=Ccdc69	7687.29	8819.53	5442.13	1407.88	3564.92	4008.22			7316.31	1718.99		2993.68	1391.11		0.409178	-1.2892	#REF!
Q9JHU9	Q9JHU9	Inositol-3-phosphate synthase 1	Isyna1	sp|Q9JHU9|INO1_MOUSE Inositol-3-phosphate synthase 1 OS=Mus musculus OX=10090 GN=Isyna1 PE=1 SV=1	168589	134523	111306	44620.5	47630.7	105244			138139	28811.9		65831.8	34165.3		0.476562	-1.06926	#REF!
O70338	O70338	Ribonuclease H1	Rnaseh1	sp|O70338|RNH1_MOUSE Ribonuclease H1 OS=Mus musculus OX=10090 GN=Rnaseh1 PE=2 SV=1	5535.96	5679.95	2613.97	2316.21	2566	1528.71			4609.96	1730.08		2136.97	541.375		0.463556	-1.10919	#REF!
Q9D820-2;Q9D820	Q9D820-2;Q9D820	Prolyl-tRNA synthetase associated domain-containing protein 1	Prorsd1	sp|Q9D820-2|PRXD1_MOUSE Isoform 2 of Prolyl-tRNA synthetase associated domain-containing protein 1 OS=Mus musculus OX=10090 GN=Prorsd1;sp|Q9D820|PRXD1_MOUSE Prolyl-tRNA synthetase associated domain-containing protein 1 OS=Mus musculus OX=10090 GN=Prorsd1 P	33907.6	31287		15121	9695.02	22713			32597.3	1853.04		15843	6538.96		0.486022	-1.04091	#REF!
Q3TGF2	Q3TGF2	Protein FAM107B	Fam107b	sp|Q3TGF2|F107B_MOUSE Protein FAM107B OS=Mus musculus OX=10090 GN=Fam107b PE=1 SV=2	1.84363e+06	1.99694e+06	1.23248e+06	1.09741e+06	1.00837e+06	1.0042e+06			1.69102e+06	404433		1.03666e+06	52655.1		0.61304	-0.705946	#REF!
Q62426	Q62426	Cystatin-B	Cstb	sp|Q62426|CYTB_MOUSE Cystatin-B OS=Mus musculus OX=10090 GN=Cstb PE=1 SV=1	401784	413282	499090	193389	255119	354925			438052	53172		267811	81512.8		0.611368	-0.709887	#REF!
Q8BMG7;Q8BMG7-2	Q8BMG7	Rab3 GTPase-activating protein non-catalytic subunit	Rab3gap2	sp|Q8BMG7|RBGPR_MOUSE Rab3 GTPase-activating protein non-catalytic subunit OS=Mus musculus OX=10090 GN=Rab3gap2 PE=1 SV=2	6500.21	12211.8	9993.66	4994.98	4978.42	5489.33			9568.57	2879.44		5154.24	290.314		0.538664	-0.892543	#REF!
Q8JZN7	Q8JZN7	Mitochondrial Rho GTPase 2	Rhot2	sp|Q8JZN7|MIRO2_MOUSE Mitochondrial Rho GTPase 2 OS=Mus musculus OX=10090 GN=Rhot2 PE=1 SV=1	12231.6	12095.4	6621.28	6892.92	2311.88	4027.35			10316.1	3200.51		4410.72	2314.46		0.427557	-1.22581	#REF!
Q61470	Q61470	Leukocyte antigen CD37	Cd37	sp|Q61470|CD37_MOUSE Leukocyte antigen CD37 OS=Mus musculus OX=10090 GN=Cd37 PE=1 SV=1	21900.8	16712.7	14489.2	14133.6	8345.9	11485.7			17700.9	3803.33		11321.7	2897.33		0.639614	-0.644727	#REF!
Q91VX2	Q91VX2	Ubiquitin-associated protein 2	Ubap2	sp|Q91VX2|UBAP2_MOUSE Ubiquitin-associated protein 2 OS=Mus musculus OX=10090 GN=Ubap2 PE=1 SV=1	47405.8	42655.6	43097.4	27075.4	31360.6	16501.5			44386.2	2624.29		24979.2	7648.13		0.562768	-0.829387	#REF!
O08917	O08917	Flotillin-1	Flot1	sp|O08917|FLOT1_MOUSE Flotillin-1 OS=Mus musculus OX=10090 GN=Flot1 PE=1 SV=1	15461.2	12823.2	15268.3	10066	9576.31	5501.42			14517.6	1470.54		8381.23	2505.98		0.577316	-0.792566	#REF!
Q8BLN5	Q8BLN5	Lanosterol synthase	Lss	sp|Q8BLN5|LSS_MOUSE Lanosterol synthase OS=Mus musculus OX=10090 GN=Lss PE=1 SV=2	15389.2	22321.3	13016.4	9264.28	12592.1	9794.72			16908.9	4835.03		10550.4	1787.98		0.623952	-0.680493	#REF!
Q99NH0;Q99NH0-2;Q99NH0-3	Q99NH0;Q99NH0-2;Q99NH0-3	Ankyrin repeat domain-containing protein 17	Ankrd17	sp|Q99NH0|ANR17_MOUSE Ankyrin repeat domain-containing protein 17 OS=Mus musculus OX=10090 GN=Ankrd17 PE=1 SV=2;sp|Q99NH0-2|ANR17_MOUSE Isoform 2 of Ankyrin repeat domain-containing protein 17 OS=Mus musculus OX=10090 GN=Ankrd17;sp|Q99NH0-3|ANR17_MOUSE Iso	10991	9129.06	10630.1	8741.37	5203.63	5713.01			10250.1	987.441		6552.67	1912.5		0.639282	-0.645476	#REF!
E9Q6U4;Q3UWL8;Q6P0X1;E9Q4Q8;E9Q8R1	E9Q6U4;Q3UWL8	Prefoldin subunit 4	Pfdn4	tr|E9Q6U4|E9Q6U4_MOUSE Prefoldin subunit 4 OS=Mus musculus OX=10090 GN=Pfdn4 PE=1 SV=1;tr|Q3UWL8|Q3UWL8_MOUSE Prefoldin subunit 4 OS=Mus musculus OX=10090 GN=Pfdn4 PE=1 SV=1	111497	200260	107128	80727.1	91614.2	54320.1			139628	52554.3		75553.8	19177.7		0.541106	-0.886016	#REF!
Q9CWR2	Q9CWR2	Histone-lysine N-methyltransferase SMYD3	Smyd3	sp|Q9CWR2|SMYD3_MOUSE Histone-lysine N-methyltransferase SMYD3 OS=Mus musculus OX=10090 GN=Smyd3 PE=2 SV=1	2430.89	8542.38	2172.9	1202.64	1425.66	621.453			4382.06	3605.25		1083.25	415.183		0.247201	-2.01624	#REF!
P53995	P53995	Anaphase-promoting complex subunit 1	Anapc1	sp|P53995|APC1_MOUSE Anaphase-promoting complex subunit 1 OS=Mus musculus OX=10090 GN=Anapc1 PE=1 SV=2	8568.5	8386.91	10266.4	7838.86	4835.39	4952.52			9073.93	1036.67		5875.59	1701.25		0.647524	-0.626994	#REF!
Q9CQL5	Q9CQL5	39S ribosomal protein L18, mitochondrial	Mrpl18	sp|Q9CQL5|RM18_MOUSE 39S ribosomal protein L18, mitochondrial OS=Mus musculus OX=10090 GN=Mrpl18 PE=1 SV=1	30270.7	37306.9	23987.2	21762.8	15406.1	23426.3			30521.6	6663.42		20198.4	4232.77		0.661774	-0.595589	#REF!
Q3UMT1	Q3UMT1	Protein phosphatase 1 regulatory subunit 12C	Ppp1r12c	sp|Q3UMT1|PP12C_MOUSE Protein phosphatase 1 regulatory subunit 12C OS=Mus musculus OX=10090 GN=Ppp1r12c PE=1 SV=1	10158.4	9244.28	5471.39	5144.82	3991.11	4646.81			8291.35	2484.55		4594.25	578.649		0.554101	-0.851778	#REF!
Q61335	Q61335	B-cell receptor-associated protein 31	Bcap31	sp|Q61335|BAP31_MOUSE B-cell receptor-associated protein 31 OS=Mus musculus OX=10090 GN=Bcap31 PE=1 SV=4	576969	588912	345211	348994	215387	322344			503698	137383		295575	70711.7		0.58681	-0.769034	#REF!
P12399	P12399	Protein CTLA-2-alpha	Ctla2a	sp|P12399|CTL2A_MOUSE Protein CTLA-2-alpha OS=Mus musculus OX=10090 GN=Ctla2a PE=2 SV=2	210448	211393	135553	104193	102176	150209			185798	43516.4		118860	27168.5		0.639725	-0.644477	#REF!
Q91WK1	Q91WK1	SPRY domain-containing protein 4	Spryd4	sp|Q91WK1|SPRY4_MOUSE SPRY domain-containing protein 4 OS=Mus musculus OX=10090 GN=Spryd4 PE=1 SV=1	13695.5	9117.84	41018.6	1917.57	4132.04	8870.63			21277.3	17249		4973.42	3552.07		0.233743	-2.09701	#REF!
Q6PHQ8	Q6PHQ8	N-alpha-acetyltransferase 35, NatC auxiliary subunit	Naa35	sp|Q6PHQ8|NAA35_MOUSE N-alpha-acetyltransferase 35, NatC auxiliary subunit OS=Mus musculus OX=10090 GN=Naa35 PE=1 SV=1	11801.4	11336.2	8057.83	4318.96	5428.71	1580.54			10398.5	2040.38		3776.07	1980.7		0.363136	-1.46142	#REF!
P97376	P97376	Protein FRG1	Frg1	sp|P97376|FRG1_MOUSE Protein FRG1 OS=Mus musculus OX=10090 GN=Frg1 PE=1 SV=2	71077.6	134309	66776	64392.8	36752	36424.9			90720.8	37809.5		45856.6	16053.7		0.50547	-0.984304	#REF!
Q9D892	Q9D892	Inosine triphosphate pyrophosphatase	Itpa	sp|Q9D892|ITPA_MOUSE Inosine triphosphate pyrophosphatase OS=Mus musculus OX=10090 GN=Itpa PE=1 SV=2	171570	156249	302482	134023	94158.6	110708			210101	80370.8		112963	20027.8		0.537663	-0.895225	#REF!
Q91ZU1	Q91ZU1	Ankyrin repeat and SOCS box protein 6	Asb6	sp|Q91ZU1|ASB6_MOUSE Ankyrin repeat and SOCS box protein 6 OS=Mus musculus OX=10090 GN=Asb6 PE=1 SV=1	10771.8	3327.71	6245.14	3924.07	1083.33	796.748			6781.57	3750.95		1934.71	1728.78		0.28529	-1.8095	#REF!
Q6ZQ29-2;Q6ZQ29	Q6ZQ29-2;Q6ZQ29	Serine/threonine-protein kinase TAO2	Taok2	sp|Q6ZQ29-2|TAOK2_MOUSE Isoform 2 of Serine/threonine-protein kinase TAO2 OS=Mus musculus OX=10090 GN=Taok2;sp|Q6ZQ29|TAOK2_MOUSE Serine/threonine-protein kinase TAO2 OS=Mus musculus OX=10090 GN=Taok2 PE=1 SV=3	437.415	1096.67	823.432	305.308	160.944				785.838	331.23		233.126	102.081		0.296659	-1.75312	#REF!
O88796	O88796	Ribonuclease P protein subunit p30	Rpp30	sp|O88796|RPP30_MOUSE Ribonuclease P protein subunit p30 OS=Mus musculus OX=10090 GN=Rpp30 PE=1 SV=1	107938	75051.4	46151.4	52382.2	26352.8	29415.8			76380.3	30914.8		36050.3	14226.5		0.471984	-1.08319	#REF!
A0A2I3BPN6;E9QAP7	A0A2I3BPN6;E9QAP7		Taf4a	tr|A0A2I3BPN6|A0A2I3BPN6_MOUSE TATA-box-binding protein-associated factor 4 OS=Mus musculus OX=10090 GN=Taf4 PE=1 SV=1;tr|E9QAP7|E9QAP7_MOUSE TATA-box-binding protein-associated factor 4 OS=Mus musculus OX=10090 GN=Taf4 PE=1 SV=1	2479.57	4180.83	5168.15	2657.19	841.549	1435.98			3942.85	1360		1644.91	925.675		0.417187	-1.26123	#REF!
P70182-3;P70182;P70182-2	P70182-3;P70182;P70182-2	Phosphatidylinositol 4-phosphate 5-kinase type-1 alpha	Pip5k1a	sp|P70182-3|PI51A_MOUSE Isoform 3 of Phosphatidylinositol 4-phosphate 5-kinase type-1 alpha OS=Mus musculus OX=10090 GN=Pip5k1a;sp|P70182|PI51A_MOUSE Phosphatidylinositol 4-phosphate 5-kinase type-1 alpha OS=Mus musculus OX=10090 GN=Pip5k1a PE=1 SV=2;sp|P7	7118.42	4571.3	3916.44	3244.64	908.343	681.626			5202.06	1691.61		1611.54	1418.85		0.309789	-1.69064	#REF!
Q8VDD9;Q921C3	Q8VDD9	PH-interacting protein	Phip	sp|Q8VDD9|PHIP_MOUSE PH-interacting protein OS=Mus musculus OX=10090 GN=Phip PE=1 SV=2	4390.83	4914.94	4154.44	3033.98	2360.75	1312.02			4486.73	389.218		2235.58	867.777		0.498265	-1.00501	#REF!
Q8VDP2;Q8VDP2-2	Q8VDP2;Q8VDP2-2	UPF0428 protein CXorf56 homolog		sp|Q8VDP2|CX056_MOUSE UPF0428 protein CXorf56 homolog OS=Mus musculus OX=10090 PE=1 SV=1;sp|Q8VDP2-2|CX056_MOUSE Isoform 2 of UPF0428 protein CXorf56 homolog OS=Mus musculus OX=10090	14767.3	14657	16345.3	9438.87	11342.9	6052.23			15256.5	944.522		8944.67	2679.74		0.586284	-0.770328	#REF!
Q9JKP5	Q9JKP5	Muscleblind-like protein 1	Mbnl1	sp|Q9JKP5|MBNL1_MOUSE Muscleblind-like protein 1 OS=Mus musculus OX=10090 GN=Mbnl1 PE=1 SV=1	234064	158021	238986	167396	101274	137106			210357	45390.8		135259	33099.9		0.642996	-0.637119	#REF!
A2A8U2-2;A2A8U2-3;A2A8U2	A2A8U2-2;A2A8U2-3;A2A8U2	Transmembrane protein 201	Tmem201	sp|A2A8U2-2|TM201_MOUSE Isoform 2 of Transmembrane protein 201 OS=Mus musculus OX=10090 GN=Tmem201;sp|A2A8U2-3|TM201_MOUSE Isoform 3 of Transmembrane protein 201 OS=Mus musculus OX=10090 GN=Tmem201;sp|A2A8U2|TM201_MOUSE Transmembrane protein 201 OS=Mus mus		4458.69	2354.93	196.381	1201.89	987.918			3406.81	1487.58		795.398	529.682		0.233473	-2.09867	#REF!
Q91ZP3-2;Q91ZP3;Q99PI5	Q91ZP3-2;Q91ZP3	Phosphatidate phosphatase LPIN1	Lpin1	sp|Q91ZP3-2|LPIN1_MOUSE Isoform 2 of Phosphatidate phosphatase LPIN1 OS=Mus musculus OX=10090 GN=Lpin1;sp|Q91ZP3|LPIN1_MOUSE Phosphatidate phosphatase LPIN1 OS=Mus musculus OX=10090 GN=Lpin1 PE=1 SV=1	934.062		1476.65	522.615	316.806				1205.36	383.671		419.711	145.529		0.348204	-1.522	#REF!
Q8K3G5	Q8K3G5	Inactive serine/threonine-protein kinase VRK3	Vrk3	sp|Q8K3G5|VRK3_MOUSE Inactive serine/threonine-protein kinase VRK3 OS=Mus musculus OX=10090 GN=Vrk3 PE=1 SV=2	12618.3	15764.2	16895.6	11464.2	5569.21	8811.37			15092.7	2216.32		8614.92	2952.38		0.570801	-0.80894	#REF!
P83741-4;P83741;P83741-2;P83741-3;P83741-5;P83741-6;P83741-7;Q80UE6	P83741-4;P83741;P83741-2;P83741-3;P83741-5	Serine/threonine-protein kinase WNK1	Wnk1	sp|P83741-4|WNK1_MOUSE Isoform 4 of Serine/threonine-protein kinase WNK1 OS=Mus musculus OX=10090 GN=Wnk1;sp|P83741|WNK1_MOUSE Serine/threonine-protein kinase WNK1 OS=Mus musculus OX=10090 GN=Wnk1 PE=1 SV=2;sp|P83741-2|WNK1_MOUSE Isoform 2 of Serine/threon	48808.9	47945	52757	41752.9	32436.5	25595.4			49837	2565.44		33261.6	8110.32		0.667409	-0.583358	#REF!
P59325	P59325	Eukaryotic translation initiation factor 5	Eif5	sp|P59325|IF5_MOUSE Eukaryotic translation initiation factor 5 OS=Mus musculus OX=10090 GN=Eif5 PE=1 SV=1	312264	355362	360495	191592	145967	276459			342707	26489.3		204673	66222.1		0.597223	-0.743658	#REF!
Q9R1C0	Q9R1C0	Transcription initiation factor TFIID subunit 7	Taf7	sp|Q9R1C0|TAF7_MOUSE Transcription initiation factor TFIID subunit 7 OS=Mus musculus OX=10090 GN=Taf7 PE=1 SV=1	2411.23		2508.07	1728.15	965.948	1626.21			2459.65	68.4764		1440.1	413.782		0.58549	-0.772283	#REF!
Q6P8I4	Q6P8I4	PEST proteolytic signal-containing nuclear protein	Pcnp	sp|Q6P8I4|PCNP_MOUSE PEST proteolytic signal-containing nuclear protein OS=Mus musculus OX=10090 GN=Pcnp PE=1 SV=1	206003	441833	271907	166853	179142	127585			306581	121678		157860	26929.2		0.514904	-0.957624	#REF!
P63002;P63002-2	P63002;P63002-2	Amino-terminal enhancer of split	Aes	sp|P63002|TLE5_MOUSE TLE family member 5 OS=Mus musculus OX=10090 GN=Tle5 PE=1 SV=1;sp|P63002-2|TLE5_MOUSE Isoform 2 of TLE family member 5 OS=Mus musculus OX=10090 GN=Tle5	12801.7	9944.94	16640.2	4809.34	10019.8	7340.22			13128.9	3359.6		7389.8	2605.6		0.562863	-0.829145	#REF!
Q9D2G2;Q9D2G2-2	Q9D2G2;Q9D2G2-2	Dihydrolipoyllysine-residue succinyltransferase component of 2-oxoglutarate dehydrogenase complex, mitochondrial	Dlst	sp|Q9D2G2|ODO2_MOUSE Dihydrolipoyllysine-residue succinyltransferase component of 2-oxoglutarate dehydrogenase complex, mitochondrial OS=Mus musculus OX=10090 GN=Dlst PE=1 SV=1;sp|Q9D2G2-2|ODO2_MOUSE Isoform 2 of Dihydrolipoyllysine-residue succinyltransfe	103376	81295.7	90729.7	55727.2	36238	70735.5			91800.4	11078.8		54233.5	17297.2		0.590777	-0.759315	#REF!
Q3UMY5;Q3UMY5-3	Q3UMY5;Q3UMY5-3	Echinoderm microtubule-associated protein-like 4	Eml4	sp|Q3UMY5|EMAL4_MOUSE Echinoderm microtubule-associated protein-like 4 OS=Mus musculus OX=10090 GN=Eml4 PE=1 SV=1;sp|Q3UMY5-3|EMAL4_MOUSE Isoform 3 of Echinoderm microtubule-associated protein-like 4 OS=Mus musculus OX=10090 GN=Eml4	19323.7	20580.7	16244.4	14906.2	8236.36	12128.4			18716.3	2231.03		11757	3350.38		0.628169	-0.670776	#REF!
O88512	O88512	AP-1 complex subunit gamma-like 2	Ap1g2	sp|O88512|AP1G2_MOUSE AP-1 complex subunit gamma-like 2 OS=Mus musculus OX=10090 GN=Ap1g2 PE=1 SV=2	25874.2	22613.9	15709.5	15307	12226.3	14089			21399.2	5190.06		13874.1	1551.54		0.648345	-0.625166	#REF!
Q7TQP0	Q7TQP0	Probable G-protein coupled receptor 141	Gpr141	sp|Q7TQP0|GP141_MOUSE Probable G-protein coupled receptor 141 OS=Mus musculus OX=10090 GN=Gpr141 PE=2 SV=1	2402.04	1659.3	1307.08	507.547		847.605			1789.48	558.967		677.576	240.457		0.378645	-1.40108	#REF!
Q571I4	Q571I4	Tyrosine-protein kinase SgK223	Sgk223	sp|Q571I4|PRAG1_MOUSE Inactive tyrosine-protein kinase PRAG1 OS=Mus musculus OX=10090 GN=Prag1 PE=1 SV=3	1782.82	2004.86	1516.76	458.616	256.68				1768.15	244.384		357.648	142.79		0.202273	-2.30563	#REF!
Q8C5K5;Q8C5K5-2	Q8C5K5;Q8C5K5-2	Uncharacterized protein CXorf38 homolog		sp|Q8C5K5|CX038_MOUSE Uncharacterized protein CXorf38 homolog OS=Mus musculus OX=10090 PE=1 SV=1;sp|Q8C5K5-2|CX038_MOUSE Isoform 2 of Uncharacterized protein CXorf38 homolog OS=Mus musculus OX=10090	38383.9	23498.9	21519.4	21202.1	11619.5	15028.6			27800.7	9218.6		15950.1	4857.32		0.573728	-0.80156	#REF!
A2AUM9	A2AUM9	Centrosomal protein of 152 kDa	Cep152	sp|A2AUM9|CE152_MOUSE Centrosomal protein of 152 kDa OS=Mus musculus OX=10090 GN=Cep152 PE=1 SV=1	2189.83		972.141	161.646	496.325	477.652			1580.99	861.039		378.541	188.068		0.239433	-2.0623	#REF!
Q8CJ40-2;Q8CJ40-3;Q8CJ40	Q8CJ40-2;Q8CJ40-3;Q8CJ40	Rootletin	Crocc	sp|Q8CJ40-2|CROCC_MOUSE Isoform 2 of Rootletin OS=Mus musculus OX=10090 GN=Crocc;sp|Q8CJ40-3|CROCC_MOUSE Isoform 3 of Rootletin OS=Mus musculus OX=10090 GN=Crocc;sp|Q8CJ40|CROCC_MOUSE Rootletin OS=Mus musculus OX=10090 GN=Crocc PE=1 SV=2	3753.4	22774.7	14109.3	1989.43	2142.01	2054.44			13545.8	9523.15		2061.96	76.5701		0.152221	-2.71576	#REF!
Q9Z0M6-2;Q9Z0M6-3;Q9Z0M6	Q9Z0M6-2;Q9Z0M6-3;Q9Z0M6	CD97 antigen	Cd97	sp|Q9Z0M6-2|AGRE5_MOUSE Isoform 2 of Adhesion G protein-coupled receptor E5 OS=Mus musculus OX=10090 GN=Adgre5;sp|Q9Z0M6-3|AGRE5_MOUSE Isoform 3 of Adhesion G protein-coupled receptor E5 OS=Mus musculus OX=10090 GN=Adgre5;sp|Q9Z0M6|AGRE5_MOUSE Adhesion G p	8766.62	10676	14343.5	6141.96	1833.18	898.605			11262.1	2834.27		2957.92	2796.78		0.262644	-1.92882	#REF!
Q3UA16;Q3UA16-2;Q3UA16-3	Q3UA16;Q3UA16-2;Q3UA16-3	Kinetochore protein Spc25	Spc25	sp|Q3UA16|SPC25_MOUSE Kinetochore protein Spc25 OS=Mus musculus OX=10090 GN=Spc25 PE=2 SV=1;sp|Q3UA16-2|SPC25_MOUSE Isoform 2 of Kinetochore protein Spc25 OS=Mus musculus OX=10090 GN=Spc25;sp|Q3UA16-3|SPC25_MOUSE Isoform 3 of Kinetochore protein Spc25 OS=M	27797.9	24967.3	8206.83	4754.31	8078.42	5668.88			20324	10588.8		6167.2	1717.17		0.303444	-1.7205	#REF!
O88811;O88811-2	O88811;O88811-2	Signal transducing adapter molecule 2	Stam2	sp|O88811|STAM2_MOUSE Signal transducing adapter molecule 2 OS=Mus musculus OX=10090 GN=Stam2 PE=1 SV=1;sp|O88811-2|STAM2_MOUSE Isoform 2 of Signal transducing adapter molecule 2 OS=Mus musculus OX=10090 GN=Stam2	17878.2	8678.21	10615.6	8747.18	5835.19	5355.27			12390.7	4850.08		6645.88	1835.53		0.536361	-0.898723	#REF!
Q9JK38	Q9JK38	Glucosamine 6-phosphate N-acetyltransferase	Gnpnat1	sp|Q9JK38|GNA1_MOUSE Glucosamine 6-phosphate N-acetyltransferase OS=Mus musculus OX=10090 GN=Gnpnat1 PE=1 SV=1	72172.1	40996.1	89053.3	20359.7	36681.7	42238.9			67407.2	24380.4		33093.5	11372.4		0.490949	-1.02636	#REF!
Q9CPP6	Q9CPP6	NADH dehydrogenase [ubiquinone] 1 alpha subcomplex subunit 5	Ndufa5	sp|Q9CPP6|NDUA5_MOUSE NADH dehydrogenase [ubiquinone] 1 alpha subcomplex subunit 5 OS=Mus musculus OX=10090 GN=Ndufa5 PE=1 SV=3	61895.5	101201	105543	65068	52637.4	32447.8			89546.4	24044.6		50051.1	16463.2		0.55894	-0.839236	#REF!
Q91W45	Q91W45	Polyadenylate-binding protein-interacting protein 2B	Paip2b	sp|Q91W45|PAI2B_MOUSE Polyadenylate-binding protein-interacting protein 2B OS=Mus musculus OX=10090 GN=Paip2b PE=1 SV=2	4658.22	2883.96	6314.42		2139.08	2371.9			4618.87	1715.57		2255.49	164.624		0.488321	-1.0341	#REF!
Q8BL66	Q8BL66	Early endosome antigen 1	Eea1	sp|Q8BL66|EEA1_MOUSE Early endosome antigen 1 OS=Mus musculus OX=10090 GN=Eea1 PE=1 SV=2	17404.6	9848.87	15742.5	7066.81	9930.68	9111.09			14332	3970.46		8702.86	1474.94		0.607233	-0.719679	#REF!
Q9QZE7	Q9QZE7	Translin-associated protein X	Tsnax	sp|Q9QZE7|TSNAX_MOUSE Translin-associated protein X OS=Mus musculus OX=10090 GN=Tsnax PE=1 SV=1	68362.7	31193.5	36747.6	16889.6	19548.2	31236.7			45434.6	20049.6		22558.2	7632.48		0.496497	-1.01014	#REF!
Q8R3L2-3;Q8R3L2-2;Q8R3L2-5;Q8R3L2;Q8R3L2-4	Q8R3L2-3;Q8R3L2-2;Q8R3L2-5;Q8R3L2;Q8R3L2-4	Transcription factor 25	Tcf25	sp|Q8R3L2-3|TCF25_MOUSE Isoform 3 of Transcription factor 25 OS=Mus musculus OX=10090 GN=Tcf25;sp|Q8R3L2-2|TCF25_MOUSE Isoform 2 of Transcription factor 25 OS=Mus musculus OX=10090 GN=Tcf25;sp|Q8R3L2-5|TCF25_MOUSE Isoform 5 of Transcription factor 25 OS=Mu	5645.29	10749	7670.93	3470.78	789.509	3128.34			8021.73	2569.86		2462.88	1459.26		0.307026	-1.70357	#REF!
Q5SSL4-4	Q5SSL4-4	Active breakpoint cluster region-related protein	Abr	sp|Q5SSL4-4|ABR_MOUSE Isoform 4 of Active breakpoint cluster region-related protein OS=Mus musculus OX=10090 GN=Abr	11621.1	15707.5	19207.2	10686.4	4435.95	8522.26			15511.9	3796.86		7881.54	3174.11		0.508095	-0.976829	#REF!
Q9ES00	Q9ES00	Ubiquitin conjugation factor E4 B	Ube4b	sp|Q9ES00|UBE4B_MOUSE Ubiquitin conjugation factor E4 B OS=Mus musculus OX=10090 GN=Ube4b PE=1 SV=3	27418.6	13031.3	12761.3	9837.9	6201.65	9537.97			17737.1	8385.56		8525.84	2018.38		0.480679	-1.05685	#REF!
Q9D659	Q9D659	Platelet receptor Gi24		sp|Q9D659|VISTA_MOUSE V-type immunoglobulin domain-containing suppressor of T-cell activation OS=Mus musculus OX=10090 GN=Vsir PE=1 SV=2	8966.33	11073.3	34014.7	3284.18	6054.58	5690.32			18018.1	13893.5		5009.69	1505.4		0.278036	-1.84665	#REF!
Q60949-2;Q60949;Q8BYJ6-5;Q8BYJ6	Q60949-2;Q60949	TBC1 domain family member 1	Tbc1d1	sp|Q60949-2|TBCD1_MOUSE Isoform 2 of TBC1 domain family member 1 OS=Mus musculus OX=10090 GN=Tbc1d1;sp|Q60949|TBCD1_MOUSE TBC1 domain family member 1 OS=Mus musculus OX=10090 GN=Tbc1d1 PE=1 SV=3	6083.43	4020.43	3779.77	3166.94	861.97	1478.12			4627.88	1266.28		1835.68	1193.36		0.396656	-1.33404	#REF!
Q9Z1Q2;Q80YU0	Q9Z1Q2	Abhydrolase domain-containing protein 16A	Abhd16a	sp|Q9Z1Q2|ABHGA_MOUSE Phosphatidylserine lipase ABHD16A OS=Mus musculus OX=10090 GN=Abhd16a PE=1 SV=3	8541.88	11045	9138.29	4910.07	2414.48	6269.74			9575.04	1307.44		4531.43	1955.32		0.473254	-1.07931	#REF!
Q6ZPY7;Q6ZPY7-2	Q6ZPY7;Q6ZPY7-2	Lysine-specific demethylase 3B	Kdm3b	sp|Q6ZPY7|KDM3B_MOUSE Lysine-specific demethylase 3B OS=Mus musculus OX=10090 GN=Kdm3b PE=1 SV=2;sp|Q6ZPY7-2|KDM3B_MOUSE Isoform 2 of Lysine-specific demethylase 3B OS=Mus musculus OX=10090 GN=Kdm3b	4250.45	2946.66	3779.57	2188.05	1458.26	615.03			3658.89	660.221		1420.45	787.194		0.388218	-1.36506	#REF!
Q9DBU3	Q9DBU3	Serine/threonine-protein kinase RIO3	Riok3	sp|Q9DBU3|RIOK3_MOUSE Serine/threonine-protein kinase RIO3 OS=Mus musculus OX=10090 GN=Riok3 PE=1 SV=3	18195.1	12282.2	9673.88	9460.25	8130.49	5097.51			13383.7	4366.09		7562.75	2236.09		0.565072	-0.823494	#REF!
Q9DBT3	Q9DBT3	Coiled-coil domain-containing protein 97	Ccdc97	sp|Q9DBT3|CCD97_MOUSE Coiled-coil domain-containing protein 97 OS=Mus musculus OX=10090 GN=Ccdc97 PE=1 SV=1	4164.72	4370.06	2572.99	848.192	379.552				3702.59	983.637		613.872	331.378		0.165795	-2.59252	#REF!
Q80VJ3	Q80VJ3	2-deoxynucleoside 5-phosphate N-hydrolase 1	Dnph1	sp|Q80VJ3|DNPH1_MOUSE 2-deoxynucleoside 5-phosphate N-hydrolase 1 OS=Mus musculus OX=10090 GN=Dnph1 PE=1 SV=2	47075.5	91532	41640.7	34759.7	7151.69	17631.7			60082.7	27371.1		19847.7	13936.8		0.330339	-1.59798	#REF!
O54957	O54957	Linker for activation of T-cells family member 1	Lat	sp|O54957|LAT_MOUSE Linker for activation of T-cells family member 1 OS=Mus musculus OX=10090 GN=Lat PE=1 SV=1	40467	43599.6	28849.5	23737.2	13150.7	6156.37			37638.7	7771.17		14348.1	8851.37		0.381206	-1.39136	#REF!
Q8BX70;Q8BX70-3;Q8BX70-2	Q8BX70;Q8BX70-3;Q8BX70-2	Vacuolar protein sorting-associated protein 13C	Vps13c	sp|Q8BX70|VP13C_MOUSE Vacuolar protein sorting-associated protein 13C OS=Mus musculus OX=10090 GN=Vps13c PE=1 SV=2;sp|Q8BX70-3|VP13C_MOUSE Isoform 3 of Vacuolar protein sorting-associated protein 13C OS=Mus musculus OX=10090 GN=Vps13c;sp|Q8BX70-2|VP13C_MOU	1078.66	468.935		262.238	88.1208	174.742			773.796	431.139		175.034	87.0589		0.226201	-2.14432	#REF!
Q8K0V4	Q8K0V4	CCR4-NOT transcription complex subunit 3	Cnot3	sp|Q8K0V4|CNOT3_MOUSE CCR4-NOT transcription complex subunit 3 OS=Mus musculus OX=10090 GN=Cnot3 PE=1 SV=1	24600	21789.8	40503.8	20380.4	9845.33	16569.2			28964.6	10091.6		15598.3	5334.21		0.538531	-0.8929	#REF!
Q99N91	Q99N91	39S ribosomal protein L34, mitochondrial	Mrpl34	sp|Q99N91|RM34_MOUSE 39S ribosomal protein L34, mitochondrial OS=Mus musculus OX=10090 GN=Mrpl34 PE=1 SV=1	15307.5	27176.8	26889.4	10268.2	15582.3	14835.3			23124.5	6771.27		13562	2876.8		0.586475	-0.769859	#REF!
Q99LU0	Q99LU0	Charged multivesicular body protein 1b-1	Chmp1b1	sp|Q99LU0|CH1B1_MOUSE Charged multivesicular body protein 1b-1 OS=Mus musculus OX=10090 GN=Chmp1b1 PE=1 SV=1	76415.4	50382.5	36657.2		19032	29665.4			54485	20194.1		24348.7	7518.97		0.446888	-1.16202	#REF!
Q80UM7	Q80UM7	Mannosyl-oligosaccharide glucosidase	Mogs	sp|Q80UM7|MOGS_MOUSE Mannosyl-oligosaccharide glucosidase OS=Mus musculus OX=10090 GN=Mogs PE=1 SV=1	58303.3	54946	32645.3	33567.3	23023.4	30615.7			48631.5	13945.9		29068.8	5439.54		0.597736	-0.74242	#REF!
Q8BGC1;Q8BGC1-2	Q8BGC1;Q8BGC1-2	UPF0489 protein C5orf22 homolog		sp|Q8BGC1|CE022_MOUSE UPF0489 protein C5orf22 homolog OS=Mus musculus OX=10090 PE=1 SV=1;sp|Q8BGC1-2|CE022_MOUSE Isoform 2 of UPF0489 protein C5orf22 homolog OS=Mus musculus OX=10090		1806.17	3654.36	734.707		492.626			2730.26	1306.87		613.666	171.177		0.224765	-2.15351	#REF!
Q9JM52-2;Q9JM52;Q9JM52-3	Q9JM52-2;Q9JM52;Q9JM52-3	Misshapen-like kinase 1	Mink1	sp|Q9JM52-2|MINK1_MOUSE Isoform 1 of Misshapen-like kinase 1 OS=Mus musculus OX=10090 GN=Mink1;sp|Q9JM52|MINK1_MOUSE Misshapen-like kinase 1 OS=Mus musculus OX=10090 GN=Mink1 PE=1 SV=3;sp|Q9JM52-3|MINK1_MOUSE Isoform 3 of Misshapen-like kinase 1 OS=Mus mus	3519.49		6180.59	129.583	471.392				4850.04	1881.68		300.488	241.695		0.0619557	-4.01262	#REF!
Q9CXG3	Q9CXG3	Peptidyl-prolyl cis-trans isomerase-like 4	Ppil4	sp|Q9CXG3|PPIL4_MOUSE Peptidyl-prolyl cis-trans isomerase-like 4 OS=Mus musculus OX=10090 GN=Ppil4 PE=1 SV=2	27405.8	16768.5	26825	19135	9303.24	12111.2			23666.5	5980.83		13516.5	5064.29		0.571124	-0.808125	#REF!
P61804	P61804	Dolichyl-diphosphooligosaccharide--protein glycosyltransferase subunit DAD1	Dad1	sp|P61804|DAD1_MOUSE Dolichyl-diphosphooligosaccharide--protein glycosyltransferase subunit DAD1 OS=Mus musculus OX=10090 GN=Dad1 PE=1 SV=3	258252	282452	232800	157958	218333	121833			257835	24828.9		166041	48755.4		0.643983	-0.634905	#REF!
Q9EPK6	Q9EPK6	Nucleotide exchange factor SIL1	Sil1	sp|Q9EPK6|SIL1_MOUSE Nucleotide exchange factor SIL1 OS=Mus musculus OX=10090 GN=Sil1 PE=1 SV=2	17883.4	12383.9	7673.02	6064.08	1459.83	5189.79			12646.8	5110.29		4237.9	2445.27		0.335097	-1.57735	#REF!
Q8BJ37	Q8BJ37	Tyrosyl-DNA phosphodiesterase 1	Tdp1	sp|Q8BJ37|TYDP1_MOUSE Tyrosyl-DNA phosphodiesterase 1 OS=Mus musculus OX=10090 GN=Tdp1 PE=1 SV=2	11909.6	7745.09	5741.41	5479.04	4192.29	2012.18			8465.36	3146.53		3894.51	1752.51		0.460052	-1.12013	#REF!
Q80XI4	Q80XI4	Phosphatidylinositol 5-phosphate 4-kinase type-2 beta	Pip4k2b	sp|Q80XI4|PI42B_MOUSE Phosphatidylinositol 5-phosphate 4-kinase type-2 beta OS=Mus musculus OX=10090 GN=Pip4k2b PE=1 SV=1	40959.2	30515.3	28265.8	26943.4	19985.4	13691.7			33246.8	6773.21		20206.8	6628.63		0.607783	-0.718373	#REF!
Q80U49;Q80U49-2	Q80U49;Q80U49-2	Centrosomal protein of 170 kDa protein B	Cep170b	sp|Q80U49|C170B_MOUSE Centrosomal protein of 170 kDa protein B OS=Mus musculus OX=10090 GN=Cep170b PE=1 SV=2;sp|Q80U49-2|C170B_MOUSE Isoform 2 of Centrosomal protein of 170 kDa protein B OS=Mus musculus OX=10090 GN=Cep170b	557.48	222.313	1776.15	71.7786	290.744	72.9755			851.982	817.713		145.166	126.076		0.170386	-2.55312	#REF!
Q9Z129;Q9Z129-2	Q9Z129;Q9Z129-2	ATP-dependent DNA helicase Q1	Recql	sp|Q9Z129|RECQ1_MOUSE ATP-dependent DNA helicase Q1 OS=Mus musculus OX=10090 GN=Recql PE=1 SV=2;sp|Q9Z129-2|RECQ1_MOUSE Isoform Beta of ATP-dependent DNA helicase Q1 OS=Mus musculus OX=10090 GN=Recql	10602.6	13230.5	16331.2	10428.1	5023.06	3771.64			13388.1	2867.54		6407.61	3537.65		0.478603	-1.0631	#REF!
O55234	O55234	Proteasome subunit beta type-5	Psmb5	sp|O55234|PSB5_MOUSE Proteasome subunit beta type-5 OS=Mus musculus OX=10090 GN=Psmb5 PE=1 SV=3	19953.5	11740.7	22237.3	12613	7216.57	3967.89			17977.2	5520.37		7932.49	4366.79		0.441253	-1.18032	#REF!
Q8BYP3	Q8BYP3	Rho-related GTP-binding protein RhoF	Rhof	sp|Q8BYP3|RHOF_MOUSE Rho-related GTP-binding protein RhoF OS=Mus musculus OX=10090 GN=Rhof PE=1 SV=1	42261.3	26082.1	38189.8	21174.1	24434.5	24089			35511.1	8415.68		23232.5	1791.01		0.654233	-0.612124	#REF!
Q3UMC0	Q3UMC0	Spermatogenesis-associated protein 5	Spata5	sp|Q3UMC0|AFG2H_MOUSE ATPase family protein 2 homolog OS=Mus musculus OX=10090 GN=Spata5 PE=1 SV=2	31418.8	55751.5	52698	30255.5	24901.3	27047.8			46622.8	13255.2		27401.6	2694.58		0.587729	-0.766776	#REF!
P23906	P23906	Interferon regulatory factor 2	Irf2	sp|P23906|IRF2_MOUSE Interferon regulatory factor 2 OS=Mus musculus OX=10090 GN=Irf2 PE=1 SV=1	1028.73	2938.08	2519.3	736.885		786.317			2162.04	1003.56		761.601	34.9537		0.352261	-1.50528	#REF!
Q925J9-4;Q925J9;Q925J9-3;Q925J9-2	Q925J9-4;Q925J9;Q925J9-3;Q925J9-2	Mediator of RNA polymerase II transcription subunit 1	Med1	sp|Q925J9-4|MED1_MOUSE Isoform 4 of Mediator of RNA polymerase II transcription subunit 1 OS=Mus musculus OX=10090 GN=Med1;sp|Q925J9|MED1_MOUSE Mediator of RNA polymerase II transcription subunit 1 OS=Mus musculus OX=10090 GN=Med1 PE=1 SV=2;sp|Q925J9-3|MED	4714.65	2755.47	7266.68	3110.88	1311.04	2071.27			4912.27	2262.09		2164.4	903.523		0.440611	-1.18242	#REF!
Q00519;G3X982;Q3TYQ9	Q00519	Xanthine dehydrogenase/oxidase;Xanthine dehydrogenase;Xanthine oxidase	Xdh	sp|Q00519|XDH_MOUSE Xanthine dehydrogenase/oxidase OS=Mus musculus OX=10090 GN=Xdh PE=1 SV=5	6254.02	5328.68	7159.51	4379.82	1641.02	3080.09			6247.4	915.431		3033.64	1369.99		0.485585	-1.04221	#REF!
Q9CQ62	Q9CQ62	2,4-dienoyl-CoA reductase, mitochondrial	Decr1	sp|Q9CQ62|DECR_MOUSE 2,4-dienoyl-CoA reductase, mitochondrial OS=Mus musculus OX=10090 GN=Decr1 PE=1 SV=1	27778.7	23430	24238.3	7880.38	15363.2	16963.8			25149	2312.98		13402.4	4848.75		0.532921	-0.908005	#REF!
Q6DFV5;Q6DFV5-3;Q6DFV5-2	Q6DFV5;Q6DFV5-3;Q6DFV5-2	Probable helicase with zinc finger domain	Helz	sp|Q6DFV5|HELZ_MOUSE Probable helicase with zinc finger domain OS=Mus musculus OX=10090 GN=Helz PE=1 SV=2;sp|Q6DFV5-3|HELZ_MOUSE Isoform 3 of Probable helicase with zinc finger domain OS=Mus musculus OX=10090 GN=Helz;sp|Q6DFV5-2|HELZ_MOUSE Isoform 2 of Pro	2878.33	2695.08	963.872	616.45	724.724	909.026			2179.1	1056.4		750.067	147.926		0.34421	-1.53864	#REF!
Q8BHA3;Q8BHA3-2	Q8BHA3;Q8BHA3-2	Probable D-tyrosyl-tRNA(Tyr) deacylase 2	Dtd2	sp|Q8BHA3|DTD2_MOUSE D-aminoacyl-tRNA deacylase 2 OS=Mus musculus OX=10090 GN=Dtd2 PE=1 SV=1;sp|Q8BHA3-2|DTD2_MOUSE Isoform 2 of D-aminoacyl-tRNA deacylase 2 OS=Mus musculus OX=10090 GN=Dtd2	12786.6	15952.2	19726.8	4084.51	3959.34	12170.3			16155.2	3474.58		6738.04	4704.87		0.417082	-1.2616	#REF!
Q5SV85;Q5SV85-2	Q5SV85;Q5SV85-2	Synergin gamma	Synrg	sp|Q5SV85|SYNRG_MOUSE Synergin gamma OS=Mus musculus OX=10090 GN=Synrg PE=1 SV=1;sp|Q5SV85-2|SYNRG_MOUSE Isoform 2 of Synergin gamma OS=Mus musculus OX=10090 GN=Synrg	4535.27	5486.93	7837.51	4829.69	2534.46	2054.44			5953.23	1699.79		3139.53	1483.27		0.527366	-0.923123	#REF!
Q9DBY1;Q9DBY1-2	Q9DBY1;Q9DBY1-2	E3 ubiquitin-protein ligase synoviolin	Syvn1	sp|Q9DBY1|SYVN1_MOUSE E3 ubiquitin-protein ligase synoviolin OS=Mus musculus OX=10090 GN=Syvn1 PE=1 SV=3;sp|Q9DBY1-2|SYVN1_MOUSE Isoform 2 of E3 ubiquitin-protein ligase synoviolin OS=Mus musculus OX=10090 GN=Syvn1	2471.13	7420.06	5188.36	1314.68	2498.34	394.287			5026.52	2478.44		1402.43	1054.77		0.279007	-1.84163	#REF!
O35516-2;O35516	O35516-2;O35516	Neurogenic locus notch homolog protein 2;Notch 2 extracellular truncation;Notch 2 intracellular domain	Notch2	sp|O35516-2|NOTC2_MOUSE Isoform 2 of Neurogenic locus notch homolog protein 2 OS=Mus musculus OX=10090 GN=Notch2;sp|O35516|NOTC2_MOUSE Neurogenic locus notch homolog protein 2 OS=Mus musculus OX=10090 GN=Notch2 PE=1 SV=2	2172.22	2136.49	1588.43	1411.1	914.75	1557.16			1965.71	327.225		1294.34	336.748		0.658457	-0.602839	#REF!
P57725	P57725	SAM domain-containing protein SAMSN-1	Samsn1	sp|P57725|SAMN1_MOUSE SAM domain-containing protein SAMSN-1 OS=Mus musculus OX=10090 GN=Samsn1 PE=1 SV=2	9874.74	13009.8	4945.31	6110.22	2427.06	3464.4			9276.61	4065.38		4000.56	1899.21		0.431252	-1.2134	#REF!
Q922R5;Q922R5-2	Q922R5;Q922R5-2	Serine/threonine-protein phosphatase 4 regulatory subunit 3B	Smek2	sp|Q922R5|P4R3B_MOUSE Serine/threonine-protein phosphatase 4 regulatory subunit 3B OS=Mus musculus OX=10090 GN=Ppp4r3b PE=1 SV=2;sp|Q922R5-2|P4R3B_MOUSE Isoform 2 of Serine/threonine-protein phosphatase 4 regulatory subunit 3B OS=Mus musculus OX=10090 GN=P	6448.76	5641.96	4990.47	4504.32	1878.06	2610.31			5693.73	730.521		2997.57	1355.28		0.526468	-0.925583	#REF!
Q922G2;Q922G2-2	Q922G2;Q922G2-2	Protein FAM76A	Fam76a	sp|Q922G2|FA76A_MOUSE Protein FAM76A OS=Mus musculus OX=10090 GN=Fam76a PE=2 SV=1;sp|Q922G2-2|FA76A_MOUSE Isoform 2 of Protein FAM76A OS=Mus musculus OX=10090 GN=Fam76a	6485.78	9589	5894.39	4892.34	1497.74	3166.67			7323.06	1984.52		3185.58	1697.38		0.435007	-1.20089	#REF!
P84078;P61205;Q8BSL7	P84078;P61205;Q8BSL7	ADP-ribosylation factor 1;ADP-ribosylation factor 3;ADP-ribosylation factor 2	Arf1;Arf3;Arf2	sp|P84078|ARF1_MOUSE ADP-ribosylation factor 1 OS=Mus musculus OX=10090 GN=Arf1 PE=1 SV=2;sp|P61205|ARF3_MOUSE ADP-ribosylation factor 3 OS=Mus musculus OX=10090 GN=Arf3 PE=2 SV=2;sp|Q8BSL7|ARF2_MOUSE ADP-ribosylation factor 2 OS=Mus musculus OX=10090 GN=A	1.75362e+06	1.36685e+06	1.0312e+06	916060	814656	930571			1.38389e+06	361509		887096	63152.6		0.641016	-0.641567	#REF!
E9PY43	E9PY43		Erich1	tr|E9PY43|E9PY43_MOUSE Glutamate-rich 1 OS=Mus musculus OX=10090 GN=Erich1 PE=1 SV=1	10259.1	3340.28	1476.48	685.506		825.329			5025.29	4627.43		755.417	98.87		0.150323	-2.73386	#REF!
Q8BJY1	Q8BJY1	26S proteasome non-ATPase regulatory subunit 5	Psmd5	sp|Q8BJY1|PSMD5_MOUSE 26S proteasome non-ATPase regulatory subunit 5 OS=Mus musculus OX=10090 GN=Psmd5 PE=1 SV=4	282363	253415	113962	85006.1	85673.3	99635.8			216580	90040.5		90105	8260.59		0.416036	-1.26522	#REF!
Q8R1F1	Q8R1F1	Niban-like protein 1	Fam129b	sp|Q8R1F1|NIBA2_MOUSE Protein Niban 2 OS=Mus musculus OX=10090 GN=Niban2 PE=1 SV=2	2615.18	623.887	2277.11		385.046	518.035			1838.72	1065.57		451.541	94.0375		0.245573	-2.02578	#REF!
A2AKG8;A2AKG8-3;A2AKG8-2	A2AKG8	Focadhesin	Focad	sp|A2AKG8|FOCAD_MOUSE Focadhesin OS=Mus musculus OX=10090 GN=Focad PE=1 SV=1	3906.05	4843.97	3860.14	3497.01	1606.2	1883.81			4203.39	555.236		2329.01	1021		0.554078	-0.851838	#REF!
P53996-2;P53996-3	P53996-2;P53996-3	Cellular nucleic acid-binding protein	Cnbp	sp|P53996-2|CNBP_MOUSE Isoform 2 of Cellular nucleic acid-binding protein OS=Mus musculus OX=10090 GN=Cnbp;sp|P53996-3|CNBP_MOUSE Isoform 3 of Cellular nucleic acid-binding protein OS=Mus musculus OX=10090 GN=Cnbp	160685	164685	58728	33349.8	64461	50109.5			128032	60052.8		49306.8	15571.2		0.385111	-1.37665	#REF!
Q80TP3	Q80TP3	E3 ubiquitin-protein ligase UBR5	Ubr5	sp|Q80TP3|UBR5_MOUSE E3 ubiquitin-protein ligase UBR5 OS=Mus musculus OX=10090 GN=Ubr5 PE=1 SV=2	9773.3	9994.62	10063.4	7946.74	4550.72	6625.86			9943.78	151.593		6374.44	1711.91		0.641048	-0.641495	#REF!
P62748	P62748	Hippocalcin-like protein 1	Hpcal1	sp|P62748|HPCL1_MOUSE Hippocalcin-like protein 1 OS=Mus musculus OX=10090 GN=Hpcal1 PE=1 SV=2	65128.6	43989.6	68352.6	39772.1	12263.1	26116.5			59156.9	13233.8		26050.5	13754.6		0.440363	-1.18323	#REF!
Q8C0L9;Q8C0L9-2;Q8C0L9-3	Q8C0L9;Q8C0L9-2	Glycerophosphocholine phosphodiesterase GPCPD1	Gpcpd1	sp|Q8C0L9|GPCP1_MOUSE Glycerophosphocholine phosphodiesterase GPCPD1 OS=Mus musculus OX=10090 GN=Gpcpd1 PE=1 SV=1;sp|Q8C0L9-2|GPCP1_MOUSE Isoform 2 of Glycerophosphocholine phosphodiesterase GPCPD1 OS=Mus musculus OX=10090 GN=Gpcpd1	1718.11	2326.31	2723.69	105.884	1075.53	357.012			2256.03	506.458		512.809	503.248		0.227305	-2.1373	#REF!
P56213	P56213	FAD-linked sulfhydryl oxidase ALR	Gfer	sp|P56213|ALR_MOUSE FAD-linked sulfhydryl oxidase ALR OS=Mus musculus OX=10090 GN=Gfer PE=1 SV=2	11015.7	10278.7	5678.31	5823.86	1842.18	4112.79			8990.92	2892.38		3926.28	1997.38		0.436694	-1.19531	#REF!
P59017	P59017	Bcl-2-like protein 13	Bcl2l13	sp|P59017|B2L13_MOUSE Bcl-2-like protein 13 OS=Mus musculus OX=10090 GN=Bcl2l13 PE=1 SV=2	4607.61	9107.94	13252.8	4917.59	4010.37	1782.36			8989.46	4323.82		3570.11	1613.32		0.397144	-1.33227	#REF!
P59048	P59048	p53 and DNA damage-regulated protein 1	Pdrg1	sp|P59048|PDRG1_MOUSE p53 and DNA damage-regulated protein 1 OS=Mus musculus OX=10090 GN=Pdrg1 PE=2 SV=1	17842.4	11967	10932.5	9303.68	4973.93	9400.63			13580.7	3726.86		7892.75	2528.23		0.581176	-0.782954	#REF!
P51855	P51855	Glutathione synthetase	Gss	sp|P51855|GSHB_MOUSE Glutathione synthetase OS=Mus musculus OX=10090 GN=Gss PE=1 SV=1	22941.2	16422.6	27779.9	12670.3	17361.3	14361.8			22381.2	5699.28		14797.8	2375.72		0.661171	-0.596905	#REF!
P36916;P36916-2	P36916;P36916-2	Guanine nucleotide-binding protein-like 1	Gnl1	sp|P36916|GNL1_MOUSE Guanine nucleotide-binding protein-like 1 OS=Mus musculus OX=10090 GN=Gnl1 PE=1 SV=4;sp|P36916-2|GNL1_MOUSE Isoform 2 of Guanine nucleotide-binding protein-like 1 OS=Mus musculus OX=10090 GN=Gnl1	18911.7	9290.05	17356.7	11735.1	6054.86	5372.74			15186.1	5165.02		7720.91	3493.1		0.508418	-0.975913	#REF!
Q5DW34;Q5DW34-3;Q5DW34-2	Q5DW34;Q5DW34-3;Q5DW34-2	Histone-lysine N-methyltransferase EHMT1	Ehmt1	sp|Q5DW34|EHMT1_MOUSE Histone-lysine N-methyltransferase EHMT1 OS=Mus musculus OX=10090 GN=Ehmt1 PE=1 SV=2;sp|Q5DW34-3|EHMT1_MOUSE Isoform 3 of Histone-lysine N-methyltransferase EHMT1 OS=Mus musculus OX=10090 GN=Ehmt1;sp|Q5DW34-2|EHMT1_MOUSE Isoform 2 of	6522.15	4491.77	5223.64	4338.2	2294.96	3554.73			5412.52	1028.28		3395.97	1030.83		0.627428	-0.672478	#REF!
Q9QXN3-2;Q9QXN3	Q9QXN3-2;Q9QXN3	Activating signal cointegrator 1	Trip4	sp|Q9QXN3-2|TRIP4_MOUSE Isoform 2 of Activating signal cointegrator 1 OS=Mus musculus OX=10090 GN=Trip4;sp|Q9QXN3|TRIP4_MOUSE Activating signal cointegrator 1 OS=Mus musculus OX=10090 GN=Trip4 PE=1 SV=2	4852.06	6885.82	4254.49	4200.74	1865.02	1424.72			5330.79	1379.44		2496.83	1491.96		0.468379	-1.09425	#REF!
Q61171	Q61171	Peroxiredoxin-2	Prdx2	sp|Q61171|PRDX2_MOUSE Peroxiredoxin-2 OS=Mus musculus OX=10090 GN=Prdx2 PE=1 SV=3	1.06885e+06	551996	792335	545208	421232	452006			804393	258636		472815	64554.6		0.587792	-0.766623	#REF!
Q8K5B2	Q8K5B2	Multiple coagulation factor deficiency protein 2 homolog	Mcfd2	sp|Q8K5B2|MCFD2_MOUSE Multiple coagulation factor deficiency protein 2 homolog OS=Mus musculus OX=10090 GN=Mcfd2 PE=1 SV=1	6639.81	6984.97	7347.16	5636.99	2615.24	3530.67			6990.65	353.708		3927.64	1549.49		0.561841	-0.831765	#REF!
Q8K4R9;Q8K4R9-2;Q8K4R9-3	Q8K4R9;Q8K4R9-2;Q8K4R9-3	Disks large-associated protein 5	Dlgap5	sp|Q8K4R9|DLGP5_MOUSE Disks large-associated protein 5 OS=Mus musculus OX=10090 GN=Dlgap5 PE=1 SV=2;sp|Q8K4R9-2|DLGP5_MOUSE Isoform 2 of Disks large-associated protein 5 OS=Mus musculus OX=10090 GN=Dlgap5;sp|Q8K4R9-3|DLGP5_MOUSE Isoform 3 of Disks large-as	24615	16521.5	23085.1	15741.4	7172.24	13121.8			21407.2	4299.78		12011.8	4391.08		0.561111	-0.833643	#REF!
Q922Q8	Q922Q8	Leucine-rich repeat-containing protein 59	Lrrc59	sp|Q922Q8|LRC59_MOUSE Leucine-rich repeat-containing protein 59 OS=Mus musculus OX=10090 GN=Lrrc59 PE=1 SV=1	682462	648522	635159	486794	273538	455433			655381	24386		405255	115143		0.61835	-0.693504	#REF!
Q921D4	Q921D4	Mediator of RNA polymerase II transcription subunit 6	Med6	sp|Q921D4|MED6_MOUSE Mediator of RNA polymerase II transcription subunit 6 OS=Mus musculus OX=10090 GN=Med6 PE=1 SV=2	4914.39	7501.52		2683.49		2233.05			6207.96	1829.38		2458.27	318.508		0.395987	-1.33647	#REF!
Q9CQE1;G3X8S9;B1AWZ3	Q9CQE1	Protein NipSnap homolog 3B	Nipsnap3b	sp|Q9CQE1|NPS3B_MOUSE Protein NipSnap homolog 3B OS=Mus musculus OX=10090 GN=Nipsnap3b PE=1 SV=1	5864.83	10154.9	3602.99	1057.55	2371.97	3920.16			6540.9	3327.85		2449.89	1432.89		0.37455	-1.41677	#REF!
B1ARD6;B1ARD8	B1ARD6		Slfn9	sp|B1ARD6|SLFN9_MOUSE Schlafen family member 9 OS=Mus musculus OX=10090 GN=Slfn9 PE=2 SV=1	7020.1	2949.3	6656.45	2478.16	1819.28	3412.06			5541.95	2252.65		2569.83	800.337		0.463705	-1.10872	#REF!
P42125	P42125	Enoyl-CoA delta isomerase 1, mitochondrial	Eci1	sp|P42125|ECI1_MOUSE Enoyl-CoA delta isomerase 1, mitochondrial OS=Mus musculus OX=10090 GN=Eci1 PE=1 SV=2	87384.8	107788	55757.4	41782.6	47906.1	58167.4			83643.3	26216.1		49285.4	8279		0.589233	-0.763089	#REF!
Q9CQ80;Q9CQ80-2	Q9CQ80;Q9CQ80-2	Vacuolar protein-sorting-associated protein 25	Vps25	sp|Q9CQ80|VPS25_MOUSE Vacuolar protein-sorting-associated protein 25 OS=Mus musculus OX=10090 GN=Vps25 PE=1 SV=1;sp|Q9CQ80-2|VPS25_MOUSE Isoform 2 of Vacuolar protein-sorting-associated protein 25 OS=Mus musculus OX=10090 GN=Vps25	137247	124801	192263	117328	65564	104373			151437	35899.7		95755.1	26936.8		0.632311	-0.661294	#REF!
Q80UV9;Q80UV9-3;Q80UV9-2	Q80UV9;Q80UV9-3;Q80UV9-2	Transcription initiation factor TFIID subunit 1	Taf1	sp|Q80UV9|TAF1_MOUSE Transcription initiation factor TFIID subunit 1 OS=Mus musculus OX=10090 GN=Taf1 PE=1 SV=2;sp|Q80UV9-3|TAF1_MOUSE Isoform 3 of Transcription initiation factor TFIID subunit 1 OS=Mus musculus OX=10090 GN=Taf1;sp|Q80UV9-2|TAF1_MOUSE Isof	1367.56	1130.74	947.503	436.444	967.426	439.937			1148.6	210.595		614.602	305.559		0.535089	-0.90215	#REF!
O55003	O55003	BCL2/adenovirus E1B 19 kDa protein-interacting protein 3	Bnip3	sp|O55003|BNIP3_MOUSE BCL2/adenovirus E1B 19 kDa protein-interacting protein 3 OS=Mus musculus OX=10090 GN=Bnip3 PE=1 SV=1	14134.7	8263.72	20395.2	6683.37	3873.15	9351.85			14264.6	6066.79		6636.12	2739.66		0.465218	-1.10402	#REF!
Q8BJL0;Q8BJL0-2;Q8BJL0-3;Q8BJL0-4	Q8BJL0;Q8BJL0-2;Q8BJL0-3;Q8BJL0-4	SWI/SNF-related matrix-associated actin-dependent regulator of chromatin subfamily A-like protein 1	Smarcal1	sp|Q8BJL0|SMAL1_MOUSE SWI/SNF-related matrix-associated actin-dependent regulator of chromatin subfamily A-like protein 1 OS=Mus musculus OX=10090 GN=Smarcal1 PE=1 SV=1;sp|Q8BJL0-2|SMAL1_MOUSE Isoform 2 of SWI/SNF-related matrix-associated actin-dependent	17269.2	4618.63	3304.66	3184.87	1263.83	1323.5			8397.49	7711.15		1924.06	1092.3		0.229124	-2.1258	#REF!
Q2YDW2;Q2YDW2-2	Q2YDW2;Q2YDW2-2	Protein misato homolog 1	Msto1	sp|Q2YDW2|MSTO1_MOUSE Protein misato homolog 1 OS=Mus musculus OX=10090 GN=Msto1 PE=1 SV=1;sp|Q2YDW2-2|MSTO1_MOUSE Isoform 2 of Protein misato homolog 1 OS=Mus musculus OX=10090 GN=Msto1	19100.7	18024.8	18432	14588.8	6284.38	8883.2			18519.1	543.242		9918.78	4247.95		0.535596	-0.900783	#REF!
Q571H0;Q571H0-2	Q571H0	Nucleolar pre-ribosomal-associated protein 1	Urb1	sp|Q571H0|NPA1P_MOUSE Nucleolar pre-ribosomal-associated protein 1 OS=Mus musculus OX=10090 GN=Urb1 PE=1 SV=2	12270.5	7171.5	8784.92	7641.79	5410.61	5447.9			9408.96	2606.13		6166.77	1277.54		0.655414	-0.609521	#REF!
Q921W4;Q921W4-2	Q921W4;Q921W4-2	Quinone oxidoreductase-like protein 1	Cryzl1	sp|Q921W4|QORL1_MOUSE Quinone oxidoreductase-like protein 1 OS=Mus musculus OX=10090 GN=Cryzl1 PE=1 SV=1;sp|Q921W4-2|QORL1_MOUSE Isoform 2 of Quinone oxidoreductase-like protein 1 OS=Mus musculus OX=10090 GN=Cryzl1	3706.59	10278.2	8299.17	4541.4	1227.49	2647.59			7428	3371.33		2805.49	1662.58		0.377691	-1.40472	#REF!
O35730;O35730-2;O35730-3	O35730;O35730-2;O35730-3	E3 ubiquitin-protein ligase RING1	Ring1	sp|O35730|RING1_MOUSE E3 ubiquitin-protein ligase RING1 OS=Mus musculus OX=10090 GN=Ring1 PE=1 SV=2;sp|O35730-2|RING1_MOUSE Isoform 2 of E3 ubiquitin-protein ligase RING1 OS=Mus musculus OX=10090 GN=Ring1;sp|O35730-3|RING1_MOUSE Isoform 3 of E3 ubiquitin-p	4737.26	8156.17	10820.3	4581.27	4913.01	2562.64			7904.59	3049.33		4018.97	1272.08		0.508436	-0.975863	#REF!
Q9CQC6	Q9CQC6	Basic leucine zipper and W2 domain-containing protein 1	Bzw1	sp|Q9CQC6|BZW1_MOUSE Basic leucine zipper and W2 domain-containing protein 1 OS=Mus musculus OX=10090 GN=Bzw1 PE=1 SV=1	559595	708773	418283	403399	312308	409980			562217	145263		375229	54590.5		0.66741	-0.583355	#REF!
P70336;P70336-2	P70336;P70336-2	Rho-associated protein kinase 2	Rock2	sp|P70336|ROCK2_MOUSE Rho-associated protein kinase 2 OS=Mus musculus OX=10090 GN=Rock2 PE=1 SV=1;sp|P70336-2|ROCK2_MOUSE Isoform 2 of Rho-associated protein kinase 2 OS=Mus musculus OX=10090 GN=Rock2	9130.38	8907.63	7687.74	6663.48	3722.21	6069.6			8575.25	776.632		5485.1	1555.31		0.639643	-0.644661	#REF!
Q6PE01	Q6PE01	U5 small nuclear ribonucleoprotein 40 kDa protein	Snrnp40	sp|Q6PE01|SNR40_MOUSE U5 small nuclear ribonucleoprotein 40 kDa protein OS=Mus musculus OX=10090 GN=Snrnp40 PE=1 SV=1	166372	102415	152714	114893	76417.6	90118.9			140500	33682.3		93809.7	19501.3		0.667684	-0.582763	#REF!
Q71RI9-2;Q71RI9	Q71RI9-2;Q71RI9	Kynurenine--oxoglutarate transaminase 3	Ccbl2	sp|Q71RI9-2|KAT3_MOUSE Isoform 2 of Kynurenine--oxoglutarate transaminase 3 OS=Mus musculus OX=10090 GN=Kyat3;sp|Q71RI9|KAT3_MOUSE Kynurenine--oxoglutarate transaminase 3 OS=Mus musculus OX=10090 GN=Kyat3 PE=1 SV=1	13782.3	11957.3	17758.8	11442.1	4658.49	7533.35			14499.5	2966.47		7877.97	3404.9		0.543329	-0.880102	#REF!
Q9CQ40	Q9CQ40	39S ribosomal protein L49, mitochondrial	Mrpl49	sp|Q9CQ40|RM49_MOUSE 39S ribosomal protein L49, mitochondrial OS=Mus musculus OX=10090 GN=Mrpl49 PE=1 SV=1	35329	38948.4	88344.6	27308.2	29423.7	16305.7			54207.4	29619.1		24345.8	7042.86		0.449124	-1.15481	#REF!
P97765;P97765-2	P97765;P97765-2	WW domain-binding protein 2	Wbp2	sp|P97765|WBP2_MOUSE WW domain-binding protein 2 OS=Mus musculus OX=10090 GN=Wbp2 PE=1 SV=1;sp|P97765-2|WBP2_MOUSE Isoform 2 of WW domain-binding protein 2 OS=Mus musculus OX=10090 GN=Wbp2	38875.4	27116.9	42035.6	30681.7	22403.1	17703.1			36009.3	7861.46		23596	6571		0.655274	-0.60983	#REF!
Q9Z2R6	Q9Z2R6	Protein unc-119 homolog A	Unc119	sp|Q9Z2R6|U119A_MOUSE Protein unc-119 homolog A OS=Mus musculus OX=10090 GN=Unc119 PE=1 SV=1	22994.8	15209.9	12717.7	11502	7401.42	3334.53			16974.2	5360.89		7412.66	4083.77		0.436702	-1.19528	#REF!
Q921G8	Q921G8	Gamma-tubulin complex component 2	Tubgcp2	sp|Q921G8|GCP2_MOUSE Gamma-tubulin complex component 2 OS=Mus musculus OX=10090 GN=Tubgcp2 PE=1 SV=2	12756.4	7438.39	6966.28	4498.91	4381.65	7167.33			9053.68	3215.3		5349.3	1575.56		0.590842	-0.759155	#REF!
Q8JZX3;Q8JZX3-2;Q8JZX3-3	Q8JZX3;Q8JZX3-2;Q8JZX3-3	POC1 centriolar protein homolog A	Poc1a	sp|Q8JZX3|POC1A_MOUSE POC1 centriolar protein homolog A OS=Mus musculus OX=10090 GN=Poc1a PE=2 SV=2;sp|Q8JZX3-2|POC1A_MOUSE Isoform 2 of POC1 centriolar protein homolog A OS=Mus musculus OX=10090 GN=Poc1a;sp|Q8JZX3-3|POC1A_MOUSE Isoform 3 of POC1 centriola	1848.21	1999.72	2757.99	1023.85	1911.54	1286.85			2201.98	487.446		1407.41	455.959		0.639158	-0.645755	#REF!
P15261	P15261	Interferon gamma receptor 1	Ifngr1	sp|P15261|INGR1_MOUSE Interferon gamma receptor 1 OS=Mus musculus OX=10090 GN=Ifngr1 PE=1 SV=3	84250.7	67136.5	35774.7	40528.7	26649.9	26987.6			62387.3	24584.5		31388.7	7917.27		0.503127	-0.991005	#REF!
Q569Z6	Q569Z6	Thyroid hormone receptor-associated protein 3	Thrap3	sp|Q569Z6|TR150_MOUSE Thyroid hormone receptor-associated protein 3 OS=Mus musculus OX=10090 GN=Thrap3 PE=1 SV=1	99795.7	153452	126292	110354	78067.4	63839.8			126513	26828.6		84087.1	23834.3		0.664652	-0.58933	#REF!
Q9DB29	Q9DB29	Isoamyl acetate-hydrolyzing esterase 1 homolog	Iah1	sp|Q9DB29|IAH1_MOUSE Isoamyl acetate-hydrolyzing esterase 1 homolog OS=Mus musculus OX=10090 GN=Iah1 PE=1 SV=1	31108.9	28541.4	30035.9	23385.3	11580.6	18467.4			29895.4	1289.52		17811.1	5929.64		0.59578	-0.747148	#REF!
Q8BG51;Q8BG51-2;Q8BG51-3;Q8BG51-4	Q8BG51;Q8BG51-2;Q8BG51-3;Q8BG51-4	Mitochondrial Rho GTPase 1	Rhot1	sp|Q8BG51|MIRO1_MOUSE Mitochondrial Rho GTPase 1 OS=Mus musculus OX=10090 GN=Rhot1 PE=1 SV=1;sp|Q8BG51-2|MIRO1_MOUSE Isoform 2 of Mitochondrial Rho GTPase 1 OS=Mus musculus OX=10090 GN=Rhot1;sp|Q8BG51-3|MIRO1_MOUSE Isoform 3 of Mitochondrial Rho GTPase 1 O	19223.8	12324.7	6103.19	4570.52	2702.2	7607.98			12550.6	6563.22		4960.23	2476		0.39522	-1.33927	#REF!
Q9WUM4;Q920M5-3;Q920M5-2;Q920M5;Q920M5-4	Q9WUM4	Coronin-1C	Coro1c	sp|Q9WUM4|COR1C_MOUSE Coronin-1C OS=Mus musculus OX=10090 GN=Coro1c PE=1 SV=2	180111	300401	191575	130088	150119	153337			224029	66388.4		144515	12597.2		0.645072	-0.632468	#REF!
Q5U4D9	Q5U4D9	THO complex subunit 6 homolog	Thoc6	sp|Q5U4D9|THOC6_MOUSE THO complex subunit 6 homolog OS=Mus musculus OX=10090 GN=Thoc6 PE=1 SV=1	27945.1	47450.6	52476.1	29428.7	19676.2	9119.53			42623.9	12958.2		19408.1	10157.2		0.455334	-1.135	#REF!
Q9D8B3;Q9D7F7	Q9D8B3	Charged multivesicular body protein 4b	Chmp4b	sp|Q9D8B3|CHM4B_MOUSE Charged multivesicular body protein 4b OS=Mus musculus OX=10090 GN=Chmp4b PE=1 SV=2	366484	412206	225675	209911	184425	205608			334788	97220.8		199981	13642.8		0.597337	-0.743382	#REF!
Q6PD19;Q6PD19-2;Q6PD19-3	Q6PD19;Q6PD19-2	UPF0668 protein C10orf76 homolog		sp|Q6PD19|ARMD3_MOUSE Armadillo-like helical domain-containing protein 3 OS=Mus musculus OX=10090 GN=Armh3 PE=1 SV=2;sp|Q6PD19-2|ARMD3_MOUSE Isoform 2 of Armadillo-like helical domain-containing protein 3 OS=Mus musculus OX=10090 GN=Armh3	2131.69	2105.44		595.674	1661.7	597.83			2118.56	18.5627		951.734	614.847		0.449236	-1.15446	#REF!
O08664	O08664	B-cell CLL/lymphoma 7 protein family member C	Bcl7c	sp|O08664|BCL7C_MOUSE B-cell CLL/lymphoma 7 protein family member C OS=Mus musculus OX=10090 GN=Bcl7c PE=1 SV=1	29814.9	8073.6	30732	1523.46	13466.3	2277.82			22873.5	12825.3		5755.87	6688.1		0.251639	-1.99057	#REF!
O35648	O35648	Centrin-3	Cetn3	sp|O35648|CETN3_MOUSE Centrin-3 OS=Mus musculus OX=10090 GN=Cetn3 PE=1 SV=1	36403.2	17651.2	31077.7	16994.2	6902.53	16960.5			28377.4	9663.24		13619.1	5816.73		0.479928	-1.05911	#REF!
Q8K114;Q8K114-2	Q8K114;Q8K114-2	Integrator complex subunit 9	Ints9	sp|Q8K114|INT9_MOUSE Integrator complex subunit 9 OS=Mus musculus OX=10090 GN=Ints9 PE=1 SV=1;sp|Q8K114-2|INT9_MOUSE Isoform 2 of Integrator complex subunit 9 OS=Mus musculus OX=10090 GN=Ints9	11681.4	11136.3	16151.9	10871.1	5066.95	7361.04			12989.9	2751.93		7766.36	2923.23		0.597879	-0.742074	#REF!
Q8K349	Q8K349	GTPase IMAP family member 6	Gimap6	sp|Q8K349|GIMA6_MOUSE GTPase IMAP family member 6 OS=Mus musculus OX=10090 GN=Gimap6 PE=2 SV=1	1353.51	3695.26	1256.46	535.92	912.81				2101.74	1380.88		724.365	266.501		0.344649	-1.5368	#REF!
B2RX14	B2RX14	Terminal uridylyltransferase 4	Zcchc11	sp|B2RX14|TUT4_MOUSE Terminal uridylyltransferase 4 OS=Mus musculus OX=10090 GN=Tut4 PE=1 SV=2	2440.57	3334.46	1069.04	1183.25	532.148	1025.22			2281.36	1141.07		913.54	339.615		0.400437	-1.32035	#REF!
Q8BHJ9	Q8BHJ9	Pre-mRNA-splicing factor SLU7	Slu7	sp|Q8BHJ9|SLU7_MOUSE Pre-mRNA-splicing factor SLU7 OS=Mus musculus OX=10090 GN=Slu7 PE=1 SV=1	9337.18	11553.6	8810.98	8511.52	3975.21	5160.3			9900.58	1455.52		5882.34	2352.77		0.594141	-0.751122	#REF!
Q6A099;Q6DFZ1;H3BLN1;H3BIX5	Q6A099;Q6DFZ1		Gbf1	tr|Q6A099|Q6A099_MOUSE MKIAA0248 protein (Fragment) OS=Mus musculus OX=10090 GN=Gbf1 PE=1 SV=1;tr|Q6DFZ1|Q6DFZ1_MOUSE Golgi-specific brefeldin A-resistance factor 1 OS=Mus musculus OX=10090 GN=Gbf1 PE=1 SV=1	8022.5	11494.1	13998.8	9406.82	6034.68	5984.09			11171.8	3001.15		7141.86	1961.67		0.639276	-0.64549	#REF!
Q9QXK2	Q9QXK2	E3 ubiquitin-protein ligase RAD18	Rad18	sp|Q9QXK2|RAD18_MOUSE E3 ubiquitin-protein ligase RAD18 OS=Mus musculus OX=10090 GN=Rad18 PE=1 SV=2	11015.6	6735.32	7128.32	5653.61	1510.39	3437.5			8293.09	2365.96		3533.83	2073.29		0.426118	-1.23068	#REF!
Q8BMI3	Q8BMI3	ADP-ribosylation factor-binding protein GGA3	Gga3	sp|Q8BMI3|GGA3_MOUSE ADP-ribosylation factor-binding protein GGA3 OS=Mus musculus OX=10090 GN=Gga3 PE=1 SV=2	3993.07	2960.7	6635.3	2145.24	2281.39	2537			4529.69	1895.16		2321.21	198.895		0.512443	-0.964536	#REF!
P84102;O88892	P84102	Small EDRK-rich factor 2	Serf2	sp|P84102|SERF2_MOUSE Small EDRK-rich factor 2 OS=Mus musculus OX=10090 GN=Serf2 PE=1 SV=1	89975.1	235400	97006.8	33067.4	100824	28417.6			140794	82006.6		54102.9	40528		0.38427	-1.37981	#REF!
Q6ZWY3	Q6ZWY3	40S ribosomal protein S27-like	Rps27l	sp|Q6ZWY3|RS27L_MOUSE 40S ribosomal protein S27-like OS=Mus musculus OX=10090 GN=Rps27l PE=1 SV=3	870237	1.47061e+06	488338	479985	120717	399579			943060	495166		333427	188549		0.353559	-1.49998	#REF!
A2ACQ1;Q8K1G9;A2ACP9	A2ACQ1;Q8K1G9		Dhx35	tr|A2ACQ1|A2ACQ1_MOUSE DEAH (Asp-Glu-Ala-His) box polypeptide 35 OS=Mus musculus OX=10090 GN=Dhx35 PE=1 SV=1;tr|Q8K1G9|Q8K1G9_MOUSE DEAH (Asp-Glu-Ala-His) box polypeptide 35 OS=Mus musculus OX=10090 GN=Dhx35 PE=1 SV=1	2405.71	838.958	1781.64	1199.47	384.506	451.371			1675.44	788.757		678.449	452.454		0.404938	-1.30423	#REF!
Q9D081	Q9D081	UDP-N-acetylglucosamine transferase subunit ALG14 homolog	Alg14	sp|Q9D081|ALG14_MOUSE UDP-N-acetylglucosamine transferase subunit ALG14 homolog OS=Mus musculus OX=10090 GN=Alg14 PE=1 SV=1		1884.89	1396.53	870.443		534.971			1640.71	345.322		702.707	237.215		0.428294	-1.22333	#REF!
P97471	P97471	Mothers against decapentaplegic homolog 4	Smad4	sp|P97471|SMAD4_MOUSE Mothers against decapentaplegic homolog 4 OS=Mus musculus OX=10090 GN=Smad4 PE=1 SV=2	3600.51	8619.15	3887.14	3253.98	2691.77	1297.88			5368.93	2818.42		2414.54	1007.09		0.449725	-1.15289	#REF!
Q01730	Q01730	Ras suppressor protein 1	Rsu1	sp|Q01730|RSU1_MOUSE Ras suppressor protein 1 OS=Mus musculus OX=10090 GN=Rsu1 PE=1 SV=3	130448	280519	168063	97154.8	96932	117976			193010	78084.1		104021	12086		0.538941	-0.891802	#REF!
P23949;P23950	P23949	Zinc finger protein 36, C3H1 type-like 2	Zfp36l2	sp|P23949|TISD_MOUSE mRNA decay activator protein ZFP36L2 OS=Mus musculus OX=10090 GN=Zfp36l2 PE=1 SV=2	12746.2	11795.4	16644.7	10673.2	4990.39	3144.14			13728.8	2569.61		6269.25	3924.09		0.456651	-1.13084	#REF!
Q9QYR9;O55137;Q32Q92-2;Q32Q92;Q8BWN8	Q9QYR9;O55137	Acyl-coenzyme A thioesterase 2, mitochondrial;Acyl-coenzyme A thioesterase 1	Acot2;Acot1	sp|Q9QYR9|ACOT2_MOUSE Acyl-coenzyme A thioesterase 2, mitochondrial OS=Mus musculus OX=10090 GN=Acot2 PE=1 SV=2;sp|O55137|ACOT1_MOUSE Acyl-coenzyme A thioesterase 1 OS=Mus musculus OX=10090 GN=Acot1 PE=1 SV=1	6236.23	5127.52	8395.96	5297.55	2162.55	3486.35			6586.57	1662.15		3648.82	1573.8		0.553978	-0.852099	#REF!
P10404	P10404	MLV-related proviral Env polyprotein;Surface protein;Transmembrane protein		sp|P10404|ENV1_MOUSE MLV-related proviral Env polyprotein OS=Mus musculus OX=10090 PE=1 SV=3	4306.8	1923.84	5224.35	1755.13		937.124			3818.33	1703.61		1346.13	578.417		0.352543	-1.50413	#REF!
Q9D8U0;A0A0A6YWV7;A0A0A6YY02	Q9D8U0		Ifrd2	tr|Q9D8U0|Q9D8U0_MOUSE Interferon-related developmental regulator 2 OS=Mus musculus OX=10090 GN=Ifrd2 PE=1 SV=1	17959.2	9167.34	9284.71	8548.69	6789.99	4956.41			12137.1	5042.43		6765.03	1796.27		0.557386	-0.843252	#REF!
Q99KK2;Q99KK2-2	Q99KK2;Q99KK2-2	N-acylneuraminate cytidylyltransferase	Cmas	sp|Q99KK2|NEUA_MOUSE N-acylneuraminate cytidylyltransferase OS=Mus musculus OX=10090 GN=Cmas PE=1 SV=2;sp|Q99KK2-2|NEUA_MOUSE Isoform 2 of N-acylneuraminate cytidylyltransferase OS=Mus musculus OX=10090 GN=Cmas	109872	93141.4	94804.3	54218.7	30816.7	75923.7			99272.5	9216.71		53653	22558.8		0.540462	-0.887734	#REF!
Q3V113;Q80V76	Q3V113;Q80V76		Pygo2	tr|Q3V113|Q3V113_MOUSE Pygopus 2 OS=Mus musculus OX=10090 GN=Pygo2 PE=1 SV=1;tr|Q80V76|Q80V76_MOUSE Pygopus 2 OS=Mus musculus OX=10090 GN=Pygo2 PE=1 SV=1	1695.61	5097.03	1993.66	1107.15	1007.38				2928.77	1883.68		1057.26	70.5485		0.360993	-1.46996	#REF!
Q8K1R7	Q8K1R7	Serine/threonine-protein kinase Nek9	Nek9	sp|Q8K1R7|NEK9_MOUSE Serine/threonine-protein kinase Nek9 OS=Mus musculus OX=10090 GN=Nek9 PE=1 SV=2	7088.39	10139.5	9491.62	7890.89	3712.37	4084.97			8906.51	1607.52		5229.41	2312.43		0.587145	-0.768211	#REF!
Q8BMS4	Q8BMS4	Ubiquinone biosynthesis O-methyltransferase, mitochondrial	Coq3	sp|Q8BMS4|COQ3_MOUSE Ubiquinone biosynthesis O-methyltransferase, mitochondrial OS=Mus musculus OX=10090 GN=Coq3 PE=1 SV=1	2592.24	9622.96	4989.19	2105.35	952.832				5734.79	3574.17		1529.09	814.954		0.266634	-1.90707	#REF!
O35621	O35621	Phosphomannomutase 1	Pmm1	sp|O35621|PMM1_MOUSE Phosphomannomutase 1 OS=Mus musculus OX=10090 GN=Pmm1 PE=1 SV=1	14281.6	8603.53	3341.94	1988.24	1441.42	4968.53			8742.36	5471.16		2799.4	1898.32		0.320211	-1.64291	#REF!
P63328-2;P63328	P63328-2;P63328	Serine/threonine-protein phosphatase 2B catalytic subunit alpha isoform	Ppp3ca	sp|P63328-2|PP2BA_MOUSE Isoform 2 of Serine/threonine-protein phosphatase 2B catalytic subunit alpha isoform OS=Mus musculus OX=10090 GN=Ppp3ca;sp|P63328|PP2BA_MOUSE Serine/threonine-protein phosphatase 2B catalytic subunit alpha isoform OS=Mus musculus OX	15465.1	28280.1	13976	4960.42	8953.18	14136.5			19240.4	7863.93		9350.05	4600.92		0.485959	-1.04109	#REF!
Q8K2D3	Q8K2D3	Enhancer of mRNA-decapping protein 3	Edc3	sp|Q8K2D3|EDC3_MOUSE Enhancer of mRNA-decapping protein 3 OS=Mus musculus OX=10090 GN=Edc3 PE=1 SV=1	25306.2	21677	35564.1	19566.8	8692.79	17727.1			27515.8	7202.39		15328.9	5820.2		0.557095	-0.844005	#REF!
Q3UFS0;Q3UFS0-2;Q3UFS0-3	Q3UFS0;Q3UFS0-2;Q3UFS0-3	Protein zyg-11 homolog B	Zyg11b	sp|Q3UFS0|ZY11B_MOUSE Protein zyg-11 homolog B OS=Mus musculus OX=10090 GN=Zyg11b PE=1 SV=2;sp|Q3UFS0-2|ZY11B_MOUSE Isoform 2 of Protein zyg-11 homolog B OS=Mus musculus OX=10090 GN=Zyg11b;sp|Q3UFS0-3|ZY11B_MOUSE Isoform 3 of Protein zyg-11 homolog B OS=Mu	4076.18	4567.62	5499.31	3574.31	2037.87	3580.94			4714.37	722.829		3064.37	888.981		0.650007	-0.621473	#REF!
P34884	P34884	Macrophage migration inhibitory factor	Mif	sp|P34884|MIF_MOUSE Macrophage migration inhibitory factor OS=Mus musculus OX=10090 GN=Mif PE=1 SV=2	5.89902e+06	3.08966e+06	1.64945e+06	1.5081e+06	1.19163e+06	1.05703e+06			3.54604e+06	2.16124e+06		1.25225e+06	231566		0.353141	-1.50168	#REF!
Q923E4;Q923E4-2	Q923E4;Q923E4-2	NAD-dependent protein deacetylase sirtuin-1;SirtT1 75 kDa fragment	Sirt1	sp|Q923E4|SIR1_MOUSE NAD-dependent protein deacetylase sirtuin-1 OS=Mus musculus OX=10090 GN=Sirt1 PE=1 SV=2;sp|Q923E4-2|SIR1_MOUSE Isoform 2 of NAD-dependent protein deacetylase sirtuin-1 OS=Mus musculus OX=10090 GN=Sirt1	9621.15	7303.39	4665.32	4769.22	4530.57	3273.36			7196.62	2479.64		4191.05	803.655		0.582364	-0.780007	#REF!
Q9CWG1	Q9CWG1	Glioma pathogenesis-related protein 1	Glipr1	sp|Q9CWG1|GLIP1_MOUSE Glioma pathogenesis-related protein 1 OS=Mus musculus OX=10090 GN=Glipr1 PE=2 SV=1	2277.84	8776.39	6599.85	610.59	449.425	3765.48			5884.7	3307.77		1608.5	1869.74		0.273336	-1.87125	#REF!
Q9CPW3	Q9CPW3	39S ribosomal protein L54, mitochondrial	Mrpl54	sp|Q9CPW3|RM54_MOUSE 39S ribosomal protein L54, mitochondrial OS=Mus musculus OX=10090 GN=Mrpl54 PE=1 SV=1	48664.7	11158.1	15983	11585.5	6124.14	4858.68			25268.6	20404.7		7522.76	3574.84		0.297712	-1.74801	#REF!
Q6P9Q4	Q6P9Q4	FH1/FH2 domain-containing protein 1	Fhod1	sp|Q6P9Q4|FHOD1_MOUSE FH1/FH2 domain-containing protein 1 OS=Mus musculus OX=10090 GN=Fhod1 PE=1 SV=3	14035.2	12007.4	12757.8	10445.6	3972.78	6053.13			12933.5	1025.23		6823.84	3304.52		0.52761	-0.922456	#REF!
Q61771;O35066	Q61771	Kinesin-like protein KIF3B;Kinesin-like protein KIF3B, N-terminally processed	Kif3b	sp|Q61771|KIF3B_MOUSE Kinesin-like protein KIF3B OS=Mus musculus OX=10090 GN=Kif3b PE=1 SV=1	8087.83	447.299	4864.06		217.222	363.856			4466.4	3835.76		290.539	103.686		0.06505	-3.94231	#REF!
Q9JMG7;Q9JMG7-2	Q9JMG7;Q9JMG7-2	Hepatoma-derived growth factor-related protein 3	Hdgfrp3	sp|Q9JMG7|HDGR3_MOUSE Hepatoma-derived growth factor-related protein 3 OS=Mus musculus OX=10090 GN=Hdgfl3 PE=1 SV=2;sp|Q9JMG7-2|HDGR3_MOUSE Isoform 2 of Hepatoma-derived growth factor-related protein 3 OS=Mus musculus OX=10090 GN=Hdgfl3	18462.4	30232.5	7073.82	5171.13	5275.31				18589.6	11579.9		5223.22	73.6645		0.280976	-1.83148	#REF!
Q8CBY3;Q8CBY3-3	Q8CBY3	Leukocyte receptor cluster member 8 homolog	Leng8	sp|Q8CBY3|LENG8_MOUSE Leukocyte receptor cluster member 8 homolog OS=Mus musculus OX=10090 GN=Leng8 PE=1 SV=1	2971.66	2163.45	4004.16	833.89	971.347	2545.03			3046.42	922.628		1450.09	950.733		0.475997	-1.07098	#REF!
Q9CXL3	Q9CXL3	Uncharacterized protein C7orf50 homolog		sp|Q9CXL3|CG050_MOUSE Uncharacterized protein C7orf50 homolog OS=Mus musculus OX=10090 PE=1 SV=3	45662.4	417736	43826.1	42729.8	11609	6296.04			169075	215349		20211.6	19681.4		0.119542	-3.06441	#REF!
P50172	P50172	Corticosteroid 11-beta-dehydrogenase isozyme 1	Hsd11b1	sp|P50172|DHI1_MOUSE Corticosteroid 11-beta-dehydrogenase isozyme 1 OS=Mus musculus OX=10090 GN=Hsd11b1 PE=1 SV=3	10386.3	8218.62	4484.33	4085.89	4096.49	3459.2			7696.4	2985.42		3880.53	364.917		0.504201	-0.98793	#REF!
Q8K2Q7;Q8K2Q7-2	Q8K2Q7	BRO1 domain-containing protein BROX	Brox	sp|Q8K2Q7|BROX_MOUSE BRO1 domain-containing protein BROX OS=Mus musculus OX=10090 GN=Brox PE=1 SV=1	16627.1	5018.96	13576.2	4822.8	2839.82	5703.95			11740.8	6017.82		4455.52	1466.97		0.379491	-1.39786	#REF!
O88271	O88271	Craniofacial development protein 1	Cfdp1	sp|O88271|CFDP1_MOUSE Craniofacial development protein 1 OS=Mus musculus OX=10090 GN=Cfdp1 PE=1 SV=1	120015	120744	63150.6	72523.2	59904.7	42881.5			101303	33043.4		58436.5	14875.3		0.576846	-0.793742	#REF!
Q8K2C6	Q8K2C6	NAD-dependent protein deacylase sirtuin-5, mitochondrial	Sirt5	sp|Q8K2C6|SIR5_MOUSE NAD-dependent protein deacylase sirtuin-5, mitochondrial OS=Mus musculus OX=10090 GN=Sirt5 PE=1 SV=1	1232.9		1541.34	1008.64	785.046				1387.12	218.099		896.843	158.105		0.64655	-0.629165	#REF!
Q8CDM1;Q8CDM1-2	Q8CDM1	ATPase family AAA domain-containing protein 2	Atad2	sp|Q8CDM1|ATAD2_MOUSE ATPase family AAA domain-containing protein 2 OS=Mus musculus OX=10090 GN=Atad2 PE=1 SV=1	10098.5	18144.2	12279.2	8462.13	8346.45	8413.7			13507.3	4161.07		8407.43	58.0956		0.622437	-0.684001	#REF!
Q8CIG9	Q8CIG9	F-box/LRR-repeat protein 8	Fbxl8	sp|Q8CIG9|FBXL8_MOUSE F-box/LRR-repeat protein 8 OS=Mus musculus OX=10090 GN=Fbxl8 PE=1 SV=1	10683	3947.09	4045.54	2017.13	2245.88	3571.24			6225.21	3860.87		2611.42	839.06		0.419491	-1.25329	#REF!
A2A432;A2A432-2	A2A432;A2A432-2	Cullin-4B	Cul4b	sp|A2A432|CUL4B_MOUSE Cullin-4B OS=Mus musculus OX=10090 GN=Cul4b PE=1 SV=1;sp|A2A432-2|CUL4B_MOUSE Isoform 2 of Cullin-4B OS=Mus musculus OX=10090 GN=Cul4b	51509.1	42368.3	40227.3	38861.9	20466	28882.4			44701.6	5991.88		29403.4	9209.04		0.657771	-0.604342	#REF!
P00416	P00416	Cytochrome c oxidase subunit 3	mt-Co3	sp|P00416|COX3_MOUSE Cytochrome c oxidase subunit 3 OS=Mus musculus OX=10090 GN=mt-Co3 PE=1 SV=2	11354.8	46153.1	14680.5	8113.7	5723.9	6643.52			24062.8	19202.9		6827.04	1205.42		0.283717	-1.81747	#REF!
Q9CY94	Q9CY94	DNA replication complex GINS protein PSF3	Gins3	sp|Q9CY94|PSF3_MOUSE DNA replication complex GINS protein PSF3 OS=Mus musculus OX=10090 GN=Gins3 PE=2 SV=1	30197.1	34983.3	35226.6	28677.4	11943.4	11850.6			33469	2836.16		17490.4	9688.3		0.522586	-0.936259	#REF!
Q9D6S7	Q9D6S7	Ribosome-recycling factor, mitochondrial	Mrrf	sp|Q9D6S7|RRFM_MOUSE Ribosome-recycling factor, mitochondrial OS=Mus musculus OX=10090 GN=Mrrf PE=1 SV=1	22003.7	10419.3	15072.5	10436.6	1194.32	2805.79			15831.8	5829.41		4812.24	4937.05		0.30396	-1.71805	#REF!
Q8BGR9;Q8BGR9-2	Q8BGR9;Q8BGR9-2	Ubiquitin-like domain-containing CTD phosphatase 1	Ublcp1	sp|Q8BGR9|UBCP1_MOUSE Ubiquitin-like domain-containing CTD phosphatase 1 OS=Mus musculus OX=10090 GN=Ublcp1 PE=1 SV=1;sp|Q8BGR9-2|UBCP1_MOUSE Isoform 2 of Ubiquitin-like domain-containing CTD phosphatase 1 OS=Mus musculus OX=10090 GN=Ublcp1	1708.16		2970.07	1101.85	653.452				2339.12	892.304		877.652	317.066		0.375206	-1.41424	#REF!
Q99KU0	Q99KU0	Vacuole membrane protein 1	Vmp1	sp|Q99KU0|VMP1_MOUSE Vacuole membrane protein 1 OS=Mus musculus OX=10090 GN=Vmp1 PE=1 SV=2	9213.73	5559.26	21692.8	2774.38	5222.97	4468.06			12155.3	8459.42		4155.13	1253.93		0.341839	-1.54861	#REF!
A2AWL7;A2AWL7-3;A2AWL7-2;A2AWL7-4	A2AWL7;A2AWL7-3;A2AWL7-2	MAX gene-associated protein	Mga	sp|A2AWL7|MGAP_MOUSE MAX gene-associated protein OS=Mus musculus OX=10090 GN=Mga PE=2 SV=1;sp|A2AWL7-3|MGAP_MOUSE Isoform 3 of MAX gene-associated protein OS=Mus musculus OX=10090 GN=Mga;sp|A2AWL7-2|MGAP_MOUSE Isoform 2 of MAX gene-associated protein OS=Mu	862.762	1560.52	415.38	313.108	187.092	536.651			946.22	577.114		345.617	177.032		0.365261	-1.453	#REF!
Q9Z199;P63271	Q9Z199;P63271	Transcription elongation factor SPT4-B;Transcription elongation factor SPT4-A	Supt4h1b;Supt4h1a	sp|Q9Z199|SPT4B_MOUSE Transcription elongation factor SPT4-B OS=Mus musculus OX=10090 GN=Supt4h1b PE=2 SV=1;sp|P63271|SPT4A_MOUSE Transcription elongation factor SPT4-A OS=Mus musculus OX=10090 GN=Supt4h1a PE=2 SV=1	106517	34148.4	87386.5	29003.1	43856.2	11547.8			76017.3	37500		28135.7	16171.7		0.370123	-1.43392	#REF!
A8C756;A8C756-2;A8C756-4;A8C756-3;A8C756-5	A8C756	Thyroid adenoma-associated protein homolog	Thada	sp|A8C756|THADA_MOUSE Thyroid adenoma-associated protein homolog OS=Mus musculus OX=10090 GN=Thada PE=1 SV=1	6958.78	4570.5	3955.46	3331.6	2791.96	4004.45			5161.58	1586.51		3376	607.46		0.654064	-0.612496	#REF!
P54797	P54797	Transport and Golgi organization 2 homolog	Tango2	sp|P54797|TNG2_MOUSE Transport and Golgi organization 2 homolog OS=Mus musculus OX=10090 GN=Tango2 PE=1 SV=1	39111.4	117474	83357.9	45359.3	38029	17764.9			79981.2	39290.3		33717.7	14293.5		0.421571	-1.24615	#REF!
O35226;O35226-4	O35226;O35226-4	26S proteasome non-ATPase regulatory subunit 4	Psmd4	sp|O35226|PSMD4_MOUSE 26S proteasome non-ATPase regulatory subunit 4 OS=Mus musculus OX=10090 GN=Psmd4 PE=1 SV=1;sp|O35226-4|PSMD4_MOUSE Isoform Rpn10D of 26S proteasome non-ATPase regulatory subunit 4 OS=Mus musculus OX=10090 GN=Psmd4	33310.8	33904.2	17240.3	18522.6	13302.4	16075			28151.8	9454.27		15966.7	2611.76		0.567163	-0.818164	#REF!
Q7TNV0	Q7TNV0	Protein DEK	Dek	sp|Q7TNV0|DEK_MOUSE Protein DEK OS=Mus musculus OX=10090 GN=Dek PE=1 SV=1	376010	336218	337149	276969	161526	264037			349793	22710.1		234177	63249.4		0.669475	-0.578898	#REF!
B2RXW8;B2RXQ2;Q8BSS9;S4R1I7;A0A087WPM2;B8QI36;A0A087WPJ3	B2RXW8;B2RXQ2		Ppfia1	tr|B2RXW8|B2RXW8_MOUSE Ppfia1 protein OS=Mus musculus OX=10090 GN=Ppfia1 PE=1 SV=1;tr|B2RXQ2|B2RXQ2_MOUSE Ppfia1 protein OS=Mus musculus OX=10090 GN=Ppfia1 PE=1 SV=1	9589.84	7867.7	5739.95	5036.79	5719.96	2594.95			7732.5	1928.5		4450.57	1642.91		0.575567	-0.796944	#REF!
Q03963	Q03963	Interferon-induced, double-stranded RNA-activated protein kinase	Eif2ak2	sp|Q03963|E2AK2_MOUSE Interferon-induced, double-stranded RNA-activated protein kinase OS=Mus musculus OX=10090 GN=Eif2ak2 PE=1 SV=2	19985.2	18845.4	15573.4	15180.4	8195.86	12697.1			18134.7	2290.19		12024.5	3540.53		0.663064	-0.59278	#REF!
Q9CQL4	Q9CQL4	39S ribosomal protein L20, mitochondrial	Mrpl20	sp|Q9CQL4|RM20_MOUSE 39S ribosomal protein L20, mitochondrial OS=Mus musculus OX=10090 GN=Mrpl20 PE=1 SV=1	41820.4	45629.3	52913.6	22582.2	11133.4	34492.6			46787.8	5636.63		22736.1	11680.3		0.48594	-1.04115	#REF!
Q921V5	Q921V5	Alpha-1,6-mannosyl-glycoprotein 2-beta-N-acetylglucosaminyltransferase	Mgat2	sp|Q921V5|MGAT2_MOUSE Alpha-1,6-mannosyl-glycoprotein 2-beta-N-acetylglucosaminyltransferase OS=Mus musculus OX=10090 GN=Mgat2 PE=1 SV=1	19778.7	18494	17381.7	13492.2	5726.64	11410.2			18551.5	1199.52		10209.7	4019.58		0.550344	-0.861596	#REF!
Q9CZW6	Q9CZW6	E3 ubiquitin-protein ligase RNF146	Rnf146	sp|Q9CZW6|RN146_MOUSE E3 ubiquitin-protein ligase RNF146 OS=Mus musculus OX=10090 GN=Rnf146 PE=1 SV=2	3946.57		6455.63	1005.81	312.865				5201.1	1774.17		659.336	489.984		0.126768	-2.97973	#REF!
Q9CXV1	Q9CXV1	Succinate dehydrogenase [ubiquinone] cytochrome b small subunit, mitochondrial	Sdhd	sp|Q9CXV1|DHSD_MOUSE Succinate dehydrogenase [ubiquinone] cytochrome b small subunit, mitochondrial OS=Mus musculus OX=10090 GN=Sdhd PE=1 SV=2	52418.5		44142.9	32953.5		24212.2			48280.7	5851.74		28582.8	6181.02		0.592014	-0.756298	#REF!
Q9CR16	Q9CR16	Peptidyl-prolyl cis-trans isomerase D	Ppid	sp|Q9CR16|PPID_MOUSE Peptidyl-prolyl cis-trans isomerase D OS=Mus musculus OX=10090 GN=Ppid PE=1 SV=3	854379	472626	753872	356961	419119	549127			693625	197879		441736	98059.1		0.63685	-0.650974	#REF!
Q5F285	Q5F285	Transmembrane protein 256	Tmem256	sp|Q5F285|TM256_MOUSE Transmembrane protein 256 OS=Mus musculus OX=10090 GN=Tmem256 PE=1 SV=1	35843.4	21164.4	17641.4	10674.6	14151.8	3026.78			24883.1	9654.02		9284.42	5691.33		0.373122	-1.42228	#REF!
Q6PF93-2;Q6PF93	Q6PF93-2;Q6PF93	Phosphatidylinositol 3-kinase catalytic subunit type 3	Pik3c3	sp|Q6PF93-2|PK3C3_MOUSE Isoform 2 of Phosphatidylinositol 3-kinase catalytic subunit type 3 OS=Mus musculus OX=10090 GN=Pik3c3;sp|Q6PF93|PK3C3_MOUSE Phosphatidylinositol 3-kinase catalytic subunit type 3 OS=Mus musculus OX=10090 GN=Pik3c3 PE=1 SV=1	10867.2	8802.48	5219.8	4971.76	4030.06	5183.07			8296.49	2857.49		4728.29	613.853		0.569915	-0.811181	#REF!
P13405	P13405	Retinoblastoma-associated protein	Rb1	sp|P13405|RB_MOUSE Retinoblastoma-associated protein OS=Mus musculus OX=10090 GN=Rb1 PE=1 SV=2	2712.5	2759.74	7072.58	1578.2	1611.65	2033.13			4181.61	2503.77		1740.99	253.553		0.416346	-1.26415	#REF!
Q9QXA1;Q9QXA1-3	Q9QXA1;Q9QXA1-3	Cysteine and histidine-rich protein 1	Cyhr1	sp|Q9QXA1|CYHR1_MOUSE Cysteine and histidine-rich protein 1 OS=Mus musculus OX=10090 GN=Cyhr1 PE=1 SV=1;sp|Q9QXA1-3|CYHR1_MOUSE Isoform 3 of Cysteine and histidine-rich protein 1 OS=Mus musculus OX=10090 GN=Cyhr1	922.112	1031.18		523.342		680.586			976.648	77.125		601.964	111.188		0.616357	-0.698162	#REF!
P27782;P27782-2	P27782;P27782-2	Lymphoid enhancer-binding factor 1	Lef1	sp|P27782|LEF1_MOUSE Lymphoid enhancer-binding factor 1 OS=Mus musculus OX=10090 GN=Lef1 PE=1 SV=1;sp|P27782-2|LEF1_MOUSE Isoform 2 of Lymphoid enhancer-binding factor 1 OS=Mus musculus OX=10090 GN=Lef1		6231.7	5477.27	1079.09	4202.63	2318.26			5854.49	533.46		2533.33	1572.84		0.432716	-1.20851	#REF!
L0N7N1	L0N7N1	Kinesin-like protein KIF14	Kif14	sp|L0N7N1|KIF14_MOUSE Kinesin-like protein KIF14 OS=Mus musculus OX=10090 GN=Kif14 PE=1 SV=1	1280.61	689.077	2466.09	431.979	572.097	603.481			1478.59	904.902		535.853	91.3151		0.362407	-1.46432	#REF!
Q9CXC3	Q9CXC3	Mitochondrial genome maintenance exonuclease 1	Mgme1	sp|Q9CXC3|MGME1_MOUSE Mitochondrial genome maintenance exonuclease 1 OS=Mus musculus OX=10090 GN=Mgme1 PE=2 SV=1	2227.55	2149.42	4055.32	1585.73	945.728				2810.76	1078.53		1265.73	452.548		0.450315	-1.15099	#REF!
Q9DCG9	Q9DCG9	Multifunctional methyltransferase subunit TRM112-like protein	Trmt112	sp|Q9DCG9|TR112_MOUSE Multifunctional methyltransferase subunit TRM112-like protein OS=Mus musculus OX=10090 GN=Trmt112 PE=1 SV=1	477251	251269	385037	241639	248108	108591			371186	113626		199446	78749.3		0.53732	-0.896145	#REF!
Q9D0U6	Q9D0U6	Repressor of RNA polymerase III transcription MAF1 homolog	Maf1	sp|Q9D0U6|MAF1_MOUSE Repressor of RNA polymerase III transcription MAF1 homolog OS=Mus musculus OX=10090 GN=Maf1 PE=2 SV=1		2093.56	1618.78	1203.63	832.319				1856.17	335.72		1017.97	262.555		0.548426	-0.86663	#REF!
Q91YM4;Q91YM4-2	Q91YM4;Q91YM4-2	Protein TBRG4	Tbrg4	sp|Q91YM4|FAKD4_MOUSE FAST kinase domain-containing protein 4 OS=Mus musculus OX=10090 GN=Tbrg4 PE=1 SV=1;sp|Q91YM4-2|FAKD4_MOUSE Isoform 2 of FAST kinase domain-containing protein 4 OS=Mus musculus OX=10090 GN=Tbrg4	33293.8	21816.4	36075.6	16842.3	13946.2	26590.7			30395.3	7558.62		19126.4	6624.52		0.629256	-0.668281	#REF!
Q8VE11;Q8VE11-2	Q8VE11;Q8VE11-2	Myotubularin-related protein 6	Mtmr6	sp|Q8VE11|MTMR6_MOUSE Myotubularin-related protein 6 OS=Mus musculus OX=10090 GN=Mtmr6 PE=1 SV=1;sp|Q8VE11-2|MTMR6_MOUSE Isoform 2 of Myotubularin-related protein 6 OS=Mus musculus OX=10090 GN=Mtmr6	7125.26	7106.82	10660.9	6084.21	2559.15	5258.94			8297.66	2046.65		4634.1	1843.73		0.558483	-0.840415	#REF!
Q9JJI6	Q9JJI6	GPI ethanolamine phosphate transferase 3	Pigo	sp|Q9JJI6|PIGO_MOUSE GPI ethanolamine phosphate transferase 3 OS=Mus musculus OX=10090 GN=Pigo PE=1 SV=2	410.543	350.029	928.59	215.132	85.7133	353.839			563.054	318.007		218.228	134.09		0.387579	-1.36744	#REF!
G5E870	G5E870	E3 ubiquitin-protein ligase TRIP12	Trip12	sp|G5E870|TRIPC_MOUSE E3 ubiquitin-protein ligase TRIP12 OS=Mus musculus OX=10090 GN=Trip12 PE=1 SV=1	25036.1	13868.1	27374.7	15717.5	9290.66	13749.3			22093	7218.29		12919.2	3292.86		0.584763	-0.774076	#REF!
Q8R3C0	Q8R3C0	Mini-chromosome maintenance complex-binding protein	Mcmbp	sp|Q8R3C0|MCMBP_MOUSE Mini-chromosome maintenance complex-binding protein OS=Mus musculus OX=10090 GN=Mcmbp PE=1 SV=1	100252	52730.1	55969	49677.7	35655.4	39483.2			69650.2	26551		41605.4	7248.03		0.597348	-0.743356	#REF!
P48453-2;P48453	P48453-2;P48453	Serine/threonine-protein phosphatase 2B catalytic subunit beta isoform	Ppp3cb	sp|P48453-2|PP2BB_MOUSE Isoform 1 of Serine/threonine-protein phosphatase 2B catalytic subunit beta isoform OS=Mus musculus OX=10090 GN=Ppp3cb;sp|P48453|PP2BB_MOUSE Serine/threonine-protein phosphatase 2B catalytic subunit beta isoform OS=Mus musculus OX=1	49856.1	57070.6	42028.1	37583.8	21315.5	38413.3			49651.6	7523.33		32437.5	9640.93		0.653303	-0.614176	#REF!
P61961	P61961	Ubiquitin-fold modifier 1	Ufm1	sp|P61961|UFM1_MOUSE Ubiquitin-fold modifier 1 OS=Mus musculus OX=10090 GN=Ufm1 PE=1 SV=1	356184	379360	667568	303263	222146	327103			467704	173475		284171	55021.9		0.607587	-0.718838	#REF!
E9Q6J5-2;E9Q6J5;E9Q6J5-3	E9Q6J5-2;E9Q6J5;E9Q6J5-3		Bod1l	sp|E9Q6J5-2|BD1L1_MOUSE Isoform 2 of Biorientation of chromosomes in cell division protein 1-like 1 OS=Mus musculus OX=10090 GN=Bod1l;sp|E9Q6J5|BD1L1_MOUSE Biorientation of chromosomes in cell division protein 1-like 1 OS=Mus musculus OX=10090 GN=Bod1l PE=	3713	2284.3	2330.83	2417.86	1207.73	954.22			2776.04	811.76		1526.6	782.192		0.549921	-0.862703	#REF!
A2AM05;A2AM05-4;A2AM05-2	A2AM05;A2AM05-4;A2AM05-2	Centlein	Cntln	sp|A2AM05|CNTLN_MOUSE Centlein OS=Mus musculus OX=10090 GN=Cntln PE=1 SV=1;sp|A2AM05-4|CNTLN_MOUSE Isoform 4 of Centlein OS=Mus musculus OX=10090 GN=Cntln;sp|A2AM05-2|CNTLN_MOUSE Isoform 2 of Centlein OS=Mus musculus OX=10090 GN=Cntln	83750.9	190638	119164	62134	83844.4	67660.4			131184	54447.9		71212.9	11282.8		0.542847	-0.881384	#REF!
Q6IRU5-2;Q6IRU5;Q6IRU5-3	Q6IRU5-2;Q6IRU5;Q6IRU5-3	Clathrin light chain B	Cltb	sp|Q6IRU5-2|CLCB_MOUSE Isoform 2 of Clathrin light chain B OS=Mus musculus OX=10090 GN=Cltb;sp|Q6IRU5|CLCB_MOUSE Clathrin light chain B OS=Mus musculus OX=10090 GN=Cltb PE=1 SV=1;sp|Q6IRU5-3|CLCB_MOUSE Isoform 3 of Clathrin light chain B OS=Mus musculus OX	157179	60169.5	78980.8	45454	65660.6	31382.7			98776.3	51445		47499.1	17230.2		0.480875	-1.05627	#REF!
Q8BX10;Q8BX10-2	Q8BX10;Q8BX10-2	Serine/threonine-protein phosphatase PGAM5, mitochondrial	Pgam5	sp|Q8BX10|PGAM5_MOUSE Serine/threonine-protein phosphatase PGAM5, mitochondrial OS=Mus musculus OX=10090 GN=Pgam5 PE=1 SV=1;sp|Q8BX10-2|PGAM5_MOUSE Isoform 2 of Serine/threonine-protein phosphatase PGAM5, mitochondrial OS=Mus musculus OX=10090 GN=Pgam5	50403	83158.2	49927.5	50565	35821.1	34157.8			61162.9	19050		40181.3	9030.95		0.656956	-0.606132	#REF!
P97440	P97440	Histone RNA hairpin-binding protein	Slbp	sp|P97440|SLBP_MOUSE Histone RNA hairpin-binding protein OS=Mus musculus OX=10090 GN=Slbp PE=1 SV=1	18050.8	29212.5	12421.7	10647.6	11360.7	9121.12			19895	8546		10376.5	1144.13		0.521561	-0.939091	#REF!
Q91X52	Q91X52	L-xylulose reductase	Dcxr	sp|Q91X52|DCXR_MOUSE L-xylulose reductase OS=Mus musculus OX=10090 GN=Dcxr PE=1 SV=2	8028	6634.79	10097.8	5130.01	2827.78	6548.16			8253.51	1742.47		4835.32	1877.61		0.58585	-0.771398	#REF!
Q8CG72;Q8CG72-2	Q8CG72;Q8CG72-2	Poly(ADP-ribose) glycohydrolase ARH3	Adprhl2	sp|Q8CG72|ADPRS_MOUSE ADP-ribose glycohydrolase ARH3 OS=Mus musculus OX=10090 GN=Adprs PE=1 SV=1;sp|Q8CG72-2|ADPRS_MOUSE Isoform 2 of ADP-ribose glycohydrolase ARH3 OS=Mus musculus OX=10090 GN=Adprs	42957.1	38023.4	25649.4	20789.8	18950.2	5689.49			35543.3	8916.44		15143.2	8238.62		0.426048	-1.23091	#REF!
Q9D8C6	Q9D8C6	Mediator of RNA polymerase II transcription subunit 11	Med11	sp|Q9D8C6|MED11_MOUSE Mediator of RNA polymerase II transcription subunit 11 OS=Mus musculus OX=10090 GN=Med11 PE=1 SV=1	17965.1	39121.5	16258.3	19171.2	6691.11	7457.48			24448.3	12736		11106.6	6994.64		0.454289	-1.13832	#REF!
Q9CQX4	Q9CQX4	PCNA-associated factor	Paf	sp|Q9CQX4|PAF15_MOUSE PCNA-associated factor OS=Mus musculus OX=10090 GN=Pclaf PE=1 SV=1	154354	175664	122939	124678	64567.8	105305			150986	26523.7		98183.7	30681.5		0.650285	-0.620855	#REF!
Q9D3B1	Q9D3B1	Very-long-chain (3R)-3-hydroxyacyl-CoA dehydratase 2	Hacd2	sp|Q9D3B1|HACD2_MOUSE Very-long-chain (3R)-3-hydroxyacyl-CoA dehydratase 2 OS=Mus musculus OX=10090 GN=Hacd2 PE=1 SV=1	5905.26	18928.8	26287.3	6917.02	4099.43	4339.33			17040.4	10321.4		5118.59	1562.09		0.300379	-1.73514	#REF!
Q99NB8	Q99NB8	Ubiquilin-4	Ubqln4	sp|Q99NB8|UBQL4_MOUSE Ubiquilin-4 OS=Mus musculus OX=10090 GN=Ubqln4 PE=1 SV=1	17079.9	13446.5	15374.4	13138.8	10298.6	6797.6			15300.3	1817.86		10078.3	3176.35		0.658704	-0.602297	#REF!
Q8BZR9;Q8BZR9-2;Q8BZR9-3	Q8BZR9	Uncharacterized protein C17orf85 homolog		sp|Q8BZR9|NCBP3_MOUSE Nuclear cap-binding protein subunit 3 OS=Mus musculus OX=10090 GN=Ncbp3 PE=1 SV=1	21043.5	19734.3	27502.4	21133.6	11070.8	11798.6			22760.1	4158.82		14667.7	5611.48		0.644447	-0.633866	#REF!
Q8BKE6	Q8BKE6	Cytochrome P450 20A1	Cyp20a1	sp|Q8BKE6|CP20A_MOUSE Cytochrome P450 20A1 OS=Mus musculus OX=10090 GN=Cyp20a1 PE=1 SV=1	14821.1	12603.5	26596.4	13104.3	8385.02	9380.77			18007	7520.84		10290	2487.54		0.571446	-0.80731	#REF!
Q99M54	Q99M54	Cell division cycle-associated protein 3	Cdca3	sp|Q99M54|CDCA3_MOUSE Cell division cycle-associated protein 3 OS=Mus musculus OX=10090 GN=Cdca3 PE=1 SV=2	6050.54	6058.64	1338.74		975.95	1256.69			4482.64	2722.7		1116.32	198.511		0.249031	-2.0056	#REF!
Q8BVA2	Q8BVA2	Transmembrane protein 222	Tmem222	sp|Q8BVA2|TM222_MOUSE Transmembrane protein 222 OS=Mus musculus OX=10090 GN=Tmem222 PE=1 SV=1	4866.83		3469.03	3563.56	1858.48	2044.79			4167.93	988.393		2488.94	935.296		0.597165	-0.743798	#REF!
Q01705-4;Q01705-3;Q01705;Q01705-2;Q61982	Q01705-4;Q01705-3;Q01705;Q01705-2	Neurogenic locus notch homolog protein 1;Notch 1 extracellular truncation;Notch 1 intracellular domain	Notch1	sp|Q01705-4|NOTC1_MOUSE Isoform 4 of Neurogenic locus notch homolog protein 1 OS=Mus musculus OX=10090 GN=Notch1;sp|Q01705-3|NOTC1_MOUSE Isoform 3 of Neurogenic locus notch homolog protein 1 OS=Mus musculus OX=10090 GN=Notch1;sp|Q01705|NOTC1_MOUSE Neurogen	2924.62	3368.46	4814.13	2784.38	1582.39	2761.8			3702.4	988.026		2376.19	687.545		0.641796	-0.639813	#REF!
Q9EP71	Q9EP71	Ankycorbin	Rai14	sp|Q9EP71|RAI14_MOUSE Ankycorbin OS=Mus musculus OX=10090 GN=Rai14 PE=1 SV=1	2898.03	2390.68	3121.78	1584.55	176.779	723.302			2803.5	374.606		828.211	709.726		0.295421	-1.75916	#REF!
P42859;P42859-2	P42859;P42859-2	Huntingtin	Htt	sp|P42859|HD_MOUSE Huntingtin OS=Mus musculus OX=10090 GN=Htt PE=1 SV=2;sp|P42859-2|HD_MOUSE Isoform Short of Huntingtin OS=Mus musculus OX=10090 GN=Htt	2670.11	2784.69	2531.93	2064.45	885.498	1634.31			2662.24	126.566		1528.08	596.609		0.573983	-0.800919	#REF!
Q8R4N0	Q8R4N0	Citrate lyase subunit beta-like protein, mitochondrial	Clybl	sp|Q8R4N0|CLYBL_MOUSE Citramalyl-CoA lyase, mitochondrial OS=Mus musculus OX=10090 GN=Clybl PE=1 SV=2	3965.62	3956.49		1888.41	3380.22	1336.54			3961.06	6.45564		2201.73	1057.25		0.555843	-0.847251	#REF!
Q9CXY9	Q9CXY9	GPI-anchor transamidase	Pigk	sp|Q9CXY9|GPI8_MOUSE GPI-anchor transamidase OS=Mus musculus OX=10090 GN=Pigk PE=1 SV=2	13015.9	12513.7	7674.36	6913.73	1978.16	596.048			11068	2949.67		3162.64	3321.22		0.285747	-1.80719	#REF!
Q5XJE5;Q5XJE5-2	Q5XJE5	RNA polymerase-associated protein LEO1	Leo1	sp|Q5XJE5|LEO1_MOUSE RNA polymerase-associated protein LEO1 OS=Mus musculus OX=10090 GN=Leo1 PE=1 SV=2	19093.6	9886.05	18719.5	9854.89	9554.85	8151.6			15899.7	5211.37		9187.11	909.245		0.577815	-0.79132	#REF!
P97465	P97465	Docking protein 1	Dok1	sp|P97465|DOK1_MOUSE Docking protein 1 OS=Mus musculus OX=10090 GN=Dok1 PE=1 SV=2	4523.66	3020.4	8537.55	1086.19	1143.95	4201.94			5360.54	2852.19		2144.02	1782.44		0.399964	-1.32206	#REF!
Q61462;Q61462-2	Q61462;Q61462-2	Cytochrome b-245 light chain	Cyba	sp|Q61462|CY24A_MOUSE Cytochrome b-245 light chain OS=Mus musculus OX=10090 GN=Cyba PE=1 SV=3;sp|Q61462-2|CY24A_MOUSE Isoform 2 of Cytochrome b-245 light chain OS=Mus musculus OX=10090 GN=Cyba	122896	121898	68001	54122.2	34755.4	85044.7			104265	31409.6		57974.1	25365		0.556026	-0.846777	#REF!
Q8C4Y3-3;Q8C4Y3	Q8C4Y3-3;Q8C4Y3	Negative elongation factor B	Nelfb	sp|Q8C4Y3-3|NELFB_MOUSE Isoform 2 of Negative elongation factor B OS=Mus musculus OX=10090 GN=Nelfb;sp|Q8C4Y3|NELFB_MOUSE Negative elongation factor B OS=Mus musculus OX=10090 GN=Nelfb PE=1 SV=2	26259.1	21817.5	17139.8	17502	8848.75	15162.4			21738.8	4560.19		13837.7	4476.14		0.636545	-0.651665	#REF!
Q9D1N9;Q9D1N9-2	Q9D1N9;Q9D1N9-2	39S ribosomal protein L21, mitochondrial	Mrpl21	sp|Q9D1N9|RM21_MOUSE 39S ribosomal protein L21, mitochondrial OS=Mus musculus OX=10090 GN=Mrpl21 PE=1 SV=1;sp|Q9D1N9-2|RM21_MOUSE Isoform 2 of 39S ribosomal protein L21, mitochondrial OS=Mus musculus OX=10090 GN=Mrpl21	61282.9	57286.8	23231.6	33034.1	17871.9	14307.3			47267.1	20911		21737.8	9943.94		0.459892	-1.12063	#REF!
Q69Z38	Q69Z38	Pseudopodium-enriched atypical kinase 1	Peak1	sp|Q69Z38|PEAK1_MOUSE Inactive tyrosine-protein kinase PEAK1 OS=Mus musculus OX=10090 GN=Peak1 PE=1 SV=4	549.883	1353.6	300.154	284.377	142.735	275.639			734.547	550.467		234.25	79.375		0.318904	-1.6488	#REF!
Q8K183	Q8K183	Pyridoxal kinase	Pdxk	sp|Q8K183|PDXK_MOUSE Pyridoxal kinase OS=Mus musculus OX=10090 GN=Pdxk PE=1 SV=1	90628.6	45489.5	121714	44682	35183.3	40695			85943.9	38327.3		40186.8	4769.67		0.467593	-1.09667	#REF!
Q8C092	Q8C092	Transcription initiation factor TFIID subunit 5	Taf5	sp|Q8C092|TAF5_MOUSE Transcription initiation factor TFIID subunit 5 OS=Mus musculus OX=10090 GN=Taf5 PE=1 SV=1	4872.25	8311.45	2809.16	3329	978.408	2354.62			5330.95	2779.68		2220.68	1181.01		0.416563	-1.26339	#REF!
Q8BH48-2;Q8BH48	Q8BH48-2;Q8BH48	Ubiquitin-associated protein 1	Ubap1	sp|Q8BH48-2|UBAP1_MOUSE Isoform 2 of Ubiquitin-associated protein 1 OS=Mus musculus OX=10090 GN=Ubap1;sp|Q8BH48|UBAP1_MOUSE Ubiquitin-associated protein 1 OS=Mus musculus OX=10090 GN=Ubap1 PE=1 SV=1	1953.81	2129.49	6210.29	1952.37	181.87	666.663			3431.19	2408.37		933.634	914.943		0.272102	-1.87778	#REF!
Q91YP2	Q91YP2	Neurolysin, mitochondrial	Nln	sp|Q91YP2|NEUL_MOUSE Neurolysin, mitochondrial OS=Mus musculus OX=10090 GN=Nln PE=1 SV=1	13884	10235	18797.2	9445.53	6131.08	11288.8			14305.4	4296.62		8955.15	2613.62		0.625997	-0.675771	#REF!
Q8BW10	Q8BW10	RNA-binding protein NOB1	Nob1	sp|Q8BW10|NOB1_MOUSE RNA-binding protein NOB1 OS=Mus musculus OX=10090 GN=Nob1 PE=1 SV=1	75383.2	48422.9	80983	46689.6	30827.6	55039.7			68263	17408.7		44185.6	12298.7		0.647285	-0.627527	#REF!
Q9BCZ4	Q9BCZ4	Selenoprotein S	Vimp	sp|Q9BCZ4|SELS_MOUSE Selenoprotein S OS=Mus musculus OX=10090 GN=Selenos PE=1 SV=3	142383	76723.4	67788.9	51249.8	65335.5	46116.6			95631.8	40733.6		54234	9950.93		0.567112	-0.818293	#REF!
Q3U5F4	Q3U5F4	YrdC domain-containing protein, mitochondrial	Yrdc	sp|Q3U5F4|YRDC_MOUSE YrdC domain-containing protein, mitochondrial OS=Mus musculus OX=10090 GN=Yrdc PE=1 SV=1	13049.2	20960.1	11110.7	5188.97	13029.3	4236.67			15040	5217.78		7484.99	4825.1		0.497673	-1.00673	#REF!
Q3THW5;P0C0S6	Q3THW5;P0C0S6	Histone H2A.V;Histone H2A.Z	H2afv;H2afz	sp|Q3THW5|H2AV_MOUSE Histone H2A.V OS=Mus musculus OX=10090 GN=H2az2 PE=1 SV=3;sp|P0C0S6|H2AZ_MOUSE Histone H2A.Z OS=Mus musculus OX=10090 GN=H2az1 PE=1 SV=2	1.96561e+06	1.06921e+06	1.09287e+06	1.00654e+06	774604	757156			1.37589e+06	510844		846100	139219		0.614946	-0.701468	#REF!
Q62481	Q62481	Vacuolar protein sorting-associated protein 72 homolog	Vps72	sp|Q62481|VPS72_MOUSE Vacuolar protein sorting-associated protein 72 homolog OS=Mus musculus OX=10090 GN=Vps72 PE=2 SV=2	3675.93	3430.46	2661.65	2080.5		1408.95			3256.01	529.162		1744.73	474.862		0.535847	-0.900107	#REF!
O88878	O88878	AN1-type zinc finger protein 5	Zfand5	sp|O88878|ZFAN5_MOUSE AN1-type zinc finger protein 5 OS=Mus musculus OX=10090 GN=Zfand5 PE=1 SV=1	17796	5892.2	7089.94	3649.16	5121.97	3741.35			10259.4	6554.33		4170.82	825.002		0.406538	-1.29854	#REF!
Q9CZG3	Q9CZG3	COMM domain-containing protein 8	Commd8	sp|Q9CZG3|COMD8_MOUSE COMM domain-containing protein 8 OS=Mus musculus OX=10090 GN=Commd8 PE=1 SV=1	11857.4		15043.5	7669.49	4415.67	11089.9			13450.5	2252.88		7725.01	3337.44		0.57433	-0.800049	#REF!
Q9WUD8	Q9WUD8	Fas apoptotic inhibitory molecule 1	Faim	sp|Q9WUD8|FAIM1_MOUSE Fas apoptotic inhibitory molecule 1 OS=Mus musculus OX=10090 GN=Faim PE=1 SV=1	48384.3	35566.6	46117.1	40717.1	22646.2	21868.3			43356	6840.41		28410.5	10664.9		0.655284	-0.609808	#REF!
Q8BHA0	Q8BHA0	INO80 complex subunit C	Ino80c	sp|Q8BHA0|IN80C_MOUSE INO80 complex subunit C OS=Mus musculus OX=10090 GN=Ino80c PE=1 SV=1	5769.33		6125.14	3168.06	2162.9				5947.23	251.597		2665.48	710.757		0.448189	-1.15782	#REF!
Q8BVW3;Q8BVW3-2;Q8BVW3-3	Q8BVW3;Q8BVW3-2;Q8BVW3-3	Tripartite motif-containing protein 14	Trim14	sp|Q8BVW3|TRI14_MOUSE Tripartite motif-containing protein 14 OS=Mus musculus OX=10090 GN=Trim14 PE=1 SV=2;sp|Q8BVW3-2|TRI14_MOUSE Isoform 2 of Tripartite motif-containing protein 14 OS=Mus musculus OX=10090 GN=Trim14;sp|Q8BVW3-3|TRI14_MOUSE Isoform 3 of Tr	2387.96	2545.99	1622.99	820.222	1634.02	358.474			2185.65	493.641		937.572	645.82		0.428968	-1.22106	#REF!
Q6PDN3-2;Q6PDN3-3;Q6PDN3	Q6PDN3-2;Q6PDN3-3;Q6PDN3	Myosin light chain kinase, smooth muscle;Myosin light chain kinase, smooth muscle, deglutamylated form	Mylk	sp|Q6PDN3-2|MYLK_MOUSE Isoform 2 of Myosin light chain kinase, smooth muscle OS=Mus musculus OX=10090 GN=Mylk;sp|Q6PDN3-3|MYLK_MOUSE Isoform 3 of Myosin light chain kinase, smooth muscle OS=Mus musculus OX=10090 GN=Mylk;sp|Q6PDN3|MYLK_MOUSE Myosin light ch	10373	6114.72	3260.63	2533.89	3452.23	2384.18			6582.78	3579.2		2790.1	578.286		0.423848	-1.23838	#REF!
Q9Z1E4	Q9Z1E4	Glycogen [starch] synthase, muscle	Gys1	sp|Q9Z1E4|GYS1_MOUSE Glycogen [starch] synthase, muscle OS=Mus musculus OX=10090 GN=Gys1 PE=1 SV=2	5047.19	3785.21	5937.26	2983.13	859.468	2773.72			4923.22	1081.37		2205.44	1170.34		0.447966	-1.15854	#REF!
Q8VD62;Q8VD62-1	Q8VD62	UPF0696 protein C11orf68 homolog	Bles03	sp|Q8VD62|CK068_MOUSE UPF0696 protein C11orf68 homolog OS=Mus musculus OX=10090 GN=Bles03 PE=1 SV=2	12745.5	9070.18	17415.2	4393.69	11135.4	6290.13			13077	4182.37		7273.08	3476.69		0.556175	-0.846389	#REF!
P63276	P63276	40S ribosomal protein S17	Rps17	sp|P63276|RS17_MOUSE 40S ribosomal protein S17 OS=Mus musculus OX=10090 GN=Rps17 PE=1 SV=2	2.82546e+06	1.95136e+06	3.82642e+06	2.13425e+06	1.30028e+06	1.91154e+06			2.86775e+06	938250		1.78202e+06	431807		0.621401	-0.686403	#REF!
Q6NSQ5;F6V9G0;F7DFN7	Q6NSQ5		Sp140	tr|Q6NSQ5|Q6NSQ5_MOUSE Sp140 nuclear body protein OS=Mus musculus OX=10090 GN=Sp140 PE=1 SV=1	8939.96	12602.9	6433.59	8081.63	4377.53	4104.32			9325.49	3102.67		5521.16	2221.63		0.592051	-0.756207	#REF!
O70579	O70579	Peroxisomal membrane protein PMP34	Slc25a17	sp|O70579|PM34_MOUSE Peroxisomal membrane protein PMP34 OS=Mus musculus OX=10090 GN=Slc25a17 PE=1 SV=1	4466.07	4050.54	859.883	1675.95	499.68	373.916			3125.5	1973.05		849.849	718.183		0.271908	-1.87881	#REF!
Q9CQ56;Q9CQ56-2	Q9CQ56;Q9CQ56-2	Vesicle transport protein USE1	Use1	sp|Q9CQ56|USE1_MOUSE Vesicle transport protein USE1 OS=Mus musculus OX=10090 GN=Use1 PE=1 SV=1;sp|Q9CQ56-2|USE1_MOUSE Isoform 2 of Vesicle transport protein USE1 OS=Mus musculus OX=10090 GN=Use1	33049.1	18323.3	22302.4	19687.7	13367.8	15672.8			24558.3	7617.69		16242.7	3198.25		0.661395	-0.596415	#REF!
Q9R0A0	Q9R0A0	Peroxisomal membrane protein PEX14	Pex14	sp|Q9R0A0|PEX14_MOUSE Peroxisomal membrane protein PEX14 OS=Mus musculus OX=10090 GN=Pex14 PE=1 SV=1	40825.8	33451.5	38969.9	28103.9	16317.1	30375.2			37749.1	3835.75		24932.1	7546.73		0.660468	-0.598439	#REF!
E2JF22	E2JF22	Piezo-type mechanosensitive ion channel component 1	Piezo1	sp|E2JF22|PIEZ1_MOUSE Piezo-type mechanosensitive ion channel component 1 OS=Mus musculus OX=10090 GN=Piezo1 PE=1 SV=1	491.393	1571.08	254.408	300.453	165.577	109.284			772.292	701.841		191.772	98.2396		0.248315	-2.00976	#REF!
Q8BLY7	Q8BLY7	Hermansky-Pudlak syndrome 6 protein homolog	Hps6	sp|Q8BLY7|HPS6_MOUSE Hermansky-Pudlak syndrome 6 protein homolog OS=Mus musculus OX=10090 GN=Hps6 PE=1 SV=3	4750.42	3680.09	4155.73	3651.02	1199.55	1696.37			4195.41	536.264		2182.31	1295.97		0.520166	-0.942955	#REF!
Q64516-1;Q64516-2;Q64516;Q9WU65	Q64516-1;Q64516-2;Q64516	Glycerol kinase	Gk	sp|Q64516-1|GLPK_MOUSE Isoform 1 of Glycerol kinase OS=Mus musculus OX=10090 GN=Gk;sp|Q64516-2|GLPK_MOUSE Isoform 2 of Glycerol kinase OS=Mus musculus OX=10090 GN=Gk;sp|Q64516|GLPK_MOUSE Glycerol kinase OS=Mus musculus OX=10090 GN=Gk PE=1 SV=2	50777.7	33191.9	16804.7	11737.7	17571.6	15591			33591.4	16990		14966.8	2966.62		0.445553	-1.16633	#REF!
Q8BV13	Q8BV13	COP9 signalosome complex subunit 7b	Cops7b	sp|Q8BV13|CSN7B_MOUSE COP9 signalosome complex subunit 7b OS=Mus musculus OX=10090 GN=Cops7b PE=1 SV=1	33831.4	29094.8	10417	11734.3	7645.23	9280.95			24447.8	12379.6		9553.5	2058.12		0.390772	-1.3556	#REF!
P47915	P47915	60S ribosomal protein L29	Rpl29	sp|P47915|RL29_MOUSE 60S ribosomal protein L29 OS=Mus musculus OX=10090 GN=Rpl29 PE=1 SV=2	1.16034e+06	1.99532e+06	996973	712445	1.10626e+06	675523			1.38421e+06	535502		831410	238743		0.600638	-0.735433	#REF!
Q9D2R6	Q9D2R6	Cytochrome c oxidase assembly factor 3 homolog, mitochondrial	Coa3	sp|Q9D2R6|COA3_MOUSE Cytochrome c oxidase assembly factor 3 homolog, mitochondrial OS=Mus musculus OX=10090 GN=Coa3 PE=1 SV=1	119591	173294	87227.6	109840	53822.1	58926.8			126704	43471.6		74196.4	30973.8		0.585587	-0.772044	#REF!
Q99J47-2;Q99J47	Q99J47-2;Q99J47	Dehydrogenase/reductase SDR family member 7B	Dhrs7b	sp|Q99J47-2|DRS7B_MOUSE Isoform 2 of Dehydrogenase/reductase SDR family member 7B OS=Mus musculus OX=10090 GN=Dhrs7b;sp|Q99J47|DRS7B_MOUSE Dehydrogenase/reductase SDR family member 7B OS=Mus musculus OX=10090 GN=Dhrs7b PE=1 SV=1	23216.9	13808.4	32904.6	5593.42	4059.83	19296.5			23310	9548.45		9649.9	8389.28		0.413981	-1.27236	#REF!
Q6ZPY2;Q6ZPY2-2	Q6ZPY2;Q6ZPY2-2	Protein SMG5	Smg5	sp|Q6ZPY2|SMG5_MOUSE Protein SMG5 OS=Mus musculus OX=10090 GN=Smg5 PE=1 SV=2;sp|Q6ZPY2-2|SMG5_MOUSE Isoform 2 of Protein SMG5 OS=Mus musculus OX=10090 GN=Smg5	1362.89	1624.52	3049.03	1026.04	921.003	192.946			2012.15	907.445		713.33	453.716		0.354512	-1.49609	#REF!
Q5XKN4	Q5XKN4	Protein jagunal homolog 1	Jagn1	sp|Q5XKN4|JAGN1_MOUSE Protein jagunal homolog 1 OS=Mus musculus OX=10090 GN=Jagn1 PE=1 SV=2	19911.7	14365.9	9665.4	9798.65	9997.99	6949.83			14647.6	5128.94		8915.49	1705.23		0.608664	-0.716282	#REF!
Q9QWV9	Q9QWV9	Cyclin-T1	Ccnt1	sp|Q9QWV9|CCNT1_MOUSE Cyclin-T1 OS=Mus musculus OX=10090 GN=Ccnt1 PE=1 SV=3	18861.8	11116.2	12917.4	13028.3	6342.14	6902.31			14298.5	4053.25		8757.57	3709.12		0.612484	-0.707256	#REF!
Q91ZZ2;A0A5F8MPI9;A1L338;Q3UGX8;Q3UHC1;F6ZDE5	Q91ZZ2;A0A5F8MPI9;A1L338;Q3UGX8;Q3UHC1		Rapgef1	tr|Q91ZZ2|Q91ZZ2_MOUSE Guanine nucleotide exchange factor OS=Mus musculus OX=10090 GN=Rapgef1 PE=1 SV=1;tr|A0A5F8MPI9|A0A5F8MPI9_MOUSE Rap guanine nucleotide exchange factor (GEF) 1 OS=Mus musculus OX=10090 GN=Rapgef1 PE=1 SV=1;tr|A1L338|A1L338_MOUSE Rap g	1198.65	1088.92	944.281	801.697	712.721	338.069			1077.28	127.582		617.496	246.046		0.573197	-0.802896	#REF!
P70335-2;P70335	P70335-2;P70335	Rho-associated protein kinase 1	Rock1	sp|P70335-2|ROCK1_MOUSE Isoform 2 of Rho-associated protein kinase 1 OS=Mus musculus OX=10090 GN=Rock1;sp|P70335|ROCK1_MOUSE Rho-associated protein kinase 1 OS=Mus musculus OX=10090 GN=Rock1 PE=1 SV=1	18910.6	12775.2	22069	15918.5	7912.92	9890.65			17918.2	4725.68		11240.7	4170.02		0.627332	-0.6727	#REF!
O88907	O88907	E3 SUMO-protein ligase PIAS1	Pias1	sp|O88907|PIAS1_MOUSE E3 SUMO-protein ligase PIAS1 OS=Mus musculus OX=10090 GN=Pias1 PE=1 SV=2	4901.37	4346.26	3743.15	424.856	2451.17	1780.37			4330.26	579.275		1552.13	1032.26		0.358438	-1.4802	#REF!
Q61235	Q61235	Beta-2-syntrophin	Sntb2	sp|Q61235|SNTB2_MOUSE Beta-2-syntrophin OS=Mus musculus OX=10090 GN=Sntb2 PE=1 SV=2	7348.94	8493.92	8847.45	4577.71	979.795	3944.92			8230.1	783.313		3167.47	1920.82		0.384864	-1.37758	#REF!
Q6DID5	Q6DID5	PWWP domain-containing protein MUM1	Mum1	sp|Q6DID5|PWP3A_MOUSE PWWP domain-containing DNA repair factor 3A OS=Mus musculus OX=10090 GN=Pwwp3a PE=1 SV=1	2007.72		2163.14	1018.01	645.458				2085.43	109.9		831.734	263.434		0.39883	-1.32615	#REF!
Q7TPD0;Q7TPD0-2	Q7TPD0	Integrator complex subunit 3	Ints3	sp|Q7TPD0|INT3_MOUSE Integrator complex subunit 3 OS=Mus musculus OX=10090 GN=Ints3 PE=1 SV=2	17546.3	21708.2	11083.1	9906.04	7581.95	13513.5			16779.2	5353.91		10333.8	2988.81		0.61587	-0.699302	#REF!
Q8C115-2;Q8C115-3;Q8C115	Q8C115-2;Q8C115-3;Q8C115	Pleckstrin homology domain-containing family H member 2	Plekhh2	sp|Q8C115-2|PKHH2_MOUSE Isoform 2 of Pleckstrin homology domain-containing family H member 2 OS=Mus musculus OX=10090 GN=Plekhh2;sp|Q8C115-3|PKHH2_MOUSE Isoform 3 of Pleckstrin homology domain-containing family H member 2 OS=Mus musculus OX=10090 GN=Plekhh	7064.87		3909.12	1316.43		387.663			5486.99	2231.45		852.046	656.737		0.155285	-2.68701	#REF!
Q4LDD4;Q4LDD4-2;Q4LDD4-3	Q4LDD4;Q4LDD4-2;Q4LDD4-3	Arf-GAP with Rho-GAP domain, ANK repeat and PH domain-containing protein 1	Arap1	sp|Q4LDD4|ARAP1_MOUSE Arf-GAP with Rho-GAP domain, ANK repeat and PH domain-containing protein 1 OS=Mus musculus OX=10090 GN=Arap1 PE=1 SV=2;sp|Q4LDD4-2|ARAP1_MOUSE Isoform 2 of Arf-GAP with Rho-GAP domain, ANK repeat and PH domain-containing protein 1 OS=	16060.6	15539.4	18687.6	13918.9	3934.23	6648.16			16762.5	1687.39		8167.11	5162.76		0.487224	-1.03734	#REF!
Q8CHK4-2;Q8CHK4;Q8CHK4-3;Q8CHK4-4	Q8CHK4-2;Q8CHK4;Q8CHK4-3	Histone acetyltransferase KAT5	Kat5	sp|Q8CHK4-2|KAT5_MOUSE Isoform 2 of Histone acetyltransferase KAT5 OS=Mus musculus OX=10090 GN=Kat5;sp|Q8CHK4|KAT5_MOUSE Histone acetyltransferase KAT5 OS=Mus musculus OX=10090 GN=Kat5 PE=1 SV=2;sp|Q8CHK4-3|KAT5_MOUSE Isoform 3 of Histone acetyltransferase		1982.52	2888.65	1112.8	1647.48	1390.88			2435.59	640.734		1383.72	267.412		0.568128	-0.815713	#REF!
Q9MD68;P00397	Q9MD68;P00397	Cytochrome c oxidase subunit 1	mt-Co1;Mtco1	tr|Q9MD68|Q9MD68_MOUSE Cytochrome c oxidase subunit 1 OS=Mus musculus OX=10090 GN=mt-Co1 PE=1 SV=1;sp|P00397|COX1_MOUSE Cytochrome c oxidase subunit 1 OS=Mus musculus OX=10090 GN=Mtco1 PE=1 SV=2	12103		7164.41	2097.22	4595.72	6627.36			9633.69	3492.08		4440.1	2269.08		0.460893	-1.1175	#REF!
Q3UFS4	Q3UFS4	G patch domain-containing protein 11	Gpatch11	sp|Q3UFS4|GPT11_MOUSE G patch domain-containing protein 11 OS=Mus musculus OX=10090 GN=Gpatch11 PE=1 SV=2	13432.1	11021.7	10233.6	5823.21	10589.9	4554.74			11562.5	1666.43		6989.29	3182.09		0.604481	-0.726231	#REF!
Q810B6;Q810B6-2	Q810B6	Rabankyrin-5	Ankfy1	sp|Q810B6|ANFY1_MOUSE Rabankyrin-5 OS=Mus musculus OX=10090 GN=Ankfy1 PE=1 SV=2	30252	15447.9	26026.7	20712.8	8672.36	11073.3			23908.8	7625.86		13486.1	6372.55		0.564065	-0.826066	#REF!
Q99LI8	Q99LI8	Hepatocyte growth factor-regulated tyrosine kinase substrate	Hgs	sp|Q99LI8|HGS_MOUSE Hepatocyte growth factor-regulated tyrosine kinase substrate OS=Mus musculus OX=10090 GN=Hgs PE=1 SV=2	15828.3	22826	12362	8611.44	8606.97	14992.3			17005.4	5330.39		10736.9	3685.3		0.631382	-0.663414	#REF!
O88513	O88513	Geminin	Gmnn	sp|O88513|GEMI_MOUSE Geminin OS=Mus musculus OX=10090 GN=Gmnn PE=1 SV=1	12026.7	7023.37	26141.6	8426.27	3905.74	5316.11			15063.9	9914.38		5882.71	2312.91		0.390517	-1.35654	#REF!
Q6ZQ03;Q6ZQ03-2;Q6ZQ03-3	Q6ZQ03;Q6ZQ03-2;Q6ZQ03-3	Formin-binding protein 4	Fnbp4	sp|Q6ZQ03|FNBP4_MOUSE Formin-binding protein 4 OS=Mus musculus OX=10090 GN=Fnbp4 PE=1 SV=2;sp|Q6ZQ03-2|FNBP4_MOUSE Isoform 2 of Formin-binding protein 4 OS=Mus musculus OX=10090 GN=Fnbp4;sp|Q6ZQ03-3|FNBP4_MOUSE Isoform 3 of Formin-binding protein 4 OS=Mus	6309.23	4473.77	5401.81	3878.34	3038.39	1226.3			5394.94	917.75		2714.34	1355.39		0.503128	-0.991004	#REF!
Q99K90	Q99K90	TGF-beta-activated kinase 1 and MAP3K7-binding protein 2	Tab2	sp|Q99K90|TAB2_MOUSE TGF-beta-activated kinase 1 and MAP3K7-binding protein 2 OS=Mus musculus OX=10090 GN=Tab2 PE=1 SV=1	2604.77	1857.55	2770.98	1585.95	223.181	771.781			2411.1	486.539		860.305	685.685		0.35681	-1.48677	#REF!
Q9JM93	Q9JM93	ADP-ribosylation factor-like protein 6-interacting protein 4	Arl6ip4	sp|Q9JM93|AR6P4_MOUSE ADP-ribosylation factor-like protein 6-interacting protein 4 OS=Mus musculus OX=10090 GN=Arl6ip4 PE=1 SV=1	26707.6	10423	10662.6	7326.78	6231.31	7954.24			15931	9333.5		7170.78	871.994		0.450113	-1.15164	#REF!
O35250-2;O35250	O35250-2;O35250	Exocyst complex component 7	Exoc7	sp|O35250-2|EXOC7_MOUSE Isoform 2 of Exocyst complex component 7 OS=Mus musculus OX=10090 GN=Exoc7;sp|O35250|EXOC7_MOUSE Exocyst complex component 7 OS=Mus musculus OX=10090 GN=Exoc7 PE=1 SV=2	8206.17	11571	9033.45	8417.83	4084.99	2696.75			9603.55	1753.39		5066.53	2984.16		0.527568	-0.922572	#REF!
Q91Z38	Q91Z38	Tetratricopeptide repeat protein 1	Ttc1	sp|Q91Z38|TTC1_MOUSE Tetratricopeptide repeat protein 1 OS=Mus musculus OX=10090 GN=Ttc1 PE=1 SV=1	80541	37549.2	63189	34992.3	28185.3	43808.1			60426.4	21628.6		35661.9	7832.89		0.590171	-0.760795	#REF!
Q9JI38	Q9JI38	tRNA pseudouridine(38/39) synthase	Pus3	sp|Q9JI38|PUS3_MOUSE tRNA pseudouridine(38/39) synthase OS=Mus musculus OX=10090 GN=Pus3 PE=1 SV=2	1153.75		1557.86	732.559	415.615				1355.81	285.748		574.087	224.113		0.423428	-1.23981	#REF!
P39447	P39447	Tight junction protein ZO-1	Tjp1	sp|P39447|ZO1_MOUSE Tight junction protein ZO-1 OS=Mus musculus OX=10090 GN=Tjp1 PE=1 SV=2	1808.66	3111.11	2879.4		542.626	169.864			2599.72	694.804		356.245	263.583		0.137032	-2.86742	#REF!
Q4VC33;Q4VC33-2	Q4VC33;Q4VC33-2	Macrophage erythroblast attacher	Maea	sp|Q4VC33|MAEA_MOUSE E3 ubiquitin-protein transferase MAEA OS=Mus musculus OX=10090 GN=Maea PE=1 SV=1;sp|Q4VC33-2|MAEA_MOUSE Isoform 2 of E3 ubiquitin-protein transferase MAEA OS=Mus musculus OX=10090 GN=Maea	13986.9	17182.6	6662.47	7112.28	6699.75	1925.45			12610.7	5393.4		5245.83	2882.92		0.415983	-1.2654	#REF!
P60824	P60824	Cold-inducible RNA-binding protein	Cirbp	sp|P60824|CIRBP_MOUSE Cold-inducible RNA-binding protein OS=Mus musculus OX=10090 GN=Cirbp PE=1 SV=1	19863.3		20369.5	11265	7843.52				20116.4	357.895		9554.24	2419.32		0.474948	-1.07416	#REF!
Q91VY9	Q91VY9	Zinc finger protein 622	Znf622	sp|Q91VY9|ZN622_MOUSE Zinc finger protein 622 OS=Mus musculus OX=10090 GN=Znf622 PE=1 SV=1	38006.7	35110.2	56468.7	36672.9	13059.3	22311.3			43195.2	11586.1		24014.5	11898.6		0.555953	-0.846965	#REF!
Q99MS7;Q99MS7-3;Q99MS7-2;Q99MS7-4;Q99MS7-5	Q99MS7;Q99MS7-3;Q99MS7-2;Q99MS7-4;Q99MS7-5	EH domain-binding protein 1-like protein 1	Ehbp1l1	sp|Q99MS7|EH1L1_MOUSE EH domain-binding protein 1-like protein 1 OS=Mus musculus OX=10090 GN=Ehbp1l1 PE=1 SV=1;sp|Q99MS7-3|EH1L1_MOUSE Isoform 3 of EH domain-binding protein 1-like protein 1 OS=Mus musculus OX=10090 GN=Ehbp1l1;sp|Q99MS7-2|EH1L1_MOUSE Isofo	4021.65	3647.57	3671.79	2767.38	2259.73	985.995			3780.34	209.333		2004.37	917.735		0.530209	-0.915368	#REF!
Q8VBW5-4;Q8VBW5-2;Q8VBW5-3;Q8VBW5	Q8VBW5-4;Q8VBW5-2;Q8VBW5-3;Q8VBW5	HMG box transcription factor BBX	Bbx	sp|Q8VBW5-4|BBX_MOUSE Isoform 4 of HMG box transcription factor BBX OS=Mus musculus OX=10090 GN=Bbx;sp|Q8VBW5-2|BBX_MOUSE Isoform 2 of HMG box transcription factor BBX OS=Mus musculus OX=10090 GN=Bbx;sp|Q8VBW5-3|BBX_MOUSE Isoform 3 of HMG box transcription	581.093		700.867	275.165	242.617	597.62			640.98	84.6933		371.801	196.241		0.580051	-0.785749	#REF!
Q3TBT3;Q3TBT3-3;Q3TBT3-2	Q3TBT3;Q3TBT3-3;Q3TBT3-2	Stimulator of interferon genes protein	Tmem173	sp|Q3TBT3|STING_MOUSE Stimulator of interferon genes protein OS=Mus musculus OX=10090 GN=Sting1 PE=1 SV=2;sp|Q3TBT3-3|STING_MOUSE Isoform 3 of Stimulator of interferon genes protein OS=Mus musculus OX=10090 GN=Sting1;sp|Q3TBT3-2|STING_MOUSE Isoform 2 of St	193724	104961	102262	76371.2	84357.7	77873.3			133649	52044.2		79534.1	4244.4		0.595098	-0.748802	#REF!
B9EKI3	B9EKI3	TATA element modulatory factor	Tmf1	sp|B9EKI3|TMF1_MOUSE TATA element modulatory factor OS=Mus musculus OX=10090 GN=Tmf1 PE=1 SV=2	3090.31	1883.27	3922.02	723.109	1850.96	1966.53			2965.2	1025.12		1513.53	686.963		0.510432	-0.970209	#REF!
Q3TZX8;Q3TZX8-2;Q3TZX8-3	Q3TZX8;Q3TZX8-2;Q3TZX8-3	Polynucleotide 5-hydroxyl-kinase NOL9	Nol9	sp|Q3TZX8|NOL9_MOUSE Polynucleotide 5-hydroxyl-kinase NOL9 OS=Mus musculus OX=10090 GN=Nol9 PE=1 SV=1;sp|Q3TZX8-2|NOL9_MOUSE Isoform 2 of Polynucleotide 5-hydroxyl-kinase NOL9 OS=Mus musculus OX=10090 GN=Nol9;sp|Q3TZX8-3|NOL9_MOUSE Isoform 3 of Polynucle	21048	10409	7585.83	3680.58	9337.87	5508.94			13014.3	7099.14		6175.8	2887		0.474541	-1.0754	#REF!
Q8K0W9	Q8K0W9	DPH3 homolog	Dph3	sp|Q8K0W9|DPH3_MOUSE DPH3 homolog OS=Mus musculus OX=10090 GN=Dph3 PE=1 SV=1	12163		8377.82	8532.94	3792.7	5570.17			10270.4	2676.53		5965.27	2394.69		0.580821	-0.783835	#REF!
Q9JJ78	Q9JJ78	Lymphokine-activated killer T-cell-originated protein kinase	Pbk	sp|Q9JJ78|TOPK_MOUSE Lymphokine-activated killer T-cell-originated protein kinase OS=Mus musculus OX=10090 GN=Pbk PE=1 SV=1	52433.5	38950.9	123409	36160.4	35921.9	20273.1			71597.7	45373.2		30785.1	9104.43		0.429974	-1.21768	#REF!
Q3UBX0	Q3UBX0	Transmembrane protein 109	Tmem109	sp|Q3UBX0|TM109_MOUSE Transmembrane protein 109 OS=Mus musculus OX=10090 GN=Tmem109 PE=1 SV=2	57524.7	42453.5	51406.6	46064.1	16490.6	21391			50461.6	7579.91		27981.9	15850.1		0.554518	-0.850693	#REF!
Q9WVL1	Q9WVL1	AP-4 complex subunit sigma-1	Ap4s1	sp|Q9WVL1|AP4S1_MOUSE AP-4 complex subunit sigma-1 OS=Mus musculus OX=10090 GN=Ap4s1 PE=2 SV=1	3756.41	1998.32	1388.47	1037.25	1062.16	1398.89			2381.07	1229.49		1166.1	201.985		0.489738	-1.02992	#REF!
P58771-2;P58771	P58771-2;P58771	Tropomyosin alpha-1 chain	Tpm1	sp|P58771-2|TPM1_MOUSE Isoform 2 of Tropomyosin alpha-1 chain OS=Mus musculus OX=10090 GN=Tpm1;sp|P58771|TPM1_MOUSE Tropomyosin alpha-1 chain OS=Mus musculus OX=10090 GN=Tpm1 PE=1 SV=1	15188	12487	5380.1	7808.8	4530.96	3086.83			11018.4	5066.23		5142.2	2419.6		0.466692	-1.09946	#REF!
Q8CIS0-2;Q8CIS0	Q8CIS0-2;Q8CIS0	Caspase recruitment domain-containing protein 11	Card11	sp|Q8CIS0-2|CAR11_MOUSE Isoform 2 of Caspase recruitment domain-containing protein 11 OS=Mus musculus OX=10090 GN=Card11;sp|Q8CIS0|CAR11_MOUSE Caspase recruitment domain-containing protein 11 OS=Mus musculus OX=10090 GN=Card11 PE=1 SV=2	11469.2	8140.72	9627.22	9036.78	4269.07	5636.94			9745.73	1667.43		6314.26	2454.96		0.647901	-0.626156	#REF!
A0A286YCV9;E9Q4K7;A0A286YD28	A0A286YCV9;E9Q4K7	Kinesin-like protein	Kif13b	tr|A0A286YCV9|A0A286YCV9_MOUSE Kinesin family member 13B OS=Mus musculus OX=10090 GN=Kif13b PE=1 SV=1;tr|E9Q4K7|E9Q4K7_MOUSE Kinesin family member 13B OS=Mus musculus OX=10090 GN=Kif13b PE=1 SV=1	1768.63	1353.53	3020.68	1663.25	637.505	969.455			2047.61	867.885		1090.07	523.4		0.532361	-0.909524	#REF!
Q8C5W3;Q8C5W3-2	Q8C5W3;Q8C5W3-2	Tubulin-specific chaperone cofactor E-like protein	Tbcel	sp|Q8C5W3|TBCEL_MOUSE Tubulin-specific chaperone cofactor E-like protein OS=Mus musculus OX=10090 GN=Tbcel PE=1 SV=1;sp|Q8C5W3-2|TBCEL_MOUSE Isoform 2 of Tubulin-specific chaperone cofactor E-like protein OS=Mus musculus OX=10090 GN=Tbcel	8044.03	4271.57	15830.5	3687.63	4631.31	2728.96			9382.05	5894.5		3682.63	951.181		0.392519	-1.34916	#REF!
Q9DCH6	Q9DCH6	AN1-type zinc finger protein 6	Zfand6	sp|Q9DCH6|ZFAN6_MOUSE AN1-type zinc finger protein 6 OS=Mus musculus OX=10090 GN=Zfand6 PE=1 SV=1	52682.2	40861.3	24673.3	23601.5	23489.7	21341.5			39405.6	14061.1		22810.9	1273.76		0.578874	-0.788678	#REF!
Q3UA06;Q3UA06-2	Q3UA06;Q3UA06-2	Pachytene checkpoint protein 2 homolog	Trip13	sp|Q3UA06|PCH2_MOUSE Pachytene checkpoint protein 2 homolog OS=Mus musculus OX=10090 GN=Trip13 PE=1 SV=1;sp|Q3UA06-2|PCH2_MOUSE Isoform 2 of Pachytene checkpoint protein 2 homolog OS=Mus musculus OX=10090 GN=Trip13	32519.2	67010.7	56019	33934.2	30657.4	27898.9			51849.6	17619.7		30830.1	3021.38		0.594607	-0.749992	#REF!
Q9D0C1	Q9D0C1	E3 ubiquitin-protein ligase RNF115	Rnf115	sp|Q9D0C1|RN115_MOUSE E3 ubiquitin-protein ligase RNF115 OS=Mus musculus OX=10090 GN=Rnf115 PE=1 SV=1	12026.5	9488.82	3892.93	3681.75	2792.23	4689.72			8469.42	4161.52		3721.23	949.365		0.439373	-1.18648	#REF!
Q99J64	Q99J64	RNA-binding protein 43	Rbm43	sp|Q99J64|RBM43_MOUSE RNA-binding protein 43 OS=Mus musculus OX=10090 GN=Rbm43 PE=2 SV=1	4072.91	2832.83	923.631	368.387	622.166	1664.39			2609.79	1586.44		884.979	686.809		0.3391	-1.56022	#REF!
Q8CIG8	Q8CIG8	Protein arginine N-methyltransferase 5	Prmt5	sp|Q8CIG8|ANM5_MOUSE Protein arginine N-methyltransferase 5 OS=Mus musculus OX=10090 GN=Prmt5 PE=1 SV=3	136801	132454	228462	116776	72526.7	129367			165906	54219		106223	29853.3		0.640262	-0.643265	#REF!
P56394	P56394	Cytochrome c oxidase copper chaperone	Cox17	sp|P56394|COX17_MOUSE Cytochrome c oxidase copper chaperone OS=Mus musculus OX=10090 GN=Cox17 PE=1 SV=2	251911	336342	197683	227886	161315	107313			261979	69875.6		165504	60395.5		0.631748	-0.662579	#REF!
O55013	O55013	Trafficking protein particle complex subunit 3	Trappc3	sp|O55013|TPPC3_MOUSE Trafficking protein particle complex subunit 3 OS=Mus musculus OX=10090 GN=Trappc3 PE=1 SV=1	52832.6	120182	44322.9	21014.6	52966.4	8845.04			72445.9	41559.2		27608.7	22787.8		0.381094	-1.39178	#REF!
Q8C0J2-2;Q8C0J2-5;Q8C0J2;Q8C0J2-3;Q8C0J2-4	Q8C0J2-2;Q8C0J2-5;Q8C0J2;Q8C0J2-3;Q8C0J2-4	Autophagy-related protein 16-1	Atg16l1	sp|Q8C0J2-2|A16L1_MOUSE Isoform 2 of Autophagy-related protein 16-1 OS=Mus musculus OX=10090 GN=Atg16l1;sp|Q8C0J2-5|A16L1_MOUSE Isoform 5 of Autophagy-related protein 16-1 OS=Mus musculus OX=10090 GN=Atg16l1;sp|Q8C0J2|A16L1_MOUSE Autophagy-related protein	2300.16		2303.87	1469.16	138.596	576.041			2302.01	2.62737		727.933	678.163		0.316216	-1.66102	#REF!
Q9QUH0	Q9QUH0	Glutaredoxin-1	Glrx	sp|Q9QUH0|GLRX1_MOUSE Glutaredoxin-1 OS=Mus musculus OX=10090 GN=Glrx PE=1 SV=3	1.34787e+06	1.00175e+06	1.16045e+06	744768	440460	1.00392e+06			1.17002e+06	173259		729715	282030		0.623676	-0.681131	#REF!
Q9CY62;Q9CY62-2;Q9CY62-3	Q9CY62;Q9CY62-2	E3 ubiquitin-protein ligase RNF181	Rnf181	sp|Q9CY62|RN181_MOUSE E3 ubiquitin-protein ligase RNF181 OS=Mus musculus OX=10090 GN=Rnf181 PE=1 SV=1;sp|Q9CY62-2|RN181_MOUSE Isoform 2 of E3 ubiquitin-protein ligase RNF181 OS=Mus musculus OX=10090 GN=Rnf181	455703	1.82703e+06	329905	257219	77020.2	344847			870881	830438		226362	136554		0.259923	-1.94384	#REF!
O08811	O08811	TFIIH basal transcription factor complex helicase XPD subunit	Ercc2	sp|O08811|ERCC2_MOUSE General transcription and DNA repair factor IIH helicase subunit XPD OS=Mus musculus OX=10090 GN=Ercc2 PE=1 SV=2	3766.89	2079.49	6919.05	437.448	1830.83	2270.6			4255.14	2456.45		1512.96	957.024		0.355561	-1.49183	#REF!
Q9EST3-2	Q9EST3-2	Eukaryotic translation initiation factor 4E transporter	Eif4enif1	sp|Q9EST3-2|4ET_MOUSE Isoform 2 of Eukaryotic translation initiation factor 4E transporter OS=Mus musculus OX=10090 GN=Eif4enif1	3882.42	7035.89	4884.54	4651.07	2887.53	2074.3			5267.62	1611.26		3204.3	1317.26		0.608301	-0.717142	#REF!
Q6DID3	Q6DID3	Protein SCAF8	Scaf8	sp|Q6DID3|SCAF8_MOUSE SR-related and CTD-associated factor 8 OS=Mus musculus OX=10090 GN=Scaf8 PE=1 SV=1	9094.49	8315.85	3256.77	3512.44	2581.28	3194.51			6889.04	3169.64		3096.08	473.319		0.449421	-1.15386	#REF!
Q8CFK6;Q8CFK6-2	Q8CFK6	DENN domain-containing protein 1C	Dennd1c	sp|Q8CFK6|DEN1C_MOUSE DENN domain-containing protein 1C OS=Mus musculus OX=10090 GN=Dennd1c PE=1 SV=1	1352.48	1561.29	2028.94	1390.71	148.24	161.952			1647.57	346.384		566.969	713.418		0.344124	-1.539	#REF!
Q9CYR0	Q9CYR0	Single-stranded DNA-binding protein, mitochondrial	Ssbp1	sp|Q9CYR0|SSBP_MOUSE Single-stranded DNA-binding protein, mitochondrial OS=Mus musculus OX=10090 GN=Ssbp1 PE=1 SV=1	107597	62406.5	36618.6	44150.3	27605.9	27606.1			68874.1	35928.6		33120.8	9551.84		0.480889	-1.05622	#REF!
Q9D8V0;Q9D8V0-3;Q9D8V0-2	Q9D8V0;Q9D8V0-3	Minor histocompatibility antigen H13	Hm13	sp|Q9D8V0|HM13_MOUSE Minor histocompatibility antigen H13 OS=Mus musculus OX=10090 GN=Hm13 PE=1 SV=1;sp|Q9D8V0-3|HM13_MOUSE Isoform 3 of Minor histocompatibility antigen H13 OS=Mus musculus OX=10090 GN=Hm13	154830	163627	64795.1	77250.6	29849.7	73953.1			127751	54698.3		60351.1	26466.4		0.472413	-1.08188	#REF!
Q7TQK5	Q7TQK5	Coiled-coil domain-containing protein 93	Ccdc93	sp|Q7TQK5|CCD93_MOUSE Coiled-coil domain-containing protein 93 OS=Mus musculus OX=10090 GN=Ccdc93 PE=1 SV=1	17175.1	12693.2	12682.2	11557.7	4498.88	8800.79			14183.5	2590.81		8285.79	3557.48		0.584186	-0.775501	#REF!
Q9CWU6	Q9CWU6	Ubiquinol-cytochrome-c reductase complex assembly factor 1	Uqcc1	sp|Q9CWU6|UQCC1_MOUSE Ubiquinol-cytochrome-c reductase complex assembly factor 1 OS=Mus musculus OX=10090 GN=Uqcc1 PE=1 SV=1	8902.14	3636.53	10499.9	2108.43	1821.99	6165.14			7679.53	3591.32		3365.19	2429.05		0.438202	-1.19033	#REF!
Q921L3	Q921L3	Transmembrane and coiled-coil domain-containing protein 1	Tmco1	sp|Q921L3|TMCO1_MOUSE Calcium load-activated calcium channel OS=Mus musculus OX=10090 GN=Tmco1 PE=1 SV=1	56476.2	102618	49977.3	54801.1	37754.5	32694.7			69690.6	28700.8		41750.1	11582.2		0.599078	-0.739185	#REF!
Q9Z2M6	Q9Z2M6	Ubiquitin-like protein 3	Ubl3	sp|Q9Z2M6|UBL3_MOUSE Ubiquitin-like protein 3 OS=Mus musculus OX=10090 GN=Ubl3 PE=1 SV=1	11377.9	35483.2	8452.11	11322.8	3226.93	4534.87			18437.8	14834.1		6361.54	4346.07		0.345028	-1.53522	#REF!
Q8VC16	Q8VC16	Leucine-rich repeat-containing protein 14	Lrrc14	sp|Q8VC16|LRC14_MOUSE Leucine-rich repeat-containing protein 14 OS=Mus musculus OX=10090 GN=Lrrc14 PE=1 SV=1	970.173	1616.15	777.097	684.924	762.797	584.643			1121.14	439.429		677.455	89.3114		0.604254	-0.726772	#REF!
Q9ER73	Q9ER73	Elongator complex protein 4	Elp4	sp|Q9ER73|ELP4_MOUSE Elongator complex protein 4 OS=Mus musculus OX=10090 GN=Elp4 PE=1 SV=2	16728.4	8364.52	19294	9109.97	7060.72	1880.41			14795.7	5715.35		6017.03	3726.07		0.406676	-1.29805	#REF!
Q71FD5	Q71FD5	E3 ubiquitin-protein ligase ZNRF2	Znrf2	sp|Q71FD5|ZNRF2_MOUSE E3 ubiquitin-protein ligase ZNRF2 OS=Mus musculus OX=10090 GN=Znrf2 PE=1 SV=1	11258.6	25908.7	5424.59	4400.26	3903.03	4671.22			14197.3	10553.5		4324.84	389.606		0.304624	-1.7149	#REF!
Q9CQJ6	Q9CQJ6	Density-regulated protein	Denr	sp|Q9CQJ6|DENR_MOUSE Density-regulated protein OS=Mus musculus OX=10090 GN=Denr PE=1 SV=1	199663	202295	91242.7	98970.6	105791	65955.5			164400	63370.1		90238.9	21304.7		0.548897	-0.865392	#REF!
Q6P2K6;Q6P2K6-2	Q6P2K6	Serine/threonine-protein phosphatase 4 regulatory subunit 3A	Smek1	sp|Q6P2K6|P4R3A_MOUSE Serine/threonine-protein phosphatase 4 regulatory subunit 3A OS=Mus musculus OX=10090 GN=Ppp4r3a PE=1 SV=1	40023.5	35096	45983.2	27345.8	16686.6	35136			40367.6	5451.78		26389.4	9261.79		0.653728	-0.613237	#REF!
Q3U214;Q60592;Q811L6-2	Q3U214	Microtubule-associated serine/threonine-protein kinase 3	Mast3	sp|Q3U214|MAST3_MOUSE Microtubule-associated serine/threonine-protein kinase 3 OS=Mus musculus OX=10090 GN=Mast3 PE=1 SV=3	522.603	617.703	611.281	532.844	133.844	154.726			583.862	53.1489		273.805	224.578		0.468954	-1.09248	#REF!
E9Q5F9-2;E9Q5F9	E9Q5F9-2;E9Q5F9	Histone-lysine N-methyltransferase SETD2	Setd2	sp|E9Q5F9-2|SETD2_MOUSE Isoform 2 of Histone-lysine N-methyltransferase SETD2 OS=Mus musculus OX=10090 GN=Setd2;sp|E9Q5F9|SETD2_MOUSE Histone-lysine N-methyltransferase SETD2 OS=Mus musculus OX=10090 GN=Setd2 PE=1 SV=1	2188.56	1830.83	637.601	817.533	530.437	513.503			1552.33	812.119		620.491	170.854		0.399716	-1.32295	#REF!
Q9JKM7;Q504M8	Q9JKM7	Ras-related protein Rab-37	Rab37	sp|Q9JKM7|RAB37_MOUSE Ras-related protein Rab-37 OS=Mus musculus OX=10090 GN=Rab37 PE=1 SV=2	12474.7	10986.9	13242.9	7673.66	1735.6	6330.87			12234.9	1146.97		5246.71	3113.96		0.428833	-1.22151	#REF!
E9Q8I7;E9Q3K1;E9PZN0	E9Q8I7		Nfxl1	tr|E9Q8I7|E9Q8I7_MOUSE Nuclear transcription factor, X-box-binding-like 1 OS=Mus musculus OX=10090 GN=Nfxl1 PE=1 SV=1		914.946	1422.02	918.338	470.75	578.139			1168.48	358.553		655.742	233.668		0.561192	-0.833434	#REF!
A2A6A1	A2A6A1	G patch domain-containing protein 8	Gpatch8	sp|A2A6A1|GPTC8_MOUSE G patch domain-containing protein 8 OS=Mus musculus OX=10090 GN=Gpatch8 PE=1 SV=1	2727.37	2507.98	1468.29	1110.21	252.31	1305.8			2234.55	672.604		889.441	560.371		0.398041	-1.32901	#REF!
Q91XL3	Q91XL3	UDP-glucuronic acid decarboxylase 1	Uxs1	sp|Q91XL3|UXS1_MOUSE UDP-glucuronic acid decarboxylase 1 OS=Mus musculus OX=10090 GN=Uxs1 PE=1 SV=1	6002.57	8519.03	7597.79	1877.46	379.404	4601.47			7373.13	1273.18		2286.11	2140.49		0.31006	-1.68938	#REF!
Q9WUB4	Q9WUB4	Dynactin subunit 6	Dctn6	sp|Q9WUB4|DCTN6_MOUSE Dynactin subunit 6 OS=Mus musculus OX=10090 GN=Dctn6 PE=1 SV=1	39284.8	28781.1	23069.5	2202.87	14095.3	14856.6			30378.5	8224.83		10385	7096.11		0.341852	-1.54855	#REF!
Q7TT00-2;Q7TT00;Q7TT00-3	Q7TT00-2;Q7TT00;Q7TT00-3	Transcription factor SPT20 homolog	Supt20h	sp|Q7TT00-2|SP20H_MOUSE Isoform 2 of Transcription factor SPT20 homolog OS=Mus musculus OX=10090 GN=Supt20h;sp|Q7TT00|SP20H_MOUSE Transcription factor SPT20 homolog OS=Mus musculus OX=10090 GN=Supt20h PE=1 SV=1;sp|Q7TT00-3|SP20H_MOUSE Isoform 3 of Transcri	3104.14	1207.19	3197.89		182.88	663.058			2503.07	1123.25		422.969	339.537		0.16898	-2.56508	#REF!
P22892	P22892	AP-1 complex subunit gamma-1	Ap1g1	sp|P22892|AP1G1_MOUSE AP-1 complex subunit gamma-1 OS=Mus musculus OX=10090 GN=Ap1g1 PE=1 SV=3	73062.1	67874.6	64275.6	61568.6	44040.8	29383.8			68404.1	4417.09		44997.8	16113.7		0.657823	-0.604229	#REF!
Q9D125	Q9D125	28S ribosomal protein S25, mitochondrial	Mrps25	sp|Q9D125|RT25_MOUSE 28S ribosomal protein S25, mitochondrial OS=Mus musculus OX=10090 GN=Mrps25 PE=1 SV=1	24090.2	26806.4	34804.1	24443.8	7409.84	13943.9			28566.9	5569.7		15265.8	8593.56		0.534389	-0.904039	#REF!
Q61205	Q61205	Platelet-activating factor acetylhydrolase IB subunit gamma	Pafah1b3	sp|Q61205|PA1B3_MOUSE Platelet-activating factor acetylhydrolase IB subunit gamma OS=Mus musculus OX=10090 GN=Pafah1b3 PE=1 SV=1	40487.4	35697	60298.9	36178.5	15380.7	30098.8			45494.4	13042.9		27219.3	10693.7		0.598301	-0.741056	#REF!
Q9CQ71	Q9CQ71	Replication protein A 14 kDa subunit	Rpa3	sp|Q9CQ71|RFA3_MOUSE Replication protein A 14 kDa subunit OS=Mus musculus OX=10090 GN=Rpa3 PE=1 SV=1	270676	146254	136224	133323	91831.8	112251			184385	74898.2		112469	20746.5		0.609967	-0.713196	#REF!
Q9CR59	Q9CR59	Growth arrest and DNA damage-inducible proteins-interacting protein 1	Gadd45gip1	sp|Q9CR59|G45IP_MOUSE Growth arrest and DNA damage-inducible proteins-interacting protein 1 OS=Mus musculus OX=10090 GN=Gadd45gip1 PE=1 SV=1	17742.7	54567.1	25612.4	24064.3	10576.9	4801.34			32640.7	19392.2		13147.5	9885.42		0.402794	-1.31188	#REF!
Q9JKB3	Q9JKB3	Y-box-binding protein 3	Ybx3	sp|Q9JKB3|YBOX3_MOUSE Y-box-binding protein 3 OS=Mus musculus OX=10090 GN=Ybx3 PE=1 SV=2	447587	238157	274078	237734	198827	186555			319941	111994		207705	26719.4		0.649199	-0.623267	#REF!
Q9ERL7	Q9ERL7	Glia maturation factor gamma	Gmfg	sp|Q9ERL7|GMFG_MOUSE Glia maturation factor gamma OS=Mus musculus OX=10090 GN=Gmfg PE=1 SV=1	705738	559989	879942	594411	309431	527713			715223	160187		477185	149058		0.667183	-0.583845	#REF!
Q9D6U8	Q9D6U8	Protein FAM162A	Fam162a	sp|Q9D6U8|F162A_MOUSE Protein FAM162A OS=Mus musculus OX=10090 GN=Fam162a PE=1 SV=1	297991	106838	352681	126900	66512.6	128014			252503	129079		107142	35190.8		0.424321	-1.23677	#REF!
Q9D4V0	Q9D4V0	Ethanolamine kinase 1	Etnk1	sp|Q9D4V0|EKI1_MOUSE Ethanolamine kinase 1 OS=Mus musculus OX=10090 GN=Etnk1 PE=1 SV=2	11992.9	20214.4	9286.04	6121.18	8971.57	9675.13			13831.1	5691.36		8255.96	1881.95		0.596912	-0.74441	#REF!
G3XA30	G3XA30		Nsmce4a	tr|G3XA30|G3XA30_MOUSE Non-structural maintenance of chromosomes element 4 OS=Mus musculus OX=10090 GN=Nsmce4a PE=1 SV=1	4085.74	2033.92	16717.7	739.077	4007.18	373.58			7612.45	7951.83		1706.61	2000.71		0.224187	-2.15723	#REF!
Q5SVQ0-3;Q5SVQ0;Q5SVQ0-4;Q5SVQ0-2;Q5SVQ0-5	Q5SVQ0-3;Q5SVQ0;Q5SVQ0-4;Q5SVQ0-2;Q5SVQ0-5	Histone acetyltransferase KAT7	Kat7	sp|Q5SVQ0-3|KAT7_MOUSE Isoform 3 of Histone acetyltransferase KAT7 OS=Mus musculus OX=10090 GN=Kat7;sp|Q5SVQ0|KAT7_MOUSE Histone acetyltransferase KAT7 OS=Mus musculus OX=10090 GN=Kat7 PE=1 SV=1;sp|Q5SVQ0-4|KAT7_MOUSE Isoform 4 of Histone acetyltransferase	14428.6	8020.22	14373.7	8553.15	3794.43	8737.22			12274.2	3684.14		7028.26	2802.09		0.572606	-0.804386	#REF!
P57080	P57080	Ubiquitin carboxyl-terminal hydrolase 25	Usp25	sp|P57080|UBP25_MOUSE Ubiquitin carboxyl-terminal hydrolase 25 OS=Mus musculus OX=10090 GN=Usp25 PE=1 SV=2	12446.7	6643.87	10718.1	9217.8	3775.88	4305.05			9936.25	2979.4		5766.24	3000.82		0.580324	-0.78507	#REF!
Q7TQI7	Q7TQI7	Ankyrin repeat and BTB/POZ domain-containing protein 2	Abtb2	sp|Q7TQI7|ABTB2_MOUSE Ankyrin repeat and BTB/POZ domain-containing protein 2 OS=Mus musculus OX=10090 GN=Abtb2 PE=1 SV=1		328.524	503.538	180.105		180.574			416.031	123.753		180.34	0.331806		0.433477	-1.20597	#REF!
Q9D9K3	Q9D9K3	Cell death regulator Aven	Aven	sp|Q9D9K3|AVEN_MOUSE Cell death regulator Aven OS=Mus musculus OX=10090 GN=Aven PE=1 SV=2	7908.28	7562.86	18353.4	8586.67	4782.76	3922.95			11274.9	6132.66		5764.13	2481.91		0.511237	-0.967935	#REF!
Q8R180	Q8R180	ERO1-like protein alpha	Ero1l	sp|Q8R180|ERO1A_MOUSE ERO1-like protein alpha OS=Mus musculus OX=10090 GN=Ero1a PE=1 SV=2	289939	145580	245532	146165	140292	133291			227017	73938.9		139916	6445.61		0.616325	-0.698237	#REF!
Q8VDI7	Q8VDI7	Ubiquitin-associated domain-containing protein 1	Ubac1	sp|Q8VDI7|UBAC1_MOUSE Ubiquitin-associated domain-containing protein 1 OS=Mus musculus OX=10090 GN=Ubac1 PE=1 SV=2	3134.4	3675.59	3840.77	3250.95	1219.06	823.942			3550.25	369.485		1764.65	1302.25		0.497049	-1.00854	#REF!
Q9DD18;Q9DD18-2	Q9DD18;Q9DD18-2	D-tyrosyl-tRNA(Tyr) deacylase 1	Dtd1	sp|Q9DD18|DTD1_MOUSE D-aminoacyl-tRNA deacylase 1 OS=Mus musculus OX=10090 GN=Dtd1 PE=1 SV=2;sp|Q9DD18-2|DTD1_MOUSE Isoform 2 of D-aminoacyl-tRNA deacylase 1 OS=Mus musculus OX=10090 GN=Dtd1	9093.66	4748.07	3811.54	3668.5		2630.95			5884.42	2818.45		3149.72	733.663		0.535265	-0.901675	#REF!
P28867;P28867-2	P28867;P28867-2	Protein kinase C delta type;Protein kinase C delta type regulatory subunit;Protein kinase C delta type catalytic subunit	Prkcd	sp|P28867|KPCD_MOUSE Protein kinase C delta type OS=Mus musculus OX=10090 GN=Prkcd PE=1 SV=3;sp|P28867-2|KPCD_MOUSE Isoform 2 of Protein kinase C delta type OS=Mus musculus OX=10090 GN=Prkcd	20781.8	7983.55	12602.1	7512.97	5443.09	9227.52			13789.2	6481.2		7394.52	1894.99		0.536255	-0.899008	#REF!
Q9R061	Q9R061	Cytosolic Fe-S cluster assembly factor NUBP2	Nubp2	sp|Q9R061|NUBP2_MOUSE Cytosolic Fe-S cluster assembly factor NUBP2 OS=Mus musculus OX=10090 GN=Nubp2 PE=1 SV=1	66278.3	60929.9	152548	51743.2	35686.2	54967.2			93251.9	51421.1		47465.5	10327.8		0.509003	-0.974254	#REF!
Q07417	Q07417	Short-chain specific acyl-CoA dehydrogenase, mitochondrial	Acads	sp|Q07417|ACADS_MOUSE Short-chain specific acyl-CoA dehydrogenase, mitochondrial OS=Mus musculus OX=10090 GN=Acads PE=1 SV=2	76812.6	41525.7	73208.7	52240.9	36517.7	35579.5			63849	19416.4		41446	9360.38		0.649126	-0.62343	#REF!
P46737;P46737-2	P46737;P46737-2	Lys-63-specific deubiquitinase BRCC36	Brcc3	sp|P46737|BRCC3_MOUSE Lys-63-specific deubiquitinase BRCC36 OS=Mus musculus OX=10090 GN=Brcc3 PE=1 SV=1;sp|P46737-2|BRCC3_MOUSE Isoform 2 of Lys-63-specific deubiquitinase BRCC36 OS=Mus musculus OX=10090 GN=Brcc3	31282.2	9049.72	12384.3	10324.1	7799.99	3141.74			17572.1	11989.8		7088.61	3643.65		0.403402	-1.30971	#REF!
Q9WVF7	Q9WVF7	DNA polymerase epsilon catalytic subunit A	Pole	sp|Q9WVF7|DPOE1_MOUSE DNA polymerase epsilon catalytic subunit A OS=Mus musculus OX=10090 GN=Pole PE=1 SV=3	7051.95	5656.25	7673.96	4796.14	2644.33	5722.05			6794.05	1033.28		4387.51	1579.03		0.645787	-0.63087	#REF!
Q8BFU3;Q8BFU3-3;Q8BFU3-5;Q8BFU3-2;Q8BFU3-4	Q8BFU3;Q8BFU3-3;Q8BFU3-5;Q8BFU3-2;Q8BFU3-4	RING finger protein 214	Rnf214	sp|Q8BFU3|RN214_MOUSE RING finger protein 214 OS=Mus musculus OX=10090 GN=Rnf214 PE=1 SV=1;sp|Q8BFU3-3|RN214_MOUSE Isoform 3 of RING finger protein 214 OS=Mus musculus OX=10090 GN=Rnf214;sp|Q8BFU3-5|RN214_MOUSE Isoform 5 of RING finger protein 214 OS=Mus m	5622.95	1883.1	3998.85	1983.21	1135.41	2411.49			3834.97	1875.3		1843.37	649.43		0.480674	-1.05687	#REF!
P20664	P20664	DNA primase small subunit	Prim1	sp|P20664|PRI1_MOUSE DNA primase small subunit OS=Mus musculus OX=10090 GN=Prim1 PE=1 SV=1	38236.2	37816.9	40037.1	26757.7	15490.5	33016.7			38696.7	1179.58		25088.3	8881.57		0.648331	-0.625197	#REF!
O70161-3;O70161;O70161-2;P70181-2;P70181	O70161-3;O70161;O70161-2	Phosphatidylinositol 4-phosphate 5-kinase type-1 gamma	Pip5k1c	sp|O70161-3|PI51C_MOUSE Isoform 3 of Phosphatidylinositol 4-phosphate 5-kinase type-1 gamma OS=Mus musculus OX=10090 GN=Pip5k1c;sp|O70161|PI51C_MOUSE Phosphatidylinositol 4-phosphate 5-kinase type-1 gamma OS=Mus musculus OX=10090 GN=Pip5k1c PE=1 SV=2;sp|O7	717.481	1495.72		321.822	261.617	396.5			1106.6	550.301		326.646	67.5708		0.295179	-1.76034	#REF!
Q9CRC9;Q9CRC9-2	Q9CRC9;Q9CRC9-2	Glucosamine-6-phosphate isomerase 2	Gnpda2	sp|Q9CRC9|GNPI2_MOUSE Glucosamine-6-phosphate isomerase 2 OS=Mus musculus OX=10090 GN=Gnpda2 PE=1 SV=1;sp|Q9CRC9-2|GNPI2_MOUSE Isoform 2 of Glucosamine-6-phosphate isomerase 2 OS=Mus musculus OX=10090 GN=Gnpda2	7503.69	6802.58	6819.04		1681.95	3106.89			7041.77	400.119		2394.42	1007.59		0.340031	-1.55626	#REF!
Q5SU73	Q5SU73	Coilin	Coil	sp|Q5SU73|COIL_MOUSE Coilin OS=Mus musculus OX=10090 GN=Coil PE=1 SV=1	9971.1	6038.72	1798.81	3392.4	1313.82	379.973			5936.21	4087.11		1695.4	1542.04		0.285603	-1.80792	#REF!
Q9DC04-1;Q9DC04-4;Q9DC04;Q9DC04-2	Q9DC04-1;Q9DC04-4;Q9DC04;Q9DC04-2	Regulator of G-protein signaling 3	Rgs3	sp|Q9DC04-1|RGS3_MOUSE Isoform 5 of Regulator of G-protein signaling 3 OS=Mus musculus OX=10090 GN=Rgs3;sp|Q9DC04-4|RGS3_MOUSE Isoform 2 of Regulator of G-protein signaling 3 OS=Mus musculus OX=10090 GN=Rgs3;sp|Q9DC04|RGS3_MOUSE Regulator of G-protein sign	7714.4	8839.87	5169.8	2599.89	6882.07	2098.29			7241.36	1880.21		3860.08	2629.11		0.533061	-0.907628	#REF!
Q9JHK4;Q9JHK4-2	Q9JHK4;Q9JHK4-2	Geranylgeranyl transferase type-2 subunit alpha	Rabggta	sp|Q9JHK4|PGTA_MOUSE Geranylgeranyl transferase type-2 subunit alpha OS=Mus musculus OX=10090 GN=Rabggta PE=1 SV=1;sp|Q9JHK4-2|PGTA_MOUSE Isoform 2 of Geranylgeranyl transferase type-2 subunit alpha OS=Mus musculus OX=10090 GN=Rabggta	13872.4	8603.51	16208.5	6422.62	7493.94	11170			12894.8	3895.61		8362.19	2489.95		0.648492	-0.624838	#REF!
Q8VIM0-2;Q8VIM0	Q8VIM0-2;Q8VIM0	Hepatitis A virus cellular receptor 2 homolog	Havcr2	sp|Q8VIM0-2|HAVR2_MOUSE Isoform 2 of Hepatitis A virus cellular receptor 2 homolog OS=Mus musculus OX=10090 GN=Havcr2;sp|Q8VIM0|HAVR2_MOUSE Hepatitis A virus cellular receptor 2 homolog OS=Mus musculus OX=10090 GN=Havcr2 PE=1 SV=1	26272	20409	32209	24122.1	4734.8	7388.15			26296.7	5900.04		12081.7	10511.3		0.459437	-1.12206	#REF!
Q8BTT6	Q8BTT6	Digestive organ expansion factor homolog	Diexf	sp|Q8BTT6|DIEXF_MOUSE Digestive organ expansion factor homolog OS=Mus musculus OX=10090 GN=Diexf PE=2 SV=2	11249.5	11534.6	8733.39	9789.2	3947.3	5802.25			10505.8	1541.57		6512.92	2985.09		0.619935	-0.689811	#REF!
Q3UHG7;Q3UHG7-2	Q3UHG7;Q3UHG7-2	Protein LCHN	Lchn	sp|Q3UHG7|DEN11_MOUSE DENN domain-containing protein 11 OS=Mus musculus OX=10090 GN=Dennd11 PE=2 SV=1;sp|Q3UHG7-2|DEN11_MOUSE Isoform 2 of DENN domain-containing protein 11 OS=Mus musculus OX=10090 GN=Dennd11	17907.4	6526.1	12156.8	7714.81	5437.5	5585.72			12196.7	5690.73		6246.01	1274.17		0.512105	-0.965489	#REF!
Q9D8T4	Q9D8T4	Golgi apparatus membrane protein TVP23 homolog B	Tvp23b	sp|Q9D8T4|TV23B_MOUSE Golgi apparatus membrane protein TVP23 homolog B OS=Mus musculus OX=10090 GN=Tvp23b PE=1 SV=1	7920.7	4290.46	3633.85	2948.91	3090.72				5281.67	2308.93		3019.81	100.275		0.571753	-0.806537	#REF!
Q9CR47	Q9CR47	Ribosome biogenesis protein NSA2 homolog	Nsa2	sp|Q9CR47|NSA2_MOUSE Ribosome biogenesis protein NSA2 homolog OS=Mus musculus OX=10090 GN=Nsa2 PE=2 SV=1	73354	46007.3	39923.7	25608.4	31667.1	46360.6			53095	17806.5		34545.4	10671.3		0.650634	-0.620083	#REF!
Q3TC46	Q3TC46	Protein PAT1 homolog 1	Patl1	sp|Q3TC46|PATL1_MOUSE Protein PAT1 homolog 1 OS=Mus musculus OX=10090 GN=Patl1 PE=1 SV=2	12344	8465.91	9919.84	9571.22	4288.67	6119.44			10243.3	1959.18		6659.78	2682.41		0.650162	-0.621129	#REF!
Q9CQ86	Q9CQ86	Migration and invasion enhancer 1	Mien1	sp|Q9CQ86|MIEN1_MOUSE Migration and invasion enhancer 1 OS=Mus musculus OX=10090 GN=Mien1 PE=1 SV=1	88387.5	32780.2	45967.5	31682.9	14373.3	36678.5			55711.7	29056		27578.2	11705.4		0.495017	-1.01445	#REF!
Q6PGF3	Q6PGF3	Mediator of RNA polymerase II transcription subunit 16	Med16	sp|Q6PGF3|MED16_MOUSE Mediator of RNA polymerase II transcription subunit 16 OS=Mus musculus OX=10090 GN=Med16 PE=2 SV=2	3725.83	7398.87	6053.94	3348.98	1217.37	4105.23			5726.22	1858.32		2890.53	1497.52		0.504788	-0.986249	#REF!
E9Q912;Q3TU36;E9Q6Q4;A0A0G2JGC8;A0A0G2JF70	E9Q912;Q3TU36;E9Q6Q4;A0A0G2JGC8		Rap1gds1	tr|E9Q912|E9Q912_MOUSE RAP1, GTP-GDP dissociation stimulator 1 OS=Mus musculus OX=10090 GN=Rap1gds1 PE=1 SV=1;tr|Q3TU36|Q3TU36_MOUSE RAP1, GTP-GDP dissociation stimulator 1 OS=Mus musculus OX=10090 GN=Rap1gds1 PE=1 SV=1;tr|E9Q6Q4|E9Q6Q4_MOUSE RAP1, GTP-GDP	59864.6	59562.9	58751.3	57795.3	29183.3	31448.2			59392.9	575.802		39475.6	15905.7		0.664651	-0.589331	#REF!
Q3USH5	Q3USH5	Splicing factor, suppressor of white-apricot homolog	Sfswap	sp|Q3USH5|SFSWA_MOUSE Splicing factor, suppressor of white-apricot homolog OS=Mus musculus OX=10090 GN=Sfswap PE=1 SV=2	2243	4660.55	4720.85	2495.81	1399.5	2745.38			3874.8	1413.5		2213.56	715.959		0.571271	-0.807753	#REF!
O70493	O70493	Sorting nexin-12	Snx12	sp|O70493|SNX12_MOUSE Sorting nexin-12 OS=Mus musculus OX=10090 GN=Snx12 PE=1 SV=1	67535.2	155546	61976.7	41696	40434.5	64518.4			95019.4	52491.5		48883	13555.4		0.514453	-0.95889	#REF!
Q9CQI3	Q9CQI3	Glia maturation factor beta	Gmfb	sp|Q9CQI3|GMFB_MOUSE Glia maturation factor beta OS=Mus musculus OX=10090 GN=Gmfb PE=1 SV=3	283315	131762	137665	141112	68178.7	102932			184247	85845.5		104074	36480.2		0.564861	-0.824031	#REF!
Q3UHX9-2;Q3UHX9	Q3UHX9-2;Q3UHX9	Putative methyltransferase C9orf114 homolog	D2Wsu81e	sp|Q3UHX9-2|CI114_MOUSE Isoform 2 of Putative methyltransferase C9orf114 homolog OS=Mus musculus OX=10090 GN=Spout1;sp|Q3UHX9|CI114_MOUSE Putative methyltransferase C9orf114 homolog OS=Mus musculus OX=10090 GN=Spout1 PE=1 SV=1	50671.3	58908.7	77247	52425.4	39655.8	20543.9			62275.7	13604		37541.7	16045.5		0.602831	-0.730174	#REF!
Q9D7J4	Q9D7J4	Cytochrome c oxidase protein 20 homolog	Cox20	sp|Q9D7J4|COX20_MOUSE Cytochrome c oxidase assembly protein COX20, mitochondrial OS=Mus musculus OX=10090 GN=Cox20 PE=1 SV=1	21789.1	41516.1	46858	18490.7	30867.4	14223.1			36721.1	13204.4		21193.7	8645.08		0.577155	-0.792969	#REF!
F8VPP8;A0A2R8VHI0	F8VPP8		Zc3h7b	tr|F8VPP8|F8VPP8_MOUSE Zinc finger CCCH type-containing 7B OS=Mus musculus OX=10090 GN=Zc3h7b PE=1 SV=1	6644.98	5361.57	10590.2	6415.44	3647.41	4293.76			7532.26	2724.92		4785.54	1448.06		0.635339	-0.654402	#REF!
Q99P31	Q99P31	Hsp70-binding protein 1	Hspbp1	sp|Q99P31|HPBP1_MOUSE Hsp70-binding protein 1 OS=Mus musculus OX=10090 GN=Hspbp1 PE=1 SV=1	101204	130184	230853	112527	83384	73999.2			154081	68047.8		89969.9	20090.3		0.583914	-0.776171	#REF!
P97801	P97801	Survival motor neuron protein	Smn1	sp|P97801|SMN_MOUSE Survival motor neuron protein OS=Mus musculus OX=10090 GN=Smn1 PE=1 SV=1	8087.3	9040.08	5779.39	5807.56	1817.22	503.837			7635.59	1676.62		2709.54	2762.16		0.354856	-1.49469	#REF!
Q3UU43	Q3UU43		Chpf2	tr|Q3UU43|Q3UU43_MOUSE Hexosyltransferase OS=Mus musculus OX=10090 GN=Chpf2 PE=1 SV=1	1840.6	1098.47	3225.14	922.555	1048.6				2054.74	1079.38		985.578	89.1276		0.479662	-1.05991	#REF!
Q99K95	Q99K95	Protein RTF2 homolog	Rtfdc1	sp|Q99K95|RTF2_MOUSE Replication termination factor 2 OS=Mus musculus OX=10090 GN=Rtf2 PE=1 SV=1	22549.2	28145.7	31128.6	26434.5	14760.9	11703.7			27274.5	4355.57		17633	7774.07		0.646502	-0.629274	#REF!
Q9DBA9	Q9DBA9	General transcription factor IIH subunit 1	Gtf2h1	sp|Q9DBA9|TF2H1_MOUSE General transcription factor IIH subunit 1 OS=Mus musculus OX=10090 GN=Gtf2h1 PE=1 SV=2	4463.26	3701.56	4905.06		2336.33	3246.2			4356.63	608.796		2791.26	643.376		0.640694	-0.642294	#REF!
Q9D0M5	Q9D0M5	Dynein light chain 2, cytoplasmic	Dynll2	sp|Q9D0M5|DYL2_MOUSE Dynein light chain 2, cytoplasmic OS=Mus musculus OX=10090 GN=Dynll2 PE=1 SV=1	110377	72701.9	60981	49427.8	8472.58	39920.9			81353.2	25809.3		32607.1	21434.8		0.400809	-1.31901	#REF!
Q8BKC8-2;Q8BKC8;Q8BKC8-3	Q8BKC8-2;Q8BKC8;Q8BKC8-3	Phosphatidylinositol 4-kinase beta	Pi4kb	sp|Q8BKC8-2|PI4KB_MOUSE Isoform 2 of Phosphatidylinositol 4-kinase beta OS=Mus musculus OX=10090 GN=Pi4kb;sp|Q8BKC8|PI4KB_MOUSE Phosphatidylinositol 4-kinase beta OS=Mus musculus OX=10090 GN=Pi4kb PE=1 SV=2;sp|Q8BKC8-3|PI4KB_MOUSE Isoform 3 of Phosphatidyl	1531.84	3798.19	3255.21	2537.41	626.39	882.118			2861.74	1183.3		1348.64	1037.42		0.471265	-1.08539	#REF!
P62858	P62858	40S ribosomal protein S28	Rps28	sp|P62858|RS28_MOUSE 40S ribosomal protein S28 OS=Mus musculus OX=10090 GN=Rps28 PE=1 SV=1	6.33173e+06	5.07486e+06	1.03255e+07	5.02983e+06	4.60783e+06	4.00575e+06			7.24403e+06	2.74161e+06		4.5478e+06	514672		0.627801	-0.671622	#REF!
Q9D110	Q9D110	5-formyltetrahydrofolate cyclo-ligase	Mthfs	sp|Q9D110|MTHFS_MOUSE 5-formyltetrahydrofolate cyclo-ligase OS=Mus musculus OX=10090 GN=Mthfs PE=2 SV=2	3160.34	7998.63	8978.74	4924.68	1115.2	2668.93			6712.57	3115.11		2902.94	1915.49		0.432463	-1.20935	#REF!
Q3TTL0	Q3TTL0	Uncharacterized protein C3orf38 homolog		sp|Q3TTL0|CC038_MOUSE Uncharacterized protein C3orf38 homolog OS=Mus musculus OX=10090 PE=2 SV=1	8800.14	4412.15	6380.12	5427.66	2598.93	1098.89			6530.8	2197.87		3041.83	2198.11		0.465766	-1.10232	#REF!
P03888	P03888	NADH-ubiquinone oxidoreductase chain 1	Mtnd1	sp|P03888|NU1M_MOUSE NADH-ubiquinone oxidoreductase chain 1 OS=Mus musculus OX=10090 GN=Mtnd1 PE=1 SV=3	7315.82	11492.2	1326.43	1287.98	1176.83				6711.49	5109.76		1232.41	78.5927		0.183627	-2.44515	#REF!
Q8R395	Q8R395	COMM domain-containing protein 5	Commd5	sp|Q8R395|COMD5_MOUSE COMM domain-containing protein 5 OS=Mus musculus OX=10090 GN=Commd5 PE=1 SV=1		4085.5	3676.8	1004.67	1855.21				3881.15	288.994		1429.94	601.427		0.368432	-1.44053	#REF!
Q99L02	Q99L02	PAXIP1-associated glutamate-rich protein 1A	Pagr1a	sp|Q99L02|PGR1A_MOUSE PAXIP1-associated glutamate-rich protein 1A OS=Mus musculus OX=10090 GN=Pagr1a PE=1 SV=1		8487.19	3438.21	1077.56	1073.59				5962.7	3570.16		1075.57	2.8031		0.180384	-2.47086	#REF!
P62862	P62862	40S ribosomal protein S30	Fau	sp|P62862|RS30_MOUSE 40S ribosomal protein S30 OS=Mus musculus OX=10090 GN=Fau PE=1 SV=1	2.87774e+06	1.94872e+06	1.24192e+06	1.24311e+06	1.0257e+06	1.25676e+06			2.02279e+06	820419		1.17519e+06	129644		0.580972	-0.783459	#REF!
Q9CYX7	Q9CYX7	RRP15-like protein	Rrp15	sp|Q9CYX7|RRP15_MOUSE RRP15-like protein OS=Mus musculus OX=10090 GN=Rrp15 PE=1 SV=2	42803.8	25832.2	41883.6	29480	9745.12	22192.5			36839.9	9544.02		20472.5	9979.24		0.555717	-0.847578	#REF!
Q9CPW2;Q9CPW2-2	Q9CPW2	Adrenodoxin-like protein, mitochondrial	Fdx1l	sp|Q9CPW2|FDX2_MOUSE Ferredoxin-2, mitochondrial OS=Mus musculus OX=10090 GN=Fdx2 PE=1 SV=1	23609.6	18529.5	13235.6	12503.8	3398.35	11249.1			18458.2	5187.35		9050.41	4934.86		0.490318	-1.02821	#REF!
O70279	O70279	Protein DGCR14	Dgcr14	sp|O70279|ESS2_MOUSE Splicing factor ESS-2 homolog OS=Mus musculus OX=10090 GN=Ess2 PE=1 SV=2	4769.45	5983.17	9526.37	5243.66	3845.94	3998.75			6759.67	2471.69		4362.78	766.678		0.645414	-0.631704	#REF!
Q9JKK8	Q9JKK8	Serine/threonine-protein kinase ATR	Atr	sp|Q9JKK8|ATR_MOUSE Serine/threonine-protein kinase ATR OS=Mus musculus OX=10090 GN=Atr PE=1 SV=2	379.044	581.986	7217.06	303.369	171.239	121.089			2726.03	3890.67		198.566	94.1627		0.0728407	-3.77911	#REF!
Q9D0V7	Q9D0V7	Receptor-binding cancer antigen expressed on SiSo cells	Ebag9	sp|Q9D0V7|RCAS1_MOUSE Receptor-binding cancer antigen expressed on SiSo cells OS=Mus musculus OX=10090 GN=Ebag9 PE=1 SV=2	7802.41	6765.56	1981.17	1766.36	3023.11	1463.17			5516.38	3105.17		2084.21	827.117		0.377822	-1.40422	#REF!
Q64455	Q64455	Receptor-type tyrosine-protein phosphatase eta	Ptprj	sp|Q64455|PTPRJ_MOUSE Receptor-type tyrosine-protein phosphatase eta OS=Mus musculus OX=10090 GN=Ptprj PE=1 SV=2	1029.4	1019.62	1207.3	741.675	957.921	433.418			1085.44	105.65		711.004	263.593		0.655038	-0.610349	#REF!
P81269	P81269	Cyclic AMP-dependent transcription factor ATF-1	Atf1	sp|P81269|ATF1_MOUSE Cyclic AMP-dependent transcription factor ATF-1 OS=Mus musculus OX=10090 GN=Atf1 PE=1 SV=1	27706.5	29419.4	25232.4	24911.9	13061.9	7447.07			27452.8	2105.04		15140.3	8915.97		0.551503	-0.858561	#REF!
Q8VEH5	Q8VEH5	EPM2A-interacting protein 1	Epm2aip1	sp|Q8VEH5|EPMIP_MOUSE EPM2A-interacting protein 1 OS=Mus musculus OX=10090 GN=Epm2aip1 PE=1 SV=1	2948.77	1309.18	6862.46	395.874	515.387	2754.66			3706.8	2853.19		1221.97	1328.69		0.329657	-1.60096	#REF!
Q9D0L7-2;Q9D0L7	Q9D0L7-2;Q9D0L7	Armadillo repeat-containing protein 10	Armc10	sp|Q9D0L7-2|ARM10_MOUSE Isoform 2 of Armadillo repeat-containing protein 10 OS=Mus musculus OX=10090 GN=Armc10;sp|Q9D0L7|ARM10_MOUSE Armadillo repeat-containing protein 10 OS=Mus musculus OX=10090 GN=Armc10 PE=1 SV=1	28610.8	38401.6	49079.5	16401.6	12031.5	37132.6			38697.3	10237.6		21855.2	13409.8		0.564773	-0.824257	#REF!
Q9D7B1	Q9D7B1	tRNA-dihydrouridine(20) synthase [NAD(P)+]-like	Dus2	sp|Q9D7B1|DUS2L_MOUSE tRNA-dihydrouridine(20) synthase [NAD(P)+]-like OS=Mus musculus OX=10090 GN=Dus2 PE=1 SV=1	197977	5334.78	8564.15	1887.47	4111.87	1305.38			70625.2	110301		2434.91	1481.17		0.0344765	-4.85824	#REF!
Q99P69;Q99P69-2	Q99P69	Kinetochore protein Nuf2	Nuf2	sp|Q99P69|NUF2_MOUSE Kinetochore protein Nuf2 OS=Mus musculus OX=10090 GN=Nuf2 PE=1 SV=2	8043.62	9992.18	6930.03	8254.18	4204.65	3893.11			8321.95	1549.93		5450.65	2432.93		0.654973	-0.610493	#REF!
Q5I012-3;Q5I012;Q5I012-4;Q5I012-2;Q5I012-5;Q5I012-6	Q5I012-3;Q5I012;Q5I012-4;Q5I012-2	Putative sodium-coupled neutral amino acid transporter 10	Slc38a10	sp|Q5I012-3|S38AA_MOUSE Isoform 3 of Putative sodium-coupled neutral amino acid transporter 10 OS=Mus musculus OX=10090 GN=Slc38a10;sp|Q5I012|S38AA_MOUSE Putative sodium-coupled neutral amino acid transporter 10 OS=Mus musculus OX=10090 GN=Slc38a10 PE=1 SV	5101.17	6047.28	5077.46	4674.51	1398.52	2842.76			5408.64	553.206		2971.93	1641.81		0.549479	-0.863864	#REF!
Q6ZPJ3	Q6ZPJ3	E2/E3 hybrid ubiquitin-protein ligase UBE2O	Ube2o	sp|Q6ZPJ3|UBE2O_MOUSE (E3-independent) E2 ubiquitin-conjugating enzyme UBE2O OS=Mus musculus OX=10090 GN=Ube2o PE=1 SV=3	14353.3	6972.99	11038.6	8428.94	3858.01	7103.42			10788.3	3696.53		6463.46	2351.71		0.599116	-0.739092	#REF!
P39688-2;P39688;P05480;P25911-2;P08103-2;P25911;P08103	P39688-2;P39688	Tyrosine-protein kinase Fyn	Fyn	sp|P39688-2|FYN_MOUSE Isoform 2 of Tyrosine-protein kinase Fyn OS=Mus musculus OX=10090 GN=Fyn;sp|P39688|FYN_MOUSE Tyrosine-protein kinase Fyn OS=Mus musculus OX=10090 GN=Fyn PE=1 SV=4	29757.3	22985.6	16199.5	17726.1	8735.55	16962.1			22980.8	6778.88		14474.6	4984.82		0.629856	-0.666906	#REF!
Q6P1E1-2;Q6P1E1	Q6P1E1-2;Q6P1E1	Zinc finger MIZ domain-containing protein 1	Zmiz1	sp|Q6P1E1-2|ZMIZ1_MOUSE Isoform 2 of Zinc finger MIZ domain-containing protein 1 OS=Mus musculus OX=10090 GN=Zmiz1;sp|Q6P1E1|ZMIZ1_MOUSE Zinc finger MIZ domain-containing protein 1 OS=Mus musculus OX=10090 GN=Zmiz1 PE=1 SV=1	14060.4	8232	7954.98	8395.25	3875	6606.28			10082.4	3447.76		6292.18	2276.43		0.624072	-0.680215	#REF!
A0A087WNL7;A0A087WQ44;A0A087WNX7;A0A087WQY5;E9Q9V7	A0A087WNL7;A0A087WQ44;A0A087WNX7		Srcap	tr|A0A087WNL7|A0A087WNL7_MOUSE Snf2-related CREBBP activator protein OS=Mus musculus OX=10090 GN=Srcap PE=1 SV=1;tr|A0A087WQ44|A0A087WQ44_MOUSE Snf2-related CREBBP activator protein OS=Mus musculus OX=10090 GN=Srcap PE=1 SV=1;tr|A0A087WNX7|A0A087WNX7_MOUSE	624.667	1305.64	2679.38	622.702	484.349	576.737			1536.56	1046.64		561.263	70.463		0.365272	-1.45296	#REF!
Q80Y55	Q80Y55	BSD domain-containing protein 1	Bsdc1	sp|Q80Y55|BSDC1_MOUSE BSD domain-containing protein 1 OS=Mus musculus OX=10090 GN=Bsdc1 PE=1 SV=1	2813.44	3485.5	4636.76	2253.01	1831.05	370.977			3645.23	922.093		1485.01	987.58		0.407384	-1.29554	#REF!
Q9D7N9	Q9D7N9	Adipocyte plasma membrane-associated protein	Apmap	sp|Q9D7N9|APMAP_MOUSE Adipocyte plasma membrane-associated protein OS=Mus musculus OX=10090 GN=Apmap PE=1 SV=1	32959	20573	37596.1	13903.2	23338	23148.9			30376.1	8800.58		20130	5393.42		0.662694	-0.593586	#REF!
Q9JLV2-2;Q9JLV2	Q9JLV2-2;Q9JLV2	Short transient receptor potential channel 4-associated protein	Trpc4ap	sp|Q9JLV2-2|TP4AP_MOUSE Isoform 2 of Short transient receptor potential channel 4-associated protein OS=Mus musculus OX=10090 GN=Trpc4ap;sp|Q9JLV2|TP4AP_MOUSE Short transient receptor potential channel 4-associated protein OS=Mus musculus OX=10090 GN=Trpc4	1654.19	1311.91	239.252	308.244		189.712			1068.45	738.217		248.978	83.8148		0.233027	-2.10143	#REF!
Q9CQE3	Q9CQE3	28S ribosomal protein S17, mitochondrial	Mrps17	sp|Q9CQE3|RT17_MOUSE 28S ribosomal protein S17, mitochondrial OS=Mus musculus OX=10090 GN=Mrps17 PE=1 SV=1	39831.8		59835.5	40427	23868	26767.4			49833.7	14144.7		30354.1	8843		0.609109	-0.715228	#REF!
Q8BUY5	Q8BUY5	Complex I assembly factor TIMMDC1, mitochondrial	Timmdc1	sp|Q8BUY5|TIDC1_MOUSE Complex I assembly factor TIMMDC1, mitochondrial OS=Mus musculus OX=10090 GN=Timmdc1 PE=1 SV=1	10854	8676.19	5549.8	8261.04	1801.1	1870.77			8359.99	2666.19		3977.64	3709.7		0.475794	-1.07159	#REF!
Q921N7	Q921N7	Transmembrane protein 70, mitochondrial	Tmem70	sp|Q921N7|TMM70_MOUSE Transmembrane protein 70, mitochondrial OS=Mus musculus OX=10090 GN=Tmem70 PE=2 SV=2	7520.46	14887.1	11578.6	5323.93		7993.71			11328.7	3689.69		6658.82	1887.82		0.587782	-0.766647	#REF!
Q6ZQE4	Q6ZQE4	Transmembrane protein 194A	Tmem194a	sp|Q6ZQE4|NEMP1_MOUSE Nuclear envelope integral membrane protein 1 OS=Mus musculus OX=10090 GN=Nemp1 PE=1 SV=2	1793.86	5755.05	2884.11	1808.89	1409.11				3477.67	2046.21		1609	282.692		0.462666	-1.11196	#REF!
Q7TT79	Q7TT79	Microcephalin	Mcph1	sp|Q7TT79|MCPH1_MOUSE Microcephalin OS=Mus musculus OX=10090 GN=Mcph1 PE=1 SV=1		412.083	218.722	166.406	103.686				315.402	136.727		135.046	44.3493		0.42817	-1.22374	#REF!
Q9Z0H7	Q9Z0H7	B-cell lymphoma/leukemia 10	Bcl10	sp|Q9Z0H7|BCL10_MOUSE B-cell lymphoma/leukemia 10 OS=Mus musculus OX=10090 GN=Bcl10 PE=1 SV=1	24789.3	29485.7	19924.8	22648.9	6336.37	11716.9			24733.3	4780.66		13567.4	8312.21		0.548548	-0.86631	#REF!
P54731	P54731	FAS-associated factor 1	Faf1	sp|P54731|FAF1_MOUSE FAS-associated factor 1 OS=Mus musculus OX=10090 GN=Faf1 PE=1 SV=2	23831.7	36924.1	24368	18226	12403.1	26137.3			28374.6	7408.99		18922.1	6893.5		0.66687	-0.584524	#REF!
Q9CQV7;Q9CQV7-3;Q9CQV7-2	Q9CQV7;Q9CQV7-3;Q9CQV7-2	Mitochondrial import inner membrane translocase subunit TIM14	Dnajc19	sp|Q9CQV7|TIM14_MOUSE Mitochondrial import inner membrane translocase subunit TIM14 OS=Mus musculus OX=10090 GN=Dnajc19 PE=1 SV=3;sp|Q9CQV7-3|TIM14_MOUSE Isoform 3 of Mitochondrial import inner membrane translocase subunit TIM14 OS=Mus musculus OX=10090 GN	16999	45746.4	68071	20654.6	9919.36	22319.2			43605.5	25603.2		17631	6730.16		0.404331	-1.30639	#REF!
P15379-2;P15379-3;P15379-6;P15379-11;P15379-5;P15379-10;P15379-9;P15379-4;P15379-8;P15379-7;P15379;P15379-12;P15379-13	P15379-2;P15379-3;P15379-6;P15379-11;P15379-5;P15379-10;P15379-9;P15379-4;P15379-8;P15379-7;P15379	CD44 antigen	Cd44	sp|P15379-2|CD44_MOUSE Isoform 13 of CD44 antigen OS=Mus musculus OX=10090 GN=Cd44;sp|P15379-3|CD44_MOUSE Isoform 12 of CD44 antigen OS=Mus musculus OX=10090 GN=Cd44;sp|P15379-6|CD44_MOUSE Isoform 7 of CD44 antigen OS=Mus musculus OX=10090 GN=Cd44;sp|P1537	79108.6	50035.6	76207.6	51410.1	21881.4	51128.4			68450.6	16013.7		41473.3	16967.6		0.605887	-0.72288	#REF!
Q3TXT3;Q3TXT3-2	Q3TXT3	SOSS complex subunit C	Inip	sp|Q3TXT3|SOSSC_MOUSE SOSS complex subunit C OS=Mus musculus OX=10090 GN=Inip PE=3 SV=1	4476.25	20401.4	7419.43	3954.93		1315.7			10765.7	8473.51		2635.31	1866.22		0.244788	-2.03039	#REF!
A0A0N4SWD7;E9Q6H8;A0A0N4SUU0;A0A1L1SQF5;A0A0N4SV65;A0A0N4SUY3;A0A0N4SWF5;A0A0N4SVR9;A0A0N4SWC0;A0A0N4SUV0;A0A0N4SW19	A0A0N4SWD7;E9Q6H8;A0A0N4SUU0;A0A1L1SQF5;A0A0N4SV65;A0A0N4SUY3;A0A0N4SWF5		Plekha5	tr|A0A0N4SWD7|A0A0N4SWD7_MOUSE Pleckstrin homology domain-containing, family A member 5 (Fragment) OS=Mus musculus OX=10090 GN=Plekha5 PE=1 SV=1;tr|E9Q6H8|E9Q6H8_MOUSE Pleckstrin homology domain-containing, family A member 5 OS=Mus musculus OX=10090 GN=Ple	3522.75	2058.64	883.087	1373.79	481.299	819.706			2154.83	1322.46		891.6	450.57		0.413769	-1.2731	#REF!
Q00899;Q3TTC2;P22227	Q00899	Transcriptional repressor protein YY1	Yy1	sp|Q00899|TYY1_MOUSE Transcriptional repressor protein YY1 OS=Mus musculus OX=10090 GN=Yy1 PE=1 SV=1	39043.8	20306.9	18800.9	13800.7	8432.73	22106.4			26050.5	11277.7		14779.9	6889.21		0.567355	-0.817675	#REF!
Q8QZY6	Q8QZY6	Tetraspanin-14	Tspan14	sp|Q8QZY6|TSN14_MOUSE Tetraspanin-14 OS=Mus musculus OX=10090 GN=Tspan14 PE=1 SV=1	9456.07	4185.91	2724.58	2619.35	3296.26	1367.09			5455.52	3540.79		2427.57	978.782		0.444974	-1.16821	#REF!
Q4KMM3-3;Q4KMM3-2;Q4KMM3-4;Q4KMM3	Q4KMM3-3;Q4KMM3-2;Q4KMM3-4;Q4KMM3	Oxidation resistance protein 1	Oxr1	sp|Q4KMM3-3|OXR1_MOUSE Isoform 3 of Oxidation resistance protein 1 OS=Mus musculus OX=10090 GN=Oxr1;sp|Q4KMM3-2|OXR1_MOUSE Isoform 2 of Oxidation resistance protein 1 OS=Mus musculus OX=10090 GN=Oxr1;sp|Q4KMM3-4|OXR1_MOUSE Isoform 4 of Oxidation resistance	924.166		1011.56	409.066	192.736				967.864	61.7979		300.901	152.968		0.310892	-1.68552	#REF!
P53612	P53612	Geranylgeranyl transferase type-2 subunit beta	Rabggtb	sp|P53612|PGTB2_MOUSE Geranylgeranyl transferase type-2 subunit beta OS=Mus musculus OX=10090 GN=Rabggtb PE=1 SV=2	10316.8	16127.1	8826.79	7924.39	4834.27	9932.17			11756.9	3857.35		7563.61	2568.03		0.643333	-0.636363	#REF!
O09167	O09167	60S ribosomal protein L21	Rpl21	sp|O09167|RL21_MOUSE 60S ribosomal protein L21 OS=Mus musculus OX=10090 GN=Rpl21 PE=1 SV=3	1.49175e+06	1.3639e+06	1.87449e+06	1.36543e+06	1.13125e+06	618163			1.57671e+06	265684		1.03828e+06	382210		0.658511	-0.602722	#REF!
O89023	O89023	Tripeptidyl-peptidase 1	Tpp1	sp|O89023|TPP1_MOUSE Tripeptidyl-peptidase 1 OS=Mus musculus OX=10090 GN=Tpp1 PE=1 SV=2	6275.76	4698.89	5071.99	4564.66	1160.86	2700.79			5348.88	824.096		2808.77	1704.47		0.525114	-0.929298	#REF!
Q8R080	Q8R080	G2 and S phase-expressed protein 1	Gtse1	sp|Q8R080|GTSE1_MOUSE G2 and S phase-expressed protein 1 OS=Mus musculus OX=10090 GN=Gtse1 PE=1 SV=2	10267.5	4873.58	4567.29	5802.07	2696.71	1851.82			6569.46	3206.27		3450.2	2080.13		0.525187	-0.929096	#REF!
Q8R4Y8;Q8R4Y8-3;Q8R4Y8-2;Q8R4Y8-4	Q8R4Y8	Rotatin	Rttn	sp|Q8R4Y8|RTTN_MOUSE Rotatin OS=Mus musculus OX=10090 GN=Rttn PE=1 SV=2	42268.8	32409.8	10833.7	11196.6	13410.2	8760.02			28504.1	16077.4		11122.3	2325.99		0.3902	-1.35771	#REF!
Q9WU84	Q9WU84	Copper chaperone for superoxide dismutase	Ccs	sp|Q9WU84|CCS_MOUSE Copper chaperone for superoxide dismutase OS=Mus musculus OX=10090 GN=Ccs PE=1 SV=1	35238.9	27297.5	17812.6	24843.3	12882.4	12974.6			26783	8724.54		16900.1	6879.2		0.631	-0.664287	#REF!
Q8BVL9;D3YXK0	Q8BVL9	Janus kinase and microtubule-interacting protein 1	Jakmip1	sp|Q8BVL9|JKIP1_MOUSE Janus kinase and microtubule-interacting protein 1 OS=Mus musculus OX=10090 GN=Jakmip1 PE=1 SV=2	8178.14	2177.79	4678.46	3229.65	2107.28	1167.12			5011.46	3014		2168.02	1032.6		0.432612	-1.20886	#REF!
Q8CHY3;Q8CHY3-2	Q8CHY3	Dymeclin	Dym	sp|Q8CHY3|DYM_MOUSE Dymeclin OS=Mus musculus OX=10090 GN=Dym PE=1 SV=1	2969.07	5727.71	4375.77	2507.66	750.353	3104.49			4357.52	1379.41		2120.83	1223.81		0.486707	-1.03888	#REF!
Q99KX1	Q99KX1	Myeloid leukemia factor 2	Mlf2	sp|Q99KX1|MLF2_MOUSE Myeloid leukemia factor 2 OS=Mus musculus OX=10090 GN=Mlf2 PE=1 SV=1	5242.45		9768.7	2851.98	2401.81	3027.33			7505.57	3200.55		2760.37	322.662		0.367777	-1.4431	#REF!
Q8C863;Q8C863-2	Q8C863;Q8C863-2	E3 ubiquitin-protein ligase Itchy	Itch	sp|Q8C863|ITCH_MOUSE E3 ubiquitin-protein ligase Itchy OS=Mus musculus OX=10090 GN=Itch PE=1 SV=2;sp|Q8C863-2|ITCH_MOUSE Isoform 2 of E3 ubiquitin-protein ligase Itchy OS=Mus musculus OX=10090 GN=Itch	18097.4	10512.4	12482.5	10526.3	4861.92	10375.3			13697.4	3935.71		8587.84	3227.63		0.626968	-0.673537	#REF!
Q571E4;P50428	Q571E4	N-acetylgalactosamine-6-sulfatase	Galns	sp|Q571E4|GALNS_MOUSE N-acetylgalactosamine-6-sulfatase OS=Mus musculus OX=10090 GN=Galns PE=1 SV=2	20991.8	23885.1	47361.1	24205.9	13302.2	16325.8			30746	14461.6		17944.6	5629.21		0.583641	-0.776848	#REF!
E9Q6A7;A2A655;A2A654;A2A652	E9Q6A7;A2A655;A2A654		Bptf	tr|E9Q6A7|E9Q6A7_MOUSE Bromodomain PHD finger transcription factor OS=Mus musculus OX=10090 GN=Bptf PE=1 SV=1;tr|A2A655|A2A655_MOUSE Bromodomain PHD finger transcription factor OS=Mus musculus OX=10090 GN=Bptf PE=1 SV=1;tr|A2A654|A2A654_MOUSE Bromodomain P	4074.02	3472.77	3624.03	2796.71	1319.11	2993.24			3723.61	312.748		2369.68	915.115		0.636395	-0.652005	#REF!
Q9JLI6;Q9JLI6-2	Q9JLI6;Q9JLI6-2	Selenocysteine lyase	Scly	sp|Q9JLI6|SCLY_MOUSE Selenocysteine lyase OS=Mus musculus OX=10090 GN=Scly PE=1 SV=1;sp|Q9JLI6-2|SCLY_MOUSE Isoform 2 of Selenocysteine lyase OS=Mus musculus OX=10090 GN=Scly	84398.9	98060.1	46567.8	48759.3	39796.5	53962.6			76342.3	26674.8		47506.2	7165.7		0.622278	-0.684368	#REF!
Q03958	Q03958	Prefoldin subunit 6	Pfdn6	sp|Q03958|PFD6_MOUSE Prefoldin subunit 6 OS=Mus musculus OX=10090 GN=Pfdn6 PE=1 SV=1	316895	286587	126594	132091	102463	161022			243358	102250		131859	29280.5		0.541829	-0.884091	#REF!
Q8R1G6	Q8R1G6	PDZ and LIM domain protein 2	Pdlim2	sp|Q8R1G6|PDLI2_MOUSE PDZ and LIM domain protein 2 OS=Mus musculus OX=10090 GN=Pdlim2 PE=1 SV=1	59673.4	28866.6	67962	32833.5	29020.2	26332.1			52167.3	20600.2		29395.3	3266.88		0.563481	-0.827562	#REF!
Q9CXU1	Q9CXU1	Mediator of RNA polymerase II transcription subunit 31	Med31	sp|Q9CXU1|MED31_MOUSE Mediator of RNA polymerase II transcription subunit 31 OS=Mus musculus OX=10090 GN=Med31 PE=1 SV=2	22974.7	13512.6		9796.3	4510.65				18243.7	6690.78		7153.47	3737.52		0.392107	-1.35068	#REF!
O70433	O70433	Four and a half LIM domains protein 2	Fhl2	sp|O70433|FHL2_MOUSE Four and a half LIM domains protein 2 OS=Mus musculus OX=10090 GN=Fhl2 PE=1 SV=1	19269.4	14457.5	31518	11070.7	12484.3	17194.5			21748.3	8796.25		13583.2	3206.36		0.624563	-0.67908	#REF!
Q99KN1-2;Q99KN1	Q99KN1-2;Q99KN1	Arrestin domain-containing protein 1	Arrdc1	sp|Q99KN1-2|ARRD1_MOUSE Isoform 2 of Arrestin domain-containing protein 1 OS=Mus musculus OX=10090 GN=Arrdc1;sp|Q99KN1|ARRD1_MOUSE Arrestin domain-containing protein 1 OS=Mus musculus OX=10090 GN=Arrdc1 PE=1 SV=2	6229.94	10113	6454.64	6817.08	2844.95	4825.4			7599.18	2179.9		4829.15	1986.07		0.635483	-0.654076	#REF!
P10922	P10922	Histone H1.0;Histone H1.0, N-terminally processed	H1f0	sp|P10922|H10_MOUSE Histone H1.0 OS=Mus musculus OX=10090 GN=H1-0 PE=2 SV=4	179370	95963.9	174725	125990	72119.8	95505			150019	46871		97871.5	27012.8		0.652392	-0.616189	#REF!
Q8R015;Q8R015-2	Q8R015;Q8R015-2	Biogenesis of lysosome-related organelles complex 1 subunit 5	Bloc1s5	sp|Q8R015|BL1S5_MOUSE Biogenesis of lysosome-related organelles complex 1 subunit 5 OS=Mus musculus OX=10090 GN=Bloc1s5 PE=1 SV=1;sp|Q8R015-2|BL1S5_MOUSE Isoform 2 of Biogenesis of lysosome-related organelles complex 1 subunit 5 OS=Mus musculus OX=10090 GN	33660.1	6619.56	5537.47	4440.33		2906.25			15272.4	15933.4		3673.29	1084.76		0.240518	-2.05578	#REF!
P50136	P50136	2-oxoisovalerate dehydrogenase subunit alpha, mitochondrial	Bckdha	sp|P50136|ODBA_MOUSE 2-oxoisovalerate dehydrogenase subunit alpha, mitochondrial OS=Mus musculus OX=10090 GN=Bckdha PE=1 SV=1		2592.67	1543.39	1266.32	1367.48	726.438			2068.03	741.957		1120.08	344.633		0.541615	-0.88466	#REF!
P54279	P54279	Mismatch repair endonuclease PMS2	Pms2	sp|P54279|PMS2_MOUSE Mismatch repair endonuclease PMS2 OS=Mus musculus OX=10090 GN=Pms2 PE=2 SV=1	3153.24	4834.1	5678.42	3649.47	2642.98	1009.37			4555.25	1285.48		2433.94	1332.41		0.534316	-0.904235	#REF!
O08912;Q8CF93;Q8CF93-2	O08912	Polypeptide N-acetylgalactosaminyltransferase 1;Polypeptide N-acetylgalactosaminyltransferase 1 soluble form	Galnt1	sp|O08912|GALT1_MOUSE Polypeptide N-acetylgalactosaminyltransferase 1 OS=Mus musculus OX=10090 GN=Galnt1 PE=1 SV=1	26990.8	14721.8	33445.4	13023.8	9734.11	21446.9			25052.6	9511.1		14734.9	6041		0.588159	-0.765721	#REF!
Q3TEA8-2	Q3TEA8-2	Heterochromatin protein 1-binding protein 3	Hp1bp3	sp|Q3TEA8-2|HP1B3_MOUSE Isoform 2 of Heterochromatin protein 1-binding protein 3 OS=Mus musculus OX=10090 GN=Hp1bp3	1360.94	4211.75	2270.54	1623.37	831.298	1460.78			2614.41	1456.18		1305.15	418.344		0.499214	-1.00227	#REF!
P52293	P52293	Importin subunit alpha-1	Kpna2	sp|P52293|IMA1_MOUSE Importin subunit alpha-1 OS=Mus musculus OX=10090 GN=Kpna2 PE=1 SV=2	553979	424197	269840	289877	226246	296178			416005	142246		270767	38685.2		0.650874	-0.61955	#REF!
Q9DCV4	Q9DCV4	Regulator of microtubule dynamics protein 1	Rmdn1	sp|Q9DCV4|RMD1_MOUSE Regulator of microtubule dynamics protein 1 OS=Mus musculus OX=10090 GN=Rmdn1 PE=1 SV=2	2530.37	11897.3	11849.8	5166.82	1613.82	2116.26			8759.15	5394.33		2965.63	1922.77		0.338576	-1.56245	#REF!
Q61768;P28738;P33175	Q61768	Kinesin-1 heavy chain	Kif5b	sp|Q61768|KINH_MOUSE Kinesin-1 heavy chain OS=Mus musculus OX=10090 GN=Kif5b PE=1 SV=3	126305	368401	131095	124648	82524.3	82303.2			208601	138412		96492	24384.5		0.462568	-1.11226	#REF!
Q91YE3;Q91UZ4	Q91YE3	Egl nine homolog 1	Egln1	sp|Q91YE3|EGLN1_MOUSE Egl nine homolog 1 OS=Mus musculus OX=10090 GN=Egln1 PE=1 SV=2	8984.13	5364.08	8639.99	6660.95	2614.95	4938.57			7662.73	1998.12		4738.16	2030.43		0.618338	-0.693533	#REF!
Q8R143	Q8R143	Pituitary tumor-transforming gene 1 protein-interacting protein	Pttg1ip	sp|Q8R143|PTTG_MOUSE Pituitary tumor-transforming gene 1 protein-interacting protein OS=Mus musculus OX=10090 GN=Pttg1ip PE=1 SV=1	21288.1	38042	25862.9	27955.8	9922.39	12999			28397.7	8659.79		16959.1	9646.89		0.597199	-0.743715	#REF!
A2AWA9;A2AWA9-2;A2AWA9-3	A2AWA9;A2AWA9-2	Rab GTPase-activating protein 1	Rabgap1	sp|A2AWA9|RBGP1_MOUSE Rab GTPase-activating protein 1 OS=Mus musculus OX=10090 GN=Rabgap1 PE=1 SV=1;sp|A2AWA9-2|RBGP1_MOUSE Isoform 2 of Rab GTPase-activating protein 1 OS=Mus musculus OX=10090 GN=Rabgap1	8875.2	6691.41	5087.94	3595.6	2421.78	6616.01			6884.85	1901.02		4211.13	2163.81		0.611651	-0.709218	#REF!
Q8R1I1	Q8R1I1	Cytochrome b-c1 complex subunit 9	Uqcr10	sp|Q8R1I1|QCR9_MOUSE Cytochrome b-c1 complex subunit 9 OS=Mus musculus OX=10090 GN=Uqcr10 PE=1 SV=1	123734	105651	319708	50088.2	79276.6	129933			183031	118711		86432.7	40400.8		0.47223	-1.08244	#REF!
Q7JCZ1;P00405	Q7JCZ1;P00405	Cytochrome c oxidase subunit 2	mt-Co2;Mtco2	tr|Q7JCZ1|Q7JCZ1_MOUSE Cytochrome c oxidase subunit 2 OS=Mus musculus OX=10090 GN=mt-Co2 PE=1 SV=1;sp|P00405|COX2_MOUSE Cytochrome c oxidase subunit 2 OS=Mus musculus OX=10090 GN=Mtco2 PE=1 SV=1	818861	761140	355649	424044	440451	160890			645217	252428		341795	156883		0.529737	-0.916652	#REF!
Q60773	Q60773	Cyclin-dependent kinase 4 inhibitor D	Cdkn2d	sp|Q60773|CDN2D_MOUSE Cyclin-dependent kinase 4 inhibitor D OS=Mus musculus OX=10090 GN=Cdkn2d PE=1 SV=2	22777.9	7776.42	11951.9	1778.37	7171.08	9101.92			14168.7	7742.55		6017.12	3795.7		0.424676	-1.23557	#REF!
Q9D289	Q9D289	Trafficking protein particle complex subunit 6B	Trappc6b	sp|Q9D289|TPC6B_MOUSE Trafficking protein particle complex subunit 6B OS=Mus musculus OX=10090 GN=Trappc6b PE=1 SV=1	56525.9		36038.8	24800	21552.3	30166			46282.4	14486.6		25506.1	4350.05		0.551097	-0.859621	#REF!
P59729	P59729	Ras and Rab interactor 3	Rin3	sp|P59729|RIN3_MOUSE Ras and Rab interactor 3 OS=Mus musculus OX=10090 GN=Rin3 PE=1 SV=2	2160.53	1372.51	1173	1466.38	660.567	888.739			1568.68	522.174		1005.23	415.342		0.64081	-0.642031	#REF!
Q9CR29;Q9CR29-2	Q9CR29;Q9CR29-2	Coiled-coil domain-containing protein 43	Ccdc43	sp|Q9CR29|CCD43_MOUSE Coiled-coil domain-containing protein 43 OS=Mus musculus OX=10090 GN=Ccdc43 PE=1 SV=1;sp|Q9CR29-2|CCD43_MOUSE Isoform 2 of Coiled-coil domain-containing protein 43 OS=Mus musculus OX=10090 GN=Ccdc43	21063.8	31219.5	41278.3	2595.94	4140.31	32139.7			31187.2	10107.3		12958.6	16629.2		0.415511	-1.26704	#REF!
P83917	P83917	Chromobox protein homolog 1	Cbx1	sp|P83917|CBX1_MOUSE Chromobox protein homolog 1 OS=Mus musculus OX=10090 GN=Cbx1 PE=1 SV=1	82799.6	83528.3	29764.7	44932.9	25739.4	25905.4			65364.2	30832.2		32192.6	11033.8		0.492511	-1.02177	#REF!
P56677	P56677	Suppressor of tumorigenicity 14 protein homolog	St14	sp|P56677|ST14_MOUSE Suppressor of tumorigenicity 14 protein homolog OS=Mus musculus OX=10090 GN=St14 PE=1 SV=2	686.562	321.985	148.557	204.716	114.402	118.892			385.701	274.604		146.003	50.8961		0.378539	-1.40149	#REF!
Q80XR2	Q80XR2	Calcium-transporting ATPase type 2C member 1	Atp2c1	sp|Q80XR2|AT2C1_MOUSE Calcium-transporting ATPase type 2C member 1 OS=Mus musculus OX=10090 GN=Atp2c1 PE=1 SV=2	2153.23	1931.88	3390.67	2234.64	351.441	904.673			2491.93	786.165		1163.58	967.929		0.466941	-1.09869	#REF!
Q6ZWY9;Q64478	Q6ZWY9;Q64478	Histone H2B type 1-C/E/G;Histone H2B type 1-H	Hist1h2bc;Hist1h2bh	sp|Q6ZWY9|H2B1C_MOUSE Histone H2B type 1-C/E/G OS=Mus musculus OX=10090 GN=H2bc4 PE=1 SV=3;sp|Q64478|H2B1H_MOUSE Histone H2B type 1-H OS=Mus musculus OX=10090 GN=H2bc9 PE=1 SV=3	125884	164406	16864.3	21396.1	34490.7	8154.56			102385	76526.5		21347.1	13168.2		0.208499	-2.26189	#REF!
Q9CY16	Q9CY16	28S ribosomal protein S28, mitochondrial	Mrps28	sp|Q9CY16|RT28_MOUSE 28S ribosomal protein S28, mitochondrial OS=Mus musculus OX=10090 GN=Mrps28 PE=1 SV=1	27057.7	13069	9094.29	9513.86	4227.92	10662			16407	9435.43		8134.58	3431.62		0.4958	-1.01217	#REF!
Q8R5L3;Q8R5L3-2	Q8R5L3;Q8R5L3-2	Vam6/Vps39-like protein	Vps39	sp|Q8R5L3|VPS39_MOUSE Vam6/Vps39-like protein OS=Mus musculus OX=10090 GN=Vps39 PE=1 SV=1;sp|Q8R5L3-2|VPS39_MOUSE Isoform 2 of Vam6/Vps39-like protein OS=Mus musculus OX=10090 GN=Vps39	5263.51	4078.35	7289.99	5539.52	1422.73	2096.03			5543.95	1624.08		3019.43	2208.28		0.544635	-0.876639	#REF!
Q922M5	Q922M5	Cell division cycle-associated 7-like protein	Cdca7l	sp|Q922M5|CDA7L_MOUSE Cell division cycle-associated 7-like protein OS=Mus musculus OX=10090 GN=Cdca7l PE=1 SV=1	37083	5941.05	7645.81	7107.13	3096.24	3149.76			16890	17508.5		4451.04	2300.39		0.263532	-1.92395	#REF!
Q920A7;Q920A7-2	Q920A7;Q920A7-2	AFG3-like protein 1	Afg3l1	sp|Q920A7|AFG31_MOUSE AFG3-like protein 1 OS=Mus musculus OX=10090 GN=Afg3l1 PE=1 SV=2;sp|Q920A7-2|AFG31_MOUSE Isoform 2 of AFG3-like protein 1 OS=Mus musculus OX=10090 GN=Afg3l1	11658.4	6684.22	8816.47	5727.14	3903.71	8419.91			9053.03	2495.52		6016.92	2272		0.66463	-0.589376	#REF!
Q8VHH5;Q8VHH5-2	Q8VHH5;Q8VHH5-2	Arf-GAP with GTPase, ANK repeat and PH domain-containing protein 3	Agap3	sp|Q8VHH5|AGAP3_MOUSE Arf-GAP with GTPase, ANK repeat and PH domain-containing protein 3 OS=Mus musculus OX=10090 GN=Agap3 PE=1 SV=1;sp|Q8VHH5-2|AGAP3_MOUSE Isoform 2 of Arf-GAP with GTPase, ANK repeat and PH domain-containing protein 3 OS=Mus musculus OX=	1624.68	2922.87		2196.71	622.85	517.121			2273.77	917.961		1112.23	940.674		0.489154	-1.03164	#REF!
Q91Z67;Q91Z69	Q91Z67	SLIT-ROBO Rho GTPase-activating protein 2	Srgap2	sp|Q91Z67|SRGP2_MOUSE SLIT-ROBO Rho GTPase-activating protein 2 OS=Mus musculus OX=10090 GN=Srgap2 PE=1 SV=2	11556.4	3521.78	9285.98	4045.31	3722.9	3218.51			8121.37	4141.96		3662.24	416.722		0.450939	-1.149	#REF!
Q99MI1-2;Q99MI1	Q99MI1-2;Q99MI1	ELKS/Rab6-interacting/CAST family member 1	Erc1	sp|Q99MI1-2|RB6I2_MOUSE Isoform 2 of ELKS/Rab6-interacting/CAST family member 1 OS=Mus musculus OX=10090 GN=Erc1;sp|Q99MI1|RB6I2_MOUSE ELKS/Rab6-interacting/CAST family member 1 OS=Mus musculus OX=10090 GN=Erc1 PE=1 SV=1	2616.36	3705	4876.21	2927.25	826.98	2293.49			3732.52	1130.18		2015.91	1077.3		0.540092	-0.888723	#REF!
Q3TLI0	Q3TLI0	Trafficking protein particle complex subunit 10	Trappc10	sp|Q3TLI0|TPC10_MOUSE Trafficking protein particle complex subunit 10 OS=Mus musculus OX=10090 GN=Trappc10 PE=1 SV=2	1779.83	561.484	769.461	549.531	269.241	666.206			1036.92	651.724		494.993	204.025		0.477366	-1.06683	#REF!
Q8BG26-2;Q8BG26;Q8BG26-3	Q8BG26-2;Q8BG26;Q8BG26-3	RUN and SH3 domain-containing protein 1	Rusc1	sp|Q8BG26-2|RUSC1_MOUSE Isoform 2 of RUN and SH3 domain-containing protein 1 OS=Mus musculus OX=10090 GN=Rusc1;sp|Q8BG26|RUSC1_MOUSE RUN and SH3 domain-containing protein 1 OS=Mus musculus OX=10090 GN=Rusc1 PE=1 SV=2;sp|Q8BG26-3|RUSC1_MOUSE Isoform 3 of RU	3939.71	1779.44	3885.05	1694.41	2348.57	1604.86			3201.4	1231.75		1882.61	406.006		0.588059	-0.765968	#REF!
Q62313;Q62314	Q62313;Q62314	Trans-Golgi network integral membrane protein 1;Trans-Golgi network integral membrane protein 2	Tgoln1;Tgoln2	sp|Q62313|TGON1_MOUSE Trans-Golgi network integral membrane protein 1 OS=Mus musculus OX=10090 GN=Tgoln1 PE=1 SV=1;sp|Q62314|TGON2_MOUSE Trans-Golgi network integral membrane protein 2 OS=Mus musculus OX=10090 GN=Tgoln2 PE=1 SV=1	2396.38	2161.59		930.987	2313.94	643.698			2278.99	166.025		1296.21	893.009		0.568765	-0.814096	#REF!
Q8R001-2;Q8R001	Q8R001-2;Q8R001	Microtubule-associated protein RP/EB family member 2	Mapre2	sp|Q8R001-2|MARE2_MOUSE Isoform 2 of Microtubule-associated protein RP/EB family member 2 OS=Mus musculus OX=10090 GN=Mapre2;sp|Q8R001|MARE2_MOUSE Microtubule-associated protein RP/EB family member 2 OS=Mus musculus OX=10090 GN=Mapre2 PE=1 SV=1	13241.2	6954.94	13641.4	10463.2	5148.45	2833.28			11279.2	3750.23		6148.31	3911.99		0.545103	-0.875399	#REF!
Q9DB15	Q9DB15	39S ribosomal protein L12, mitochondrial	Mrpl12	sp|Q9DB15|RM12_MOUSE 39S ribosomal protein L12, mitochondrial OS=Mus musculus OX=10090 GN=Mrpl12 PE=1 SV=2	337148	213003	180975	187177	79559.2	179148			243708	82490.3		148628	59949.8		0.609859	-0.713451	#REF!
Q9ESG6	Q9ESG6	P2Y purinoceptor 14	P2ry14	sp|Q9ESG6|P2Y14_MOUSE P2Y purinoceptor 14 OS=Mus musculus OX=10090 GN=P2ry14 PE=2 SV=1	12513.1	9703.43	11357.9	6367.59	6232.54	894.642			11191.5	1412.22		4498.25	3121.55		0.401936	-1.31496	#REF!
Q8BX90	Q8BX90	Fibronectin type-III domain-containing protein 3A	Fndc3a	sp|Q8BX90|FND3A_MOUSE Fibronectin type-III domain-containing protein 3A OS=Mus musculus OX=10090 GN=Fndc3a PE=1 SV=3	2986.77	2509.55	3917.33	2708.8	858.972	1935.76			3137.88	715.949		1834.51	929.06		0.584632	-0.774398	#REF!
Q3UVK0;Q3UVK0-2	Q3UVK0	Endoplasmic reticulum metallopeptidase 1	Ermp1	sp|Q3UVK0|ERMP1_MOUSE Endoplasmic reticulum metallopeptidase 1 OS=Mus musculus OX=10090 GN=Ermp1 PE=1 SV=2	22101.6	10785.4	17917.3	15925.1	8009.03	7874.66			16934.8	5721.74		10602.9	4609.64		0.626105	-0.675524	#REF!
B2RY04;Q8BUR4-2;Q8BUR4	B2RY04	Dedicator of cytokinesis protein 5	Dock5	sp|B2RY04|DOCK5_MOUSE Dedicator of cytokinesis protein 5 OS=Mus musculus OX=10090 GN=Dock5 PE=1 SV=2	576.395	244.123	345.215	369.259	141.812	87.295			388.578	170.328		199.455	149.559		0.513295	-0.96214	#REF!
P29416	P29416	Beta-hexosaminidase subunit alpha	Hexa	sp|P29416|HEXA_MOUSE Beta-hexosaminidase subunit alpha OS=Mus musculus OX=10090 GN=Hexa PE=1 SV=2	5901.85	3773.59	4125.43	2698.6	1573.39	4337.33			4600.29	1140.83		2869.77	1389.9		0.623825	-0.680788	#REF!
Q8CH72	Q8CH72	E3 ubiquitin-protein ligase TRIM32	Trim32	sp|Q8CH72|TRI32_MOUSE E3 ubiquitin-protein ligase TRIM32 OS=Mus musculus OX=10090 GN=Trim32 PE=1 SV=2	7757.32	3359.01	3835.69	3009.17	1168.25	3680.55			4984	2413.56		2619.32	1300.73		0.525546	-0.928111	#REF!
Q9CR89-2;Q9CR89	Q9CR89-2;Q9CR89	Endoplasmic reticulum-Golgi intermediate compartment protein 2	Ergic2	sp|Q9CR89-2|ERGI2_MOUSE Isoform 2 of Endoplasmic reticulum-Golgi intermediate compartment protein 2 OS=Mus musculus OX=10090 GN=Ergic2;sp|Q9CR89|ERGI2_MOUSE Endoplasmic reticulum-Golgi intermediate compartment protein 2 OS=Mus musculus OX=10090 GN=Ergic2 P	2421.63	8780.01	10816.6	3023.85	1122.4	4089.84			7339.4	4378.95		2745.36	1503.19		0.374058	-1.41867	#REF!
Q9D5D8	Q9D5D8	Chromodomain Y-like protein 2	Cdyl2	sp|Q9D5D8|CDYL2_MOUSE Chromodomain Y-like protein 2 OS=Mus musculus OX=10090 GN=Cdyl2 PE=1 SV=1	8657.09	5304.19	4245.27	1456.04	1059.37	6288.88			6068.85	2303.16		2934.76	2911.52		0.483578	-1.04818	#REF!
P13366	P13366	Granzyme G	Gzmg	sp|P13366|GRAG_MOUSE Granzyme G OS=Mus musculus OX=10090 GN=Gzmg PE=1 SV=1		6294.88	15171	1309.14	4238.59				10733	6276.39		2773.87	2071.44		0.258444	-1.95208	#REF!
O35326	O35326	Serine/arginine-rich splicing factor 5	Srsf5	sp|O35326|SRSF5_MOUSE Serine/arginine-rich splicing factor 5 OS=Mus musculus OX=10090 GN=Srsf5 PE=1 SV=2	306269	150627	347463	156949	117336	203758			268120	103815		159348	43260.7		0.594316	-0.750698	#REF!
Q6P6J9	Q6P6J9	Thioredoxin domain-containing protein 15	Txndc15	sp|Q6P6J9|TXD15_MOUSE Thioredoxin domain-containing protein 15 OS=Mus musculus OX=10090 GN=Txndc15 PE=1 SV=1	5906.99	8091.33	6305.82	1620.24	5632.74	4181			6768.04	1163.22		3811.33	2031.63		0.563136	-0.828446	#REF!
Q61425	Q61425	Hydroxyacyl-coenzyme A dehydrogenase, mitochondrial	Hadh	sp|Q61425|HCDH_MOUSE Hydroxyacyl-coenzyme A dehydrogenase, mitochondrial OS=Mus musculus OX=10090 GN=Hadh PE=1 SV=2	80457.4	53561.3	100898	68536.2	29733.9	51498.2			78305.5	23741.4		49922.8	19449		0.637539	-0.649415	#REF!
Q8BYZ1;Q8BYZ1-2	Q8BYZ1;Q8BYZ1-2	ABI gene family member 3	Abi3	sp|Q8BYZ1|ABI3_MOUSE ABI gene family member 3 OS=Mus musculus OX=10090 GN=Abi3 PE=1 SV=3;sp|Q8BYZ1-2|ABI3_MOUSE Isoform 2 of ABI gene family member 3 OS=Mus musculus OX=10090 GN=Abi3	44331.5	17581.8	28697.5	20952.1	16001.1	15589.1			30203.6	13438.3		17514.1	2984.52		0.579869	-0.786202	#REF!
Q8VDC0	Q8VDC0	Probable leucine--tRNA ligase, mitochondrial	Lars2	sp|Q8VDC0|SYLM_MOUSE Probable leucine--tRNA ligase, mitochondrial OS=Mus musculus OX=10090 GN=Lars2 PE=1 SV=1	1622.29		2136.09	2025.27	257.943	379.185			1879.19	363.306		887.466	987.23		0.47226	-1.08235	#REF!
Q8R0S1	Q8R0S1	Cyclic AMP-dependent transcription factor ATF-7	Atf7	sp|Q8R0S1|ATF7_MOUSE Cyclic AMP-dependent transcription factor ATF-7 OS=Mus musculus OX=10090 GN=Atf7 PE=2 SV=1	2936.5	2578.49	1832.6	2188.96	1636.25	862.201			2449.2	563.191		1562.47	666.447		0.637952	-0.648481	#REF!
Q3TIR3;Q80XE1;Q80XE1-1	Q3TIR3	Synembryn-A	Ric8a	sp|Q3TIR3|RIC8A_MOUSE Synembryn-A OS=Mus musculus OX=10090 GN=Ric8a PE=1 SV=2	43428.6	38382.6	34802	37607.2	14270.2	23299.9			38871	4333.98		25059.1	11767.5		0.644673	-0.63336	#REF!
Q60876	Q60876	Eukaryotic translation initiation factor 4E-binding protein 1	Eif4ebp1	sp|Q60876|4EBP1_MOUSE Eukaryotic translation initiation factor 4E-binding protein 1 OS=Mus musculus OX=10090 GN=Eif4ebp1 PE=1 SV=3	40312.1	37154.4	34128.2	27491.6	24696.4	7501.71			37198.3	3092.21		19896.6	10824.9		0.53488	-0.902713	#REF!
Q80VP0;Q80VP0-2	Q80VP0;Q80VP0-2	Tectonin beta-propeller repeat-containing protein 1	Tecpr1	sp|Q80VP0|TCPR1_MOUSE Tectonin beta-propeller repeat-containing protein 1 OS=Mus musculus OX=10090 GN=Tecpr1 PE=1 SV=1;sp|Q80VP0-2|TCPR1_MOUSE Isoform 2 of Tectonin beta-propeller repeat-containing protein 1 OS=Mus musculus OX=10090 GN=Tecpr1	3015.97	1245.48	1058.74	1112.42	783.196	782.011			1773.4	1080.14		892.544	190.422		0.503295	-0.990523	#REF!
Q80SY4	Q80SY4	E3 ubiquitin-protein ligase MIB1	Mib1	sp|Q80SY4|MIB1_MOUSE E3 ubiquitin-protein ligase MIB1 OS=Mus musculus OX=10090 GN=Mib1 PE=1 SV=1	1122.69	775.179	1155.05	506.25	399.797	1043.21			1017.64	210.599		649.754	344.879		0.638491	-0.647261	#REF!
Q8BIG7	Q8BIG7	Catechol O-methyltransferase domain-containing protein 1	Comtd1	sp|Q8BIG7|CMTD1_MOUSE Catechol O-methyltransferase domain-containing protein 1 OS=Mus musculus OX=10090 GN=Comtd1 PE=1 SV=1	51289.5	29309.4	45791.5	39952.3	21313.7	11426.9			42130.1	11438.3		24231	14484.7		0.575146	-0.798	#REF!
Q8BG79;Q8BG79-2	Q8BG79;Q8BG79-2	CWF19-like protein 2	Cwf19l2	sp|Q8BG79|C19L2_MOUSE CWF19-like protein 2 OS=Mus musculus OX=10090 GN=Cwf19l2 PE=1 SV=1;sp|Q8BG79-2|C19L2_MOUSE Isoform 2 of CWF19-like protein 2 OS=Mus musculus OX=10090 GN=Cwf19l2	3592.53	1298.32	1402.18	1656.85	863.001	341.68			2097.68	1295.62		953.842	662.272		0.454714	-1.13697	#REF!
Q8VEF1;Q8VEF1-3;Q8VEF1-2	Q8VEF1;Q8VEF1-3;Q8VEF1-2	GRAM domain-containing protein 1A	Gramd1a	sp|Q8VEF1|ASTRA_MOUSE Protein Aster-A OS=Mus musculus OX=10090 GN=Gramd1a PE=1 SV=2;sp|Q8VEF1-3|ASTRA_MOUSE Isoform 3 of Protein Aster-A OS=Mus musculus OX=10090 GN=Gramd1a;sp|Q8VEF1-2|ASTRA_MOUSE Isoform 2 of Protein Aster-A OS=Mus musculus OX=10090 GN=Gr	685.247	838.402		454.712	242.217				761.825	108.297		348.464	150.256		0.457407	-1.12845	#REF!
Q91ZR2	Q91ZR2	Sorting nexin-18	Snx18	sp|Q91ZR2|SNX18_MOUSE Sorting nexin-18 OS=Mus musculus OX=10090 GN=Snx18 PE=1 SV=1	5351.45	5048.37	2765.92	3326.34	1714.94	3312.06			4388.58	1413.41		2784.45	926.246		0.634476	-0.656363	#REF!
P57787	P57787	Monocarboxylate transporter 4	Slc16a3	sp|P57787|MOT4_MOUSE Monocarboxylate transporter 4 OS=Mus musculus OX=10090 GN=Slc16a3 PE=1 SV=1	81541.3	20535.3	48111.5	25381.7	18871	19009.3			50062.7	30549.8		21087.3	3719.71		0.421218	-1.24736	#REF!
Q8C2E7;Q8C2E7-2	Q8C2E7;Q8C2E7-2	WASH complex subunit strumpellin	Kiaa0196	sp|Q8C2E7|WASC5_MOUSE WASH complex subunit 5 OS=Mus musculus OX=10090 GN=Washc5 PE=1 SV=2;sp|Q8C2E7-2|WASC5_MOUSE Isoform 2 of WASH complex subunit 5 OS=Mus musculus OX=10090 GN=Washc5	11146	8878.05	8205.21	6595.36	2822	7880.96			9409.77	1540.83		5766.11	2629.45		0.612779	-0.706562	#REF!
Q91WK0-2;Q91WK0	Q91WK0-2;Q91WK0	Leucine-rich repeat flightless-interacting protein 2	Lrrfip2	sp|Q91WK0-2|LRRF2_MOUSE Isoform 2 of Leucine-rich repeat flightless-interacting protein 2 OS=Mus musculus OX=10090 GN=Lrrfip2;sp|Q91WK0|LRRF2_MOUSE Leucine-rich repeat flightless-interacting protein 2 OS=Mus musculus OX=10090 GN=Lrrfip2 PE=1 SV=1	4691.41	3499.59	6592.73	1264.15	1078.27	5271.14			4927.91	1560.08		2537.86	2368.92		0.514997	-0.957365	#REF!
Q3UQ84	Q3UQ84	Threonine--tRNA ligase, mitochondrial	Tars2	sp|Q3UQ84|SYTM_MOUSE Threonine--tRNA ligase, mitochondrial OS=Mus musculus OX=10090 GN=Tars2 PE=1 SV=1	10412.6	6551.15	13747	8238.16	1837.61	5531.74			10236.9	3601.16		5202.5	3212.95		0.50821	-0.976504	#REF!
O70566	O70566	Protein diaphanous homolog 2	Diaph2	sp|O70566|DIAP2_MOUSE Protein diaphanous homolog 2 OS=Mus musculus OX=10090 GN=Diaph2 PE=1 SV=2	1758.46	984.725	1457.16	1399.61	333.347	575.828			1400.12	390.011		769.594	558.916		0.549664	-0.863378	#REF!
Q99LG4	Q99LG4	Tetratricopeptide repeat protein 5	Ttc5	sp|Q99LG4|TTC5_MOUSE Tetratricopeptide repeat protein 5 OS=Mus musculus OX=10090 GN=Ttc5 PE=1 SV=2	15291	9680.8	24014.7	14017.6	3665.56	7955.96			16328.8	7223.07		8546.36	5201.19		0.523391	-0.934039	#REF!
P19246	P19246	Neurofilament heavy polypeptide	Nefh	sp|P19246|NFH_MOUSE Neurofilament heavy polypeptide OS=Mus musculus OX=10090 GN=Nefh PE=1 SV=3	5355.31	7472.41	4262.49	3894.2	2371.4	354.65			5696.74	1631.97		2206.75	1775.51		0.387371	-1.36821	#REF!
P56380	P56380	Bis(5-nucleosyl)-tetraphosphatase [asymmetrical]	Nudt2	sp|P56380|AP4A_MOUSE Bis(5-nucleosyl)-tetraphosphatase [asymmetrical] OS=Mus musculus OX=10090 GN=Nudt2 PE=1 SV=3	51400.7	50588.5	66100.4	36715.6	14814.4	47236.3			56029.9	8730.77		32922.1	16540.5		0.587582	-0.767139	#REF!
Q9D938	Q9D938	Transmembrane protein 160	Tmem160	sp|Q9D938|TM160_MOUSE Transmembrane protein 160 OS=Mus musculus OX=10090 GN=Tmem160 PE=2 SV=1	44719.6	34169.7	13715.7	27803.3	5863.24	8963.41			30868.3	15763.4		14210	11873.8		0.460342	-1.11922	#REF!
Q8CFC7;Q8CFC7-2;Q8CFC7-3	Q8CFC7;Q8CFC7-2;Q8CFC7-3	CLK4-associating serine/arginine rich protein	Clasrp	sp|Q8CFC7|CLASR_MOUSE CLK4-associating serine/arginine rich protein OS=Mus musculus OX=10090 GN=Clasrp PE=1 SV=3;sp|Q8CFC7-2|CLASR_MOUSE Isoform 2 of CLK4-associating serine/arginine rich protein OS=Mus musculus OX=10090 GN=Clasrp;sp|Q8CFC7-3|CLASR_MOUSE I	2213.44	3394.07	2949.3	2193.64	1480.38				2852.27	596.265		1837.01	504.35		0.644051	-0.634753	#REF!
Q9D2E2;Q9D2E2-2	Q9D2E2;Q9D2E2-2	Target of EGR1 protein 1	Toe1	sp|Q9D2E2|TOE1_MOUSE Target of EGR1 protein 1 OS=Mus musculus OX=10090 GN=Toe1 PE=1 SV=1;sp|Q9D2E2-2|TOE1_MOUSE Isoform 2 of Target of EGR1 protein 1 OS=Mus musculus OX=10090 GN=Toe1	8494.59	16945.8	21104	12057	5291.48	9196.62			15514.8	6425.34		8848.38	3396.2		0.570319	-0.810158	#REF!
O88508;O88508-2	O88508;O88508-2	DNA (cytosine-5)-methyltransferase 3A	Dnmt3a	sp|O88508|DNM3A_MOUSE DNA (cytosine-5)-methyltransferase 3A OS=Mus musculus OX=10090 GN=Dnmt3a PE=1 SV=2;sp|O88508-2|DNM3A_MOUSE Isoform 2 of DNA (cytosine-5)-methyltransferase 3A OS=Mus musculus OX=10090 GN=Dnmt3a	6410.14	4972.01	5416.23	5503.93	3155.65	1901.08			5599.46	736.363		3520.22	1828.88		0.628672	-0.669621	#REF!
Q91W34-2;Q91W34	Q91W34-2;Q91W34	RUS1 family protein C16orf58 homolog		sp|Q91W34-2|RUSF1_MOUSE Isoform 2 of RUS family member 1 OS=Mus musculus OX=10090 GN=Rusf1;sp|Q91W34|RUSF1_MOUSE RUS family member 1 OS=Mus musculus OX=10090 GN=Rusf1 PE=1 SV=1	1586.31		3713.95	719.29	691.879				2650.13	1504.47		705.585	19.3826		0.266245	-1.90917	#REF!
Q9JL60	Q9JL60	Glucocorticoid modulatory element-binding protein 1	Gmeb1	sp|Q9JL60|GMEB1_MOUSE Glucocorticoid modulatory element-binding protein 1 OS=Mus musculus OX=10090 GN=Gmeb1 PE=1 SV=2	9807.15	6743.34	6777.06	8290.26	2335.01	2794.99			7775.85	1759.24		4473.42	3313.47		0.575296	-0.797623	#REF!
Q99PU7	Q99PU7	Ubiquitin carboxyl-terminal hydrolase BAP1	Bap1	sp|Q99PU7|BAP1_MOUSE Ubiquitin carboxyl-terminal hydrolase BAP1 OS=Mus musculus OX=10090 GN=Bap1 PE=1 SV=1		501.265	309.371	242.791	117.18				405.318	135.689		179.985	88.8205		0.444059	-1.17118	#REF!
O70494-3;O70494-2;O70494	O70494-3;O70494-2;O70494	Transcription factor Sp3	Sp3	sp|O70494-3|SP3_MOUSE Isoform 3 of Transcription factor Sp3 OS=Mus musculus OX=10090 GN=Sp3;sp|O70494-2|SP3_MOUSE Isoform 2 of Transcription factor Sp3 OS=Mus musculus OX=10090 GN=Sp3;sp|O70494|SP3_MOUSE Transcription factor Sp3 OS=Mus musculus OX=10090 GN	3096.08	8479.28	8406.56	5375.43	2673.82	2227.06			6660.64	3087.22		3425.43	1703.45		0.51428	-0.959375	#REF!
Q8CE90-2;Q8CE90-6;Q8CE90-8;Q8CE90-7;Q8CE90;Q8CE90-4;Q8CE90-3;Q8CE90-5	Q8CE90-2;Q8CE90-6;Q8CE90-8;Q8CE90-7;Q8CE90;Q8CE90-4;Q8CE90-3;Q8CE90-5	Dual specificity mitogen-activated protein kinase kinase 7	Map2k7	sp|Q8CE90-2|MP2K7_MOUSE Isoform 2 of Dual specificity mitogen-activated protein kinase kinase 7 OS=Mus musculus OX=10090 GN=Map2k7;sp|Q8CE90-6|MP2K7_MOUSE Isoform 6 of Dual specificity mitogen-activated protein kinase kinase 7 OS=Mus musculus OX=10090 GN=M	10779.8	3120.99	6351.21	3554.44	1884.68	4328.32			6750.65	3844.98		3255.81	1248.89		0.482296	-1.05201	#REF!
P33215;P33215-2	P33215;P33215-2	Protein NEDD1	Nedd1	sp|P33215|NEDD1_MOUSE Protein NEDD1 OS=Mus musculus OX=10090 GN=Nedd1 PE=1 SV=2;sp|P33215-2|NEDD1_MOUSE Isoform 2 of Protein NEDD1 OS=Mus musculus OX=10090 GN=Nedd1	13201	16329.9	7159.64	10928.1	2248.95	5434.88			12230.2	4661.58		6203.96	4390.36		0.507266	-0.979186	#REF!
P99028	P99028	Cytochrome b-c1 complex subunit 6, mitochondrial	Uqcrh	sp|P99028|QCR6_MOUSE Cytochrome b-c1 complex subunit 6, mitochondrial OS=Mus musculus OX=10090 GN=Uqcrh PE=1 SV=2	196942	238018	726029	138077	142299	198745			386996	294328		159707	33873.9		0.412683	-1.27689	#REF!
Q6DVA0	Q6DVA0	LEM domain-containing protein 2	Lemd2	sp|Q6DVA0|LEMD2_MOUSE LEM domain-containing protein 2 OS=Mus musculus OX=10090 GN=Lemd2 PE=1 SV=1	4772.58	2180.46	4952.58	2327.54	3203.52	1231.99			3968.54	1551.13		2254.35	987.802		0.568055	-0.815897	#REF!
Q64281-2;Q64281	Q64281-2;Q64281	Leukocyte immunoglobulin-like receptor subfamily B member 4	Lilrb4	sp|Q64281-2|LIRB4_MOUSE Isoform 2 of Leukocyte immunoglobulin-like receptor subfamily B member 4 OS=Mus musculus OX=10090 GN=Lilrb4;sp|Q64281|LIRB4_MOUSE Leukocyte immunoglobulin-like receptor subfamily B member 4 OS=Mus musculus OX=10090 GN=Lilrb4 PE=1 SV		10401.9	3696.76	3871.73	1740.73	1140.94			7049.34	4741.26		2251.13	1435.16		0.31934	-1.64684	#REF!
Q8VEH8	Q8VEH8	Endoplasmic reticulum lectin 1	Erlec1	sp|Q8VEH8|ERLEC_MOUSE Endoplasmic reticulum lectin 1 OS=Mus musculus OX=10090 GN=Erlec1 PE=1 SV=1	2444.11	2236.36	96090.2	673.887	1950.3	564.068			33590.2	54126.6		1062.75	770.596		0.0316387	-4.98217	#REF!
Q9DAS9	Q9DAS9	Guanine nucleotide-binding protein G(I)/G(S)/G(O) subunit gamma-12	Gng12	sp|Q9DAS9|GBG12_MOUSE Guanine nucleotide-binding protein G(I)/G(S)/G(O) subunit gamma-12 OS=Mus musculus OX=10090 GN=Gng12 PE=1 SV=3	91848.5	47733.6	102831	22852.9	49332.7	66615			80804.4	29161.9		46266.9	22041.6		0.572578	-0.804455	#REF!
Q8VEB4	Q8VEB4	Group XV phospholipase A2	Pla2g15	sp|Q8VEB4|PAG15_MOUSE Phospholipase A2 group XV OS=Mus musculus OX=10090 GN=Pla2g15 PE=1 SV=1	4926.09	5227.64	5543.89	2805.27		1416.98			5232.54	308.929		2111.13	981.671		0.403461	-1.3095	#REF!
Q69ZK6	Q69ZK6	Probable JmjC domain-containing histone demethylation protein 2C	Jmjd1c	sp|Q69ZK6|JHD2C_MOUSE Probable JmjC domain-containing histone demethylation protein 2C OS=Mus musculus OX=10090 GN=Jmjd1c PE=1 SV=3		622.487	387.45	239.917		85.1309			504.969	166.196		162.524	109.45		0.32185	-1.63554	#REF!
Q9CR70	Q9CR70	EKC/KEOPS complex subunit Lage3	Lage3	sp|Q9CR70|LAGE3_MOUSE EKC/KEOPS complex subunit Lage3 OS=Mus musculus OX=10090 GN=Lage3 PE=2 SV=1	9760.39	8015.66	18257.1	6478.68	10318.5	5051.26			12011.1	5479.15		7282.82	2724.15		0.606343	-0.721794	#REF!
Q80VP1;Q80VP1-2;Q91W69	Q80VP1;Q80VP1-2	Epsin-1	Epn1	sp|Q80VP1|EPN1_MOUSE Epsin-1 OS=Mus musculus OX=10090 GN=Epn1 PE=1 SV=3;sp|Q80VP1-2|EPN1_MOUSE Isoform 2 of Epsin-1 OS=Mus musculus OX=10090 GN=Epn1	1590.35	4717.15	2925.9	2881.49	767.017	1012.81			3077.8	1568.93		1553.77	1156.38		0.504832	-0.986125	#REF!
Q8C4J7	Q8C4J7	Transducin beta-like protein 3	Tbl3	sp|Q8C4J7|TBL3_MOUSE Transducin beta-like protein 3 OS=Mus musculus OX=10090 GN=Tbl3 PE=2 SV=1	69338.9	53639.3	121979	54383.7	42817.4	54296.6			81652.5	35795.3		50499.2	6652.83		0.618465	-0.693236	#REF!
Q8VCM7	Q8VCM7	Fibrinogen gamma chain	Fgg	sp|Q8VCM7|FIBG_MOUSE Fibrinogen gamma chain OS=Mus musculus OX=10090 GN=Fgg PE=1 SV=1	16450.9	23460.1	13553.6	14591.6	6907.63	1502.61			17821.5	5093.47		7667.29	6577.49		0.430226	-1.21683	#REF!
D3YXK1	D3YXK1	Atherin	Samd1	sp|D3YXK1|SAMD1_MOUSE Atherin OS=Mus musculus OX=10090 GN=Samd1 PE=1 SV=1	1484.49	1996.97	2068.06	436.813	968.176				1849.84	318.395		702.495	375.731		0.37976	-1.39684	#REF!
Q8R5C8	Q8R5C8	Zinc finger MYND domain-containing protein 11	Zmynd11	sp|Q8R5C8|ZMY11_MOUSE Zinc finger MYND domain-containing protein 11 OS=Mus musculus OX=10090 GN=Zmynd11 PE=1 SV=2	2587.63	2646.18	698.322	460.061		983.019			1977.38	1108.08		721.54	369.788		0.364897	-1.45444	#REF!
Q60862	Q60862	Origin recognition complex subunit 2	Orc2	sp|Q60862|ORC2_MOUSE Origin recognition complex subunit 2 OS=Mus musculus OX=10090 GN=Orc2 PE=1 SV=1	3018.68	11340.6	3362.79	2209.43	2290.64	2340.87			5907.34	4708.45		2280.32	66.3271		0.386014	-1.37327	#REF!
Q3U2A8	Q3U2A8	Valine--tRNA ligase, mitochondrial	Vars2	sp|Q3U2A8|SYVM_MOUSE Valine--tRNA ligase, mitochondrial OS=Mus musculus OX=10090 GN=Vars2 PE=1 SV=2	1667.17	2766.51	2299.59	2364.38	829.428	984.298			2244.42	551.743		1392.7	845.054		0.620517	-0.688458	#REF!
D3Z3N4;D3YWT1;D3Z6Y3	D3Z3N4;D3YWT1		Hnrnph3	tr|D3Z3N4|D3Z3N4_MOUSE Heterogeneous nuclear ribonucleoprotein H3 OS=Mus musculus OX=10090 GN=Hnrnph3 PE=1 SV=1;tr|D3YWT1|D3YWT1_MOUSE Heterogeneous nuclear ribonucleoprotein H3 OS=Mus musculus OX=10090 GN=Hnrnph3 PE=1 SV=1	44095.8	19068.7	19608.3	19383.6	18307	9763.13			27590.9	14296.2		15817.9	5271.17		0.573302	-0.802634	#REF!
Q7TQH7	Q7TQH7	Low-density lipoprotein receptor-related protein 10	Lrp10	sp|Q7TQH7|LRP10_MOUSE Low-density lipoprotein receptor-related protein 10 OS=Mus musculus OX=10090 GN=Lrp10 PE=2 SV=2	1898.49	2808.5	2338.49	1185.09	2156.71	461.757			2348.49	455.088		1267.85	850.504		0.539857	-0.88935	#REF!
P97494	P97494	Glutamate--cysteine ligase catalytic subunit	Gclc	sp|P97494|GSH1_MOUSE Glutamate--cysteine ligase catalytic subunit OS=Mus musculus OX=10090 GN=Gclc PE=1 SV=4	8936.19	5631.75	4441.18	4812.82	1564.26	4394.03			6336.37	2328.87		3590.37	1767.11		0.566629	-0.819525	#REF!
Q80YW0	Q80YW0	Cytohesin-4	Cyth4	sp|Q80YW0|CYH4_MOUSE Cytohesin-4 OS=Mus musculus OX=10090 GN=Cyth4 PE=1 SV=1	29749.7	17319.6	14195.1	19073.3	8198.02	10870.4			20421.5	8228.18		12713.9	5667.17		0.622575	-0.683681	#REF!
P29351-2;P29351;P29351-3	P29351-2;P29351;P29351-3	Tyrosine-protein phosphatase non-receptor type 6	Ptpn6	sp|P29351-2|PTN6_MOUSE Isoform 2 of Tyrosine-protein phosphatase non-receptor type 6 OS=Mus musculus OX=10090 GN=Ptpn6;sp|P29351|PTN6_MOUSE Tyrosine-protein phosphatase non-receptor type 6 OS=Mus musculus OX=10090 GN=Ptpn6 PE=1 SV=2;sp|P29351-3|PTN6_MOUSE	106399	87633.5	63174.3		12126.3	1297.06			85735.6	21674.7		6711.67	7657.41		0.0782833	-3.67515	#REF!
Q9EQ08;B1ATE0	Q9EQ08;B1ATE0		Sgsh	tr|Q9EQ08|Q9EQ08_MOUSE Heparan N-sulfatase OS=Mus musculus OX=10090 GN=Sgsh PE=1 SV=1;tr|B1ATE0|B1ATE0_MOUSE N-sulfoglucosamine sulfohydrolase (sulfamidase) OS=Mus musculus OX=10090 GN=Sgsh PE=1 SV=1	2204.82	1776.62	481.973	822.222	547.903	346.389			1487.8	897		572.172	238.843		0.384575	-1.37866	#REF!
Q9CR50	Q9CR50	RING finger and CHY zinc finger domain-containing protein 1	Rchy1	sp|Q9CR50|ZN363_MOUSE RING finger and CHY zinc finger domain-containing protein 1 OS=Mus musculus OX=10090 GN=Rchy1 PE=1 SV=1	7510.65	5719.01	6421.86	7051.61	2781.49	2441.49			6550.51	902.725		4091.53	2569.13		0.624613	-0.678966	#REF!
P61021	P61021	Ras-related protein Rab-5B	Rab5b	sp|P61021|RAB5B_MOUSE Ras-related protein Rab-5B OS=Mus musculus OX=10090 GN=Rab5b PE=1 SV=1	30190.5	17955.8	12133.4	11702.1	16441.6	7204.21			20093.3	9216.32		11782.6	4619.24		0.586398	-0.770049	#REF!
P58064	P58064	28S ribosomal protein S6, mitochondrial	Mrps6	sp|P58064|RT06_MOUSE 28S ribosomal protein S6, mitochondrial OS=Mus musculus OX=10090 GN=Mrps6 PE=1 SV=3	51093.1	98761.4	100055	58833.1	40431.8	64692.9			83303.3	27902.4		54652.6	12659.3		0.656068	-0.608084	#REF!
Q99L00-2;Q99L00	Q99L00-2;Q99L00	HAUS augmin-like complex subunit 8	Haus8	sp|Q99L00-2|HAUS8_MOUSE Isoform 2 of HAUS augmin-like complex subunit 8 OS=Mus musculus OX=10090 GN=Haus8;sp|Q99L00|HAUS8_MOUSE HAUS augmin-like complex subunit 8 OS=Mus musculus OX=10090 GN=Haus8 PE=1 SV=2	6499.03	1785.48	15159	1896.6	3390.88	1053.22			7814.51	6783.12		2113.56	1183.83		0.270467	-1.88648	#REF!
Q5NCR9	Q5NCR9	Nuclear speckle splicing regulatory protein 1	Nsrp1	sp|Q5NCR9|NSRP1_MOUSE Nuclear speckle splicing regulatory protein 1 OS=Mus musculus OX=10090 GN=Nsrp1 PE=1 SV=1	2900.33	3067.06	3256.2	3626.78	456.466	445.974			3074.53	178.05		1509.74	1833.42		0.491048	-1.02606	#REF!
Q80TL7-2;Q80TL7	Q80TL7-2;Q80TL7	Protein MON2 homolog	Mon2	sp|Q80TL7-2|MON2_MOUSE Isoform 2 of Protein MON2 homolog OS=Mus musculus OX=10090 GN=Mon2;sp|Q80TL7|MON2_MOUSE Protein MON2 homolog OS=Mus musculus OX=10090 GN=Mon2 PE=1 SV=2	7265.26	2619.82	5658.75	2915.33	242.394	2423.49			5181.28	2359.24		1860.4	1422.65		0.359063	-1.47769	#REF!
Q69ZC8	Q69ZC8	GPALPP motifs-containing protein 1	Gpalpp1	sp|Q69ZC8|GPAM1_MOUSE GPALPP motifs-containing protein 1 OS=Mus musculus OX=10090 GN=Gpalpp1 PE=1 SV=2	9481.49	13906.6	12217.3	10771.6	8460.99	4352.27			11868.4	2233.06		7861.63	3251.38		0.662398	-0.59423	#REF!
Q8BIX3;Q8BIX3-2	Q8BIX3;Q8BIX3-2	ARL14 effector protein	Arl14ep	sp|Q8BIX3|AL14E_MOUSE ARL14 effector protein OS=Mus musculus OX=10090 GN=Arl14ep PE=1 SV=1;sp|Q8BIX3-2|AL14E_MOUSE Isoform 2 of ARL14 effector protein OS=Mus musculus OX=10090 GN=Arl14ep	4217.25		10302.3	2894.32	3998.98	1378.86			7259.8	4302.82		2757.39	1315.41		0.379816	-1.39663	#REF!
Q9D8P4;Q9D8P4-2	Q9D8P4	39S ribosomal protein L17, mitochondrial	Mrpl17	sp|Q9D8P4|RM17_MOUSE 39S ribosomal protein L17, mitochondrial OS=Mus musculus OX=10090 GN=Mrpl17 PE=1 SV=1	13531.2	35300.2	19327.8	20137.8	3223.21	8963.89			22719.7	11273.9		10775	8601.5		0.474256	-1.07626	#REF!
E9Q634	E9Q634	Unconventional myosin-Ie	Myo1e	sp|E9Q634|MYO1E_MOUSE Unconventional myosin-Ie OS=Mus musculus OX=10090 GN=Myo1e PE=1 SV=1	3503.44	3533.61	5406.4	306.788	1787.26	3151.11			4147.82	1090.07		1748.39	1422.56		0.42152	-1.24633	#REF!
Q9CQK1	Q9CQK1	Zinc finger HIT domain-containing protein 3	Znhit3	sp|Q9CQK1|ZNHI3_MOUSE Zinc finger HIT domain-containing protein 3 OS=Mus musculus OX=10090 GN=Znhit3 PE=1 SV=1	7134.34	10433.6	20142.1	2054.13	13489.6	1039.64			12570	6761.91		5527.81	6913.79		0.439762	-1.1852	#REF!
Q9CR67	Q9CR67	Transmembrane protein 33	Tmem33	sp|Q9CR67|TMM33_MOUSE Transmembrane protein 33 OS=Mus musculus OX=10090 GN=Tmem33 PE=1 SV=1	115109	213625	96464.9	109242	57513.9	96908.3			141733	62954.5		87888.2	27018.2		0.620097	-0.689434	#REF!
Q8BRF7;Q8BRF7-3;Q8BRF7-2	Q8BRF7;Q8BRF7-3;Q8BRF7-2	Sec1 family domain-containing protein 1	Scfd1	sp|Q8BRF7|SCFD1_MOUSE Sec1 family domain-containing protein 1 OS=Mus musculus OX=10090 GN=Scfd1 PE=1 SV=1;sp|Q8BRF7-3|SCFD1_MOUSE Isoform 3 of Sec1 family domain-containing protein 1 OS=Mus musculus OX=10090 GN=Scfd1;sp|Q8BRF7-2|SCFD1_MOUSE Isoform 2 of Se	65384	48262.8	93370.7	54558.6	54365.1	29306.7			69005.8	22771		46076.8	14523.6		0.667723	-0.582677	#REF!
F7CVJ5;F7DBB3;E9PYB0	F7CVJ5;F7DBB3;E9PYB0		Ahnak2	tr|F7CVJ5|F7CVJ5_MOUSE AHNAK nucleoprotein 2 (Fragment) OS=Mus musculus OX=10090 GN=Ahnak2 PE=1 SV=1;tr|F7DBB3|F7DBB3_MOUSE AHNAK nucleoprotein 2 (Fragment) OS=Mus musculus OX=10090 GN=Ahnak2 PE=1 SV=1;tr|E9PYB0|E9PYB0_MOUSE AHNAK nucleoprotein 2 (Fragment	2885.55	3663.36	2233.91	967.077	247.127				2927.61	715.655		607.102	509.081		0.207372	-2.26971	#REF!
Q6P7W2;Q6P7W2-2	Q6P7W2;Q6P7W2-2	SH3KBP1-binding protein 1	Shkbp1	sp|Q6P7W2|SHKB1_MOUSE SH3KBP1-binding protein 1 OS=Mus musculus OX=10090 GN=Shkbp1 PE=1 SV=1;sp|Q6P7W2-2|SHKB1_MOUSE Isoform 2 of SH3KBP1-binding protein 1 OS=Mus musculus OX=10090 GN=Shkbp1	4286.73	5308.25	1933.38	2899.58	761.184	2147.46			3842.79	1730.68		1936.07	1084.76		0.50382	-0.989018	#REF!
Q9WTX5	Q9WTX5	S-phase kinase-associated protein 1	Skp1	sp|Q9WTX5|SKP1_MOUSE S-phase kinase-associated protein 1 OS=Mus musculus OX=10090 GN=Skp1 PE=1 SV=3	192415	230984	372454	229878	117682	183655			265284	94794.3		177071	56386.8		0.667478	-0.583208	#REF!
Q9R0L6;Q9R0L6-2;REV__Q91X46;REV__Q91X46-3;REV__Q91X46-2	Q9R0L6;Q9R0L6-2	Pericentriolar material 1 protein	Pcm1	sp|Q9R0L6|PCM1_MOUSE Pericentriolar material 1 protein OS=Mus musculus OX=10090 GN=Pcm1 PE=1 SV=2;sp|Q9R0L6-2|PCM1_MOUSE Isoform 2 of Pericentriolar material 1 protein OS=Mus musculus OX=10090 GN=Pcm1	6585.17	2678.66	3068.3	2618.98	1981.79	2475.74			4110.71	2151.78		2358.83	334.292		0.573826	-0.801314	#REF!
Q91VT4	Q91VT4	Carbonyl reductase family member 4	Cbr4	sp|Q91VT4|CBR4_MOUSE Carbonyl reductase family member 4 OS=Mus musculus OX=10090 GN=Cbr4 PE=1 SV=2	18482.3	4983.25	14779.8	3884.03	1874.17	10916.7			12748.5	6975.03		5558.31	4748.09		0.435999	-1.1976	#REF!
Q9CWT6	Q9CWT6	Probable ATP-dependent RNA helicase DDX28	Ddx28	sp|Q9CWT6|DDX28_MOUSE Probable ATP-dependent RNA helicase DDX28 OS=Mus musculus OX=10090 GN=Ddx28 PE=2 SV=2	1652.86	1197.21	5138.11	849.772	1078.41	1131.91			2662.73	2155.82		1020.03	149.857		0.383078	-1.38429	#REF!
Q99JP4	Q99JP4	Anaphase-promoting complex subunit CDC26	Cdc26	sp|Q99JP4|CDC26_MOUSE Anaphase-promoting complex subunit CDC26 OS=Mus musculus OX=10090 GN=Cdc26 PE=1 SV=1	53311.8	55036.8	26541.1	30000.7	29728.7	25585			44963.2	15977.4		28438.1	2474.66		0.632475	-0.660919	#REF!
O35130	O35130	Ribosomal RNA small subunit methyltransferase NEP1	Emg1	sp|O35130|NEP1_MOUSE Ribosomal RNA small subunit methyltransferase NEP1 OS=Mus musculus OX=10090 GN=Emg1 PE=1 SV=1	169506	99150.5	107325	131537	54126.6	55454			125327	38477.6		80372.7	44315		0.641304	-0.64092	#REF!
Q8K1E6	Q8K1E6	Alpha-ketoglutarate-dependent dioxygenase alkB homolog 3	Alkbh3	sp|Q8K1E6|ALKB3_MOUSE Alpha-ketoglutarate-dependent dioxygenase alkB homolog 3 OS=Mus musculus OX=10090 GN=Alkbh3 PE=1 SV=1	5744.84	3291.38	8585.59	3928.12		2777.63			5873.94	2649.46		3352.87	813.521		0.570805	-0.80893	#REF!
Q9JJA7;Q9JJA7-3;Q9JJA7-2	Q9JJA7	Cyclin-L2	Ccnl2	sp|Q9JJA7|CCNL2_MOUSE Cyclin-L2 OS=Mus musculus OX=10090 GN=Ccnl2 PE=1 SV=1	5440.53	2492.96	1418.63	1467.97	1653.69	1080.03			3117.38	2082.38		1400.56	292.71		0.449276	-1.15433	#REF!
Q8BWR2;Q8BWR2-2	Q8BWR2;Q8BWR2-2	PITH domain-containing protein 1	Pithd1	sp|Q8BWR2|PITH1_MOUSE PITH domain-containing protein 1 OS=Mus musculus OX=10090 GN=Pithd1 PE=1 SV=1;sp|Q8BWR2-2|PITH1_MOUSE Isoform 2 of PITH domain-containing protein 1 OS=Mus musculus OX=10090 GN=Pithd1	5137.52		8952.18		2424.04	4480.28			7044.85	2697.37		3452.16	1453.98		0.490026	-1.02907	#REF!
Q80TJ7;Q80TJ7-2;Q80TJ7-3	Q80TJ7;Q80TJ7-2	Histone lysine demethylase PHF8	Phf8	sp|Q80TJ7|PHF8_MOUSE Histone lysine demethylase PHF8 OS=Mus musculus OX=10090 GN=Phf8 PE=1 SV=2;sp|Q80TJ7-2|PHF8_MOUSE Isoform 2 of Histone lysine demethylase PHF8 OS=Mus musculus OX=10090 GN=Phf8	2679.34	2773.21	4552.27	3278.61	658.148	1490.92			3334.94	1055.28		1809.23	1338.92		0.542507	-0.882286	#REF!
Q9ERS2	Q9ERS2	NADH dehydrogenase [ubiquinone] 1 alpha subcomplex subunit 13	Ndufa13	sp|Q9ERS2|NDUAD_MOUSE NADH dehydrogenase [ubiquinone] 1 alpha subcomplex subunit 13 OS=Mus musculus OX=10090 GN=Ndufa13 PE=1 SV=3	257587	186228	95575.3	160254	76826.3	68531.2			179797	81197.3		101870	50731.2		0.566585	-0.819635	#REF!
Q99LG2	Q99LG2	Transportin-2	Tnpo2	sp|Q99LG2|TNPO2_MOUSE Transportin-2 OS=Mus musculus OX=10090 GN=Tnpo2 PE=1 SV=1	8338.91	11855.7	8248.54	10232.6	4270.26	3426.12			9481.04	2056.99		5976.33	3710.14		0.630346	-0.665785	#REF!
Q9WUJ8	Q9WUJ8	Origin recognition complex subunit 6	Orc6	sp|Q9WUJ8|ORC6_MOUSE Origin recognition complex subunit 6 OS=Mus musculus OX=10090 GN=Orc6 PE=1 SV=1	13120.1	12675	5077.09	6392.46	5071.07	5338.42			10290.7	4520.62		5600.65	698.633		0.544242	-0.877679	#REF!
J3QN89;Q3TJ22;A0A087WNM5	J3QN89;Q3TJ22		Aamp	tr|J3QN89|J3QN89_MOUSE Angio-associated migratory protein OS=Mus musculus OX=10090 GN=Aamp PE=1 SV=1;tr|Q3TJ22|Q3TJ22_MOUSE Angio-associated migratory protein OS=Mus musculus OX=10090 GN=Aamp PE=1 SV=1	17559.1	16085.3	15963.3	4372.82	6735.68	17909.9			16535.9	888.201		9672.8	7230.71		0.584957	-0.773598	#REF!
Q9Z0G0;Q8R5M0	Q9Z0G0	PDZ domain-containing protein GIPC1	Gipc1	sp|Q9Z0G0|GIPC1_MOUSE PDZ domain-containing protein GIPC1 OS=Mus musculus OX=10090 GN=Gipc1 PE=1 SV=1	13264.7	16215.6	9220.91	12066.8	4421.91	8258.19			12900.4	3511.53		8248.98	3822.47		0.639436	-0.645128	#REF!
Q8BS90;Q8BS90-2	Q8BS90	Protein aurora borealis	Bora	sp|Q8BS90|BORA_MOUSE Protein aurora borealis OS=Mus musculus OX=10090 GN=Bora PE=1 SV=1	1413.66		3793.89		586.6	1049.33			2603.78	1683.08		817.967	327.202		0.314146	-1.67049	#REF!
P27641	P27641	X-ray repair cross-complementing protein 5	Xrcc5	sp|P27641|XRCC5_MOUSE X-ray repair cross-complementing protein 5 OS=Mus musculus OX=10090 GN=Xrcc5 PE=1 SV=4	19977.2	29088.1	12213.3	8605.84	17682.2	11477.7			20426.2	8446.38		12588.6	4639		0.616296	-0.698304	#REF!
Q61827	Q61827	Transcription factor MafK	Mafk	sp|Q61827|MAFK_MOUSE Transcription factor MafK OS=Mus musculus OX=10090 GN=Mafk PE=1 SV=1	8024.73	15853.7	8514.46	6718.2	3177.46				10797.6	4385.52		4947.83	2503.68		0.458233	-1.12585	#REF!
Q7TMQ7	Q7TMQ7	WD repeat-containing protein 91	Wdr91	sp|Q7TMQ7|WDR91_MOUSE WD repeat-containing protein 91 OS=Mus musculus OX=10090 GN=Wdr91 PE=1 SV=1	4539.6	3118.44	316.608	313.527		520.325			2658.22	2148.78		416.926	146.228		0.156844	-2.6726	#REF!
O88845;O88845-2;O88845-3	O88845;O88845-2;O88845-3	A-kinase anchor protein 10, mitochondrial	Akap10	sp|O88845|AKA10_MOUSE A-kinase anchor protein 10, mitochondrial OS=Mus musculus OX=10090 GN=Akap10 PE=1 SV=3;sp|O88845-2|AKA10_MOUSE Isoform 2 of A-kinase anchor protein 10, mitochondrial OS=Mus musculus OX=10090 GN=Akap10;sp|O88845-3|AKA10_MOUSE Isoform 3	6078.52	1380.14	6365.4	1718.93	1385.88	1720.99			4608.02	2799.1		1608.6	192.883		0.349088	-1.51834	#REF!
Q9CR95	Q9CR95	Adaptin ear-binding coat-associated protein 1	Necap1	sp|Q9CR95|NECP1_MOUSE Adaptin ear-binding coat-associated protein 1 OS=Mus musculus OX=10090 GN=Necap1 PE=1 SV=2	6904.42	4573.51	5339.38	3148.58	1409.3				5605.77	1188.07		2278.94	1229.86		0.406534	-1.29855	#REF!
Q8CIV2;Q8CIV2-2	Q8CIV2;Q8CIV2-2	Membralin	Tmem259	sp|Q8CIV2|MBRL_MOUSE Membralin OS=Mus musculus OX=10090 GN=Tmem259 PE=1 SV=2;sp|Q8CIV2-2|MBRL_MOUSE Isoform 2 of Membralin OS=Mus musculus OX=10090 GN=Tmem259	1119.93		1218.38	831.145	532.372				1169.15	69.6131		681.759	211.264		0.583122	-0.778132	#REF!
P09602	P09602	Non-histone chromosomal protein HMG-17	Hmgn2	sp|P09602|HMGN2_MOUSE Non-histone chromosomal protein HMG-17 OS=Mus musculus OX=10090 GN=Hmgn2 PE=1 SV=2	1.22546e+06	720107	1.38488e+06	1.10688e+06	315393	549575			1.11015e+06	347065		657283	406588		0.592067	-0.756168	#REF!
Q99K43	Q99K43	Protein regulator of cytokinesis 1	Prc1	sp|Q99K43|PRC1_MOUSE Protein regulator of cytokinesis 1 OS=Mus musculus OX=10090 GN=Prc1 PE=1 SV=2	15811	18813.1	14675.6	11316.4	14689.4	4868.54			16433.2	2137.81		10291.5	4990.03		0.626259	-0.675169	#REF!
E9Q6R7;A0A1W2P7C0;Q61636;A0A1W2P8G5;A0A1W2P8A5;A0A1W2P6L4;P11531;Q05AA6	E9Q6R7		Utrn	tr|E9Q6R7|E9Q6R7_MOUSE Utrophin OS=Mus musculus OX=10090 GN=Utrn PE=1 SV=1	2443.21	2235.44	2332.97	2024.31	468.756	1417.03			2337.2	103.95		1303.37	783.981		0.55766	-0.842542	#REF!
Q8VDQ1;Q8VDQ1-2	Q8VDQ1;Q8VDQ1-2	Prostaglandin reductase 2	Ptgr2	sp|Q8VDQ1|PTGR2_MOUSE Prostaglandin reductase 2 OS=Mus musculus OX=10090 GN=Ptgr2 PE=1 SV=2;sp|Q8VDQ1-2|PTGR2_MOUSE Isoform 2 of Prostaglandin reductase 2 OS=Mus musculus OX=10090 GN=Ptgr2	16937.9	8738.09	17530	10344.4	9351.37	8552.81			14402	4914.03		9416.2	897.56		0.653811	-0.613054	#REF!
Q9CRA4	Q9CRA4	Methylsterol monooxygenase 1	Msmo1	sp|Q9CRA4|MSMO1_MOUSE Methylsterol monooxygenase 1 OS=Mus musculus OX=10090 GN=Msmo1 PE=1 SV=1	18392.3	16379.9	21428.1	8090.11	781.307	12672.7			18733.5	2541.33		7181.37	5997.56		0.383345	-1.38329	#REF!
P41230-2;P41230;P41230-3;Q62240;Q62240-4;Q62240-3;Q62240-2	P41230-2;P41230;P41230-3	Lysine-specific demethylase 5C	Kdm5c	sp|P41230-2|KDM5C_MOUSE Isoform 2 of Lysine-specific demethylase 5C OS=Mus musculus OX=10090 GN=Kdm5c;sp|P41230|KDM5C_MOUSE Lysine-specific demethylase 5C OS=Mus musculus OX=10090 GN=Kdm5c PE=1 SV=4;sp|P41230-3|KDM5C_MOUSE Isoform 3 of Lysine-specific deme	7447.01	3546.93	7744.91	4494.5	1424.44	4406.24			6246.28	2342.45		3441.72	1747.58		0.551004	-0.859866	#REF!
Q80U38	Q80U38	Protein KHNYN	Khnyn	sp|Q80U38|KHNYN_MOUSE Protein KHNYN OS=Mus musculus OX=10090 GN=Khnyn PE=2 SV=2	2574.24	1583.07	1045.37	962.626	1141.65				1734.23	775.561		1052.14	126.586		0.606688	-0.720973	#REF!
Q9DCJ1	Q9DCJ1	Target of rapamycin complex subunit LST8	Mlst8	sp|Q9DCJ1|LST8_MOUSE Target of rapamycin complex subunit LST8 OS=Mus musculus OX=10090 GN=Mlst8 PE=1 SV=1	8033.46	2380.7	7281.56	2506.91	1916.64	4009.07			5898.57	3069.68		2810.87	1078.82		0.476534	-1.06935	#REF!
Q3TUU5	Q3TUU5	Testis-expressed sequence 30 protein	Tex30	sp|Q3TUU5|TEX30_MOUSE Testis-expressed protein 30 OS=Mus musculus OX=10090 GN=Tex30 PE=1 SV=1	43375.5	35444.7	15129.5	13377	20096.2	17271.5			31316.6	14568.5		16914.9	3373.74		0.540127	-0.888631	#REF!
P63213	P63213	Guanine nucleotide-binding protein G(I)/G(S)/G(O) subunit gamma-2	Gng2	sp|P63213|GBG2_MOUSE Guanine nucleotide-binding protein G(I)/G(S)/G(O) subunit gamma-2 OS=Mus musculus OX=10090 GN=Gng2 PE=1 SV=2	55706.1	52329.6	78735.9	72886.2	8254.18	14116.1			62257.2	14370.4		31752.2	35743.5		0.510016	-0.971387	#REF!
P13597-2;P13597	P13597-2;P13597	Intercellular adhesion molecule 1	Icam1	sp|P13597-2|ICAM1_MOUSE Isoform 2 of Intercellular adhesion molecule 1 OS=Mus musculus OX=10090 GN=Icam1;sp|P13597|ICAM1_MOUSE Intercellular adhesion molecule 1 OS=Mus musculus OX=10090 GN=Icam1 PE=1 SV=1	12627.1	13617.2	14417.7	636.358	8625.57	6726.05			13554	896.957		5329.33	4173.73		0.393191	-1.3467	#REF!
Q9R0L7	Q9R0L7	A-kinase anchor protein 8-like	Akap8l	sp|Q9R0L7|AKP8L_MOUSE A-kinase anchor protein 8-like OS=Mus musculus OX=10090 GN=Akap8l PE=1 SV=1	1583.23	2445.49	3378.96	629.691	696.16	2759.09			2469.23	898.102		1361.65	1210.68		0.551447	-0.858705	#REF!
Q80T85	Q80T85	DDB1- and CUL4-associated factor 5	Dcaf5	sp|Q80T85|DCAF5_MOUSE DDB1- and CUL4-associated factor 5 OS=Mus musculus OX=10090 GN=Dcaf5 PE=1 SV=2	5886.09	4010.01	4323.73	5449.02	598.228	1185.19			4739.94	1004.91		2410.81	2647.48		0.508617	-0.97535	#REF!
Q3TQI7	Q3TQI7	Uncharacterized protein C9orf78 homolog		sp|Q3TQI7|TLS1_MOUSE Telomere length and silencing protein 1 homolog OS=Mus musculus OX=10090 PE=1 SV=2	25704.7	18600.2	33564.8	27849.4	8695.91	11506.7			25956.6	7485.46		16017.3	10342.8		0.617082	-0.696467	#REF!
Q5U430-3;Q5U430	Q5U430-3;Q5U430	E3 ubiquitin-protein ligase UBR3	Ubr3	sp|Q5U430-3|UBR3_MOUSE Isoform 3 of E3 ubiquitin-protein ligase UBR3 OS=Mus musculus OX=10090 GN=Ubr3;sp|Q5U430|UBR3_MOUSE E3 ubiquitin-protein ligase UBR3 OS=Mus musculus OX=10090 GN=Ubr3 PE=1 SV=3	570.691	563.794	5880.96	534.412	261.951	281.526			2338.48	3067.88		359.296	151.97		0.153645	-2.70233	#REF!
Q8K296;Q8K296-2	Q8K296;Q8K296-2	Myotubularin-related protein 3	Mtmr3	sp|Q8K296|MTMR3_MOUSE Myotubularin-related protein 3 OS=Mus musculus OX=10090 GN=Mtmr3 PE=1 SV=2;sp|Q8K296-2|MTMR3_MOUSE Isoform 2 of Myotubularin-related protein 3 OS=Mus musculus OX=10090 GN=Mtmr3	2985.37	3813.32	1809.57	1274.82	1905.83	2481.51			2869.42	1006.89		1887.39	603.555		0.657759	-0.604369	#REF!
Q99N95	Q99N95	39S ribosomal protein L3, mitochondrial	Mrpl3	sp|Q99N95|RM03_MOUSE 39S ribosomal protein L3, mitochondrial OS=Mus musculus OX=10090 GN=Mrpl3 PE=1 SV=1	25023.9	11385.4	20749.7	13606	11540.9	11536.7			19053	6975.78		12227.9	1193.47		0.641782	-0.639845	#REF!
E9Q166	E9Q166		Atad2b	tr|E9Q166|E9Q166_MOUSE ATPase family, AAA domain-containing 2B OS=Mus musculus OX=10090 GN=Atad2b PE=1 SV=1	1372.09	616.681		512.645	252.165	493.466			994.386	534.156		419.425	145.169		0.421793	-1.24539	#REF!
Q91W96	Q91W96	Anaphase-promoting complex subunit 4	Anapc4	sp|Q91W96|APC4_MOUSE Anaphase-promoting complex subunit 4 OS=Mus musculus OX=10090 GN=Anapc4 PE=1 SV=1	9554.93	2727.37	10205.6	4075.61	3647.46	2123.36			7495.98	4142.54		3282.14	1026.12		0.437853	-1.19148	#REF!
Q9D0F1	Q9D0F1	Kinetochore protein NDC80 homolog	Ndc80	sp|Q9D0F1|NDC80_MOUSE Kinetochore protein NDC80 homolog OS=Mus musculus OX=10090 GN=Ndc80 PE=1 SV=1	11725.9	3810.43	5410.69	5219.06	3215.98	2677.97			6982.34	4185.24		3704.34	1339.08		0.53053	-0.914495	#REF!
Q64331	Q64331	Unconventional myosin-VI	Myo6	sp|Q64331|MYO6_MOUSE Unconventional myosin-VI OS=Mus musculus OX=10090 GN=Myo6 PE=1 SV=1	426.18	321.698	527.853	185.639	58.0525				425.244	103.08		121.846	90.2172		0.286532	-1.80323	#REF!
Q9CZL2	Q9CZL2	Uncharacterized protein C4orf32 homolog		sp|Q9CZL2|F241A_MOUSE Uncharacterized protein FAM241A OS=Mus musculus OX=10090 GN=Fam241a PE=1 SV=1	3114.05	11451.1	4318.53	3967.21	3134.05	640.948			6294.55	4506.11		2580.74	1730.79		0.409996	-1.28632	#REF!
Q9CPR8	Q9CPR8	Melanoma-associated antigen G1	Ndnl2	sp|Q9CPR8|NSE3_MOUSE Non-structural maintenance of chromosomes element 3 homolog OS=Mus musculus OX=10090 GN=Nsmce3 PE=1 SV=1	12330.5	13495.8	9752.2	6562.87	8523.57	992.22			11859.5	1915.74		5359.55	3907.21		0.45192	-1.14586	#REF!
Q571G4;Q571G4-3	Q571G4	Protein lin-54 homolog	Lin54	sp|Q571G4|LIN54_MOUSE Protein lin-54 homolog OS=Mus musculus OX=10090 GN=Lin54 PE=2 SV=2	1167.92	1274.02	309.972		292.418	445.459			917.305	528.635		368.939	108.216		0.402199	-1.31402	#REF!
Q9Z2B5	Q9Z2B5	Eukaryotic translation initiation factor 2-alpha kinase 3	Eif2ak3	sp|Q9Z2B5|E2AK3_MOUSE Eukaryotic translation initiation factor 2-alpha kinase 3 OS=Mus musculus OX=10090 GN=Eif2ak3 PE=1 SV=1	4453.39	5424.28	3901.63	4783.48	2508.5	1484.99			4593.1	770.879		2925.66	1688.35		0.636968	-0.650708	#REF!
Q61846	Q61846	Maternal embryonic leucine zipper kinase	Melk	sp|Q61846|MELK_MOUSE Maternal embryonic leucine zipper kinase OS=Mus musculus OX=10090 GN=Melk PE=1 SV=2	2818.92		3853.37	2214.93	2275.73	376.56			3336.14	731.46		1622.41	1079.36		0.486312	-1.04004	#REF!
Q31125	Q31125	Zinc transporter SLC39A7	Slc39a7	sp|Q31125|S39A7_MOUSE Zinc transporter SLC39A7 OS=Mus musculus OX=10090 GN=Slc39a7 PE=1 SV=2	7729.81	13719.6	5359.58	4867.29	5255.09	5743.46			8936.34	4308.65		5288.61	439.044		0.591809	-0.756796	#REF!
Q07139;Q07139-2	Q07139;Q07139-2	Protein ECT2	Ect2	sp|Q07139|ECT2_MOUSE Protein ECT2 OS=Mus musculus OX=10090 GN=Ect2 PE=1 SV=2;sp|Q07139-2|ECT2_MOUSE Isoform 2 of Protein ECT2 OS=Mus musculus OX=10090 GN=Ect2	1249.45	1636.39	5794	2120.89	533.799	775.399			2893.28	2519.54		1143.36	855.137		0.395178	-1.33942	#REF!
Q9DB00	Q9DB00	GON-4-like protein	Gon4l	sp|Q9DB00|GON4L_MOUSE GON-4-like protein OS=Mus musculus OX=10090 GN=Gon4l PE=1 SV=3	345.506	374.006	142.817	120.064	189.466				287.443	126.058		154.765	49.0743		0.538419	-0.893198	#REF!
Q9CPV1	Q9CPV1	Spindle and kinetochore-associated protein 1	Ska1	sp|Q9CPV1|SKA1_MOUSE Spindle and kinetochore-associated protein 1 OS=Mus musculus OX=10090 GN=Ska1 PE=2 SV=2	4597.85	2696.69	7402.4	5097.46	1308.5	1536.73			4898.98	2367.26		2647.56	2124.74		0.540431	-0.887817	#REF!
Q80WC1-2;Q80WC1-3;Q80WC1;Q80WC1-4	Q80WC1-2;Q80WC1-3;Q80WC1;Q80WC1-4	Ubinuclein-2	Ubn2	sp|Q80WC1-2|UBN2_MOUSE Isoform 2 of Ubinuclein-2 OS=Mus musculus OX=10090 GN=Ubn2;sp|Q80WC1-3|UBN2_MOUSE Isoform 3 of Ubinuclein-2 OS=Mus musculus OX=10090 GN=Ubn2;sp|Q80WC1|UBN2_MOUSE Ubinuclein-2 OS=Mus musculus OX=10090 GN=Ubn2 PE=1 SV=2;sp|Q80WC1-4|UBN	3092	891.133	581.022	504.347	422.965	647.336			1521.39	1369		524.883	113.587		0.345003	-1.53532	#REF!
Q8CFK2	Q8CFK2	Transcription factor IIIB 90 kDa subunit	Brf1	sp|Q8CFK2|TF3B_MOUSE Transcription factor IIIB 90 kDa subunit OS=Mus musculus OX=10090 GN=Brf1 PE=1 SV=1	4166.79	1558.34	1706.23	2393.29	898.159	501.902			2477.12	1465.16		1264.45	997.477		0.510452	-0.970153	#REF!
Q9CZU4	Q9CZU4	GTPase Era, mitochondrial	Eral1	sp|Q9CZU4|ERAL1_MOUSE GTPase Era, mitochondrial OS=Mus musculus OX=10090 GN=Eral1 PE=2 SV=1	4346.72	8559.41	8389.95	5207.4	2522.57	5767.56			7098.69	2384.79		4499.18	1734.55		0.633804	-0.657892	#REF!
Q3U9N9;Q3U9N9-2	Q3U9N9;Q3U9N9-2	Monocarboxylate transporter 10	Slc16a10	sp|Q3U9N9|MOT10_MOUSE Monocarboxylate transporter 10 OS=Mus musculus OX=10090 GN=Slc16a10 PE=1 SV=1;sp|Q3U9N9-2|MOT10_MOUSE Isoform 2 of Monocarboxylate transporter 10 OS=Mus musculus OX=10090 GN=Slc16a10	3745.73	2745.67	2380.79	1633.75	661.865				2957.4	706.672		1147.81	687.227		0.388114	-1.36545	#REF!
Q8K1X1	Q8K1X1	WD repeat-containing protein 11	Wdr11	sp|Q8K1X1|WDR11_MOUSE WD repeat-containing protein 11 OS=Mus musculus OX=10090 GN=Wdr11 PE=1 SV=1	2325.57		6437.38	1560.72	440.73	2970.08			4381.48	2907.49		1657.18	1267.43		0.378224	-1.40269	#REF!
A6H619-2;A6H619	A6H619-2;A6H619	PHD and RING finger domain-containing protein 1	Phrf1	sp|A6H619-2|PHRF1_MOUSE Isoform 2 of PHD and RING finger domain-containing protein 1 OS=Mus musculus OX=10090 GN=Phrf1;sp|A6H619|PHRF1_MOUSE PHD and RING finger domain-containing protein 1 OS=Mus musculus OX=10090 GN=Phrf1 PE=1 SV=2	327.552	598.456	1720.76		369.391	272.659			882.257	738.692		321.025	68.3994		0.363868	-1.45851	#REF!
Q80U72;Q80U72-4;Q80U72-2;Q80U72-3;Q80VQ1-3;Q80VQ1	Q80U72;Q80U72-4;Q80U72-2;Q80U72-3	Protein scribble homolog	Scrib	sp|Q80U72|SCRIB_MOUSE Protein scribble homolog OS=Mus musculus OX=10090 GN=Scrib PE=1 SV=2;sp|Q80U72-4|SCRIB_MOUSE Isoform 4 of Protein scribble homolog OS=Mus musculus OX=10090 GN=Scrib;sp|Q80U72-2|SCRIB_MOUSE Isoform 2 of Protein scribble homolog OS=Mus	589.117	1247.55	684.688	741.487	343.232	532.047			840.452	355.781		538.922	199.217		0.641229	-0.641089	#REF!
Q9D832	Q9D832	DnaJ homolog subfamily B member 4	Dnajb4	sp|Q9D832|DNJB4_MOUSE DnaJ homolog subfamily B member 4 OS=Mus musculus OX=10090 GN=Dnajb4 PE=1 SV=1	5960.61		10403.1	4418.63	7242.32	2231.48			8181.85	3141.3		4630.81	2512.15		0.565986	-0.821162	#REF!
Q80TY5	Q80TY5	Vacuolar protein sorting-associated protein 13B	Vps13b	sp|Q80TY5|VP13B_MOUSE Vacuolar protein sorting-associated protein 13B OS=Mus musculus OX=10090 GN=Vps13b PE=1 SV=3	119.291	61.742		36.8443		46.7752			90.5168	40.6936		41.8097	7.02219		0.4619	-1.11435	#REF!
Q8BYW1-2;Q8BYW1-3;Q8BYW1	Q8BYW1-2;Q8BYW1-3;Q8BYW1	Rho GTPase-activating protein 25	Arhgap25	sp|Q8BYW1-2|RHG25_MOUSE Isoform 2 of Rho GTPase-activating protein 25 OS=Mus musculus OX=10090 GN=Arhgap25;sp|Q8BYW1-3|RHG25_MOUSE Isoform 3 of Rho GTPase-activating protein 25 OS=Mus musculus OX=10090 GN=Arhgap25;sp|Q8BYW1|RHG25_MOUSE Rho GTPase-activatin	7805.13	21753.4	6976.17	5423.71	5427.09	6972.98			12178.2	8302.71		5941.26	893.494		0.487858	-1.03547	#REF!
O88448	O88448	Kinesin light chain 2	Klc2	sp|O88448|KLC2_MOUSE Kinesin light chain 2 OS=Mus musculus OX=10090 GN=Klc2 PE=1 SV=1	9538.33	5801.56	4444.23	5509.12	3577.02	913.774			6594.7	2638.04		3333.31	2307.35		0.505452	-0.984353	#REF!
Q61033	Q61033	Lamina-associated polypeptide 2, isoforms alpha/zeta	Tmpo	sp|Q61033|LAP2A_MOUSE Lamina-associated polypeptide 2, isoforms alpha/zeta OS=Mus musculus OX=10090 GN=Tmpo PE=1 SV=4	211572	249711	442303	197512	181473	221604			301195	123682		200196	20199.8		0.664672	-0.589285	#REF!
G5E8B9	G5E8B9		Zbtb11	sp|G5E8B9|ZBT11_MOUSE Zinc finger and BTB domain-containing protein 11 OS=Mus musculus OX=10090 GN=Zbtb11 PE=2 SV=1	1093.89	1467.66	2260.24	1473.63	847.442	287.455			1607.26	595.575		869.508	593.394		0.540987	-0.886333	#REF!
Q99LQ1	Q99LQ1	MAP3K12-binding inhibitory protein 1	Mbip	sp|Q99LQ1|MBIP1_MOUSE MAP3K12-binding inhibitory protein 1 OS=Mus musculus OX=10090 GN=Mbip PE=1 SV=1	650.879	1584.03	1688.07		801.206	672.153			1307.66	571.162		736.679	91.2539		0.563358	-0.827877	#REF!
Q9DBN5;Q9DBN5-3;Q9DBN5-2;REV__A8C756	Q9DBN5;Q9DBN5-3;Q9DBN5-2	Lon protease homolog 2, peroxisomal	Lonp2	sp|Q9DBN5|LONP2_MOUSE Lon protease homolog 2, peroxisomal OS=Mus musculus OX=10090 GN=Lonp2 PE=1 SV=1;sp|Q9DBN5-3|LONP2_MOUSE Isoform 3 of Lon protease homolog 2, peroxisomal OS=Mus musculus OX=10090 GN=Lonp2;sp|Q9DBN5-2|LONP2_MOUSE Isoform 2 of Lon protea	2142.58	1909.86	1608.5	1209.34	258.507	1471.35			1886.98	267.777		979.735	638.192		0.519207	-0.945618	#REF!
[truncated: 5,285 more rows]

## Sheet: only in DKO
Protein IDs	Majority protein IDs	Protein names	Gene names		Copy number BR1_WT	Copy number BR2_WT	Copy number BR3_WT	Copy number BR1_DKO	Copy number BR2_DKO	Copy number BR3_DKO
[truncated: 40 more rows]

[truncated: 4 more sheets: only in WT, down in DKO, up in DKO, legend]
