# Supplementary material for: Concomitant deletion of Ptpn6 and Ptpn11 in T cells fails to improve anticancer responses
Source: EMBO Rep. 2022 Oct 4;23(11):e55399. doi: 10.15252/embr.202255399 (PMC9638855; doi:10.15252/embr.202255399)
Supplement: Supplementary file 3 — Source Data for Expanded View [file EMBR-23-e55399-s008.zip]

Archive with 3 entries (3 files):
- Fig EV1.pdf
- Fig EV2.pdf
- Fig EV3.pdf
